# Supplementary material for: Netrin-1 and UNC5B Cooperate with Integrins to Mediate YAP-Driven Cytostasis
Source: Cancer Res Commun. 2024 Sep 10;4(9):2374–83. doi: 10.1158/2767-9764.CRC-24-0101 (PMC11384508; doi:10.1158/2767-9764.CRC-24-0101)
Supplement: Supplementary Table S1 — CRISPR Screen Results [file crc-24-0101_supplementary_table_s1_suppst1.xlsx]

## Sheet: ReadMe
Sheet	Description
ratios_summary	This sheet shows the median ratio of read counts for each sgRNA from the four biological replicates of the CRISPR screen. Column B: ratio of YAP-expressing vs. Empty vector cells at day 25. Column C: or YAP-expressing (day 25) vs. Input (day 10) cells. Note, sgRNAs with low read counts have been filtered out. sgRNAs that met our hit criteria are colour coded similarly to Fig. S1A.
ratios_individual	This sheet shows the ratio of read counts for each sgRNA for the individual replicates of the CRIPSR screen. Column A-F: ratio of YAP-expressing vs. Empty vector cells at day 25. Columns H-M: YAP-expressing (day 25) vs. Input (day 10) cells.
sgRNA_details	Column B: sgRNA targeting sequence. Column C: Rationale for including the gene in the sgRNA screen. SHP77 and Y79 are small cell lung cancer and retinoblastoma cell lines, respectively.

## Sheet: ratios_summary
gene(sgRNA #)	YAP (25d)/Empty (25d)	YAP (25d)/Input (10d)
IGF1R-1937	2.78694	0.909263
IGF1R-1938	2.61963	1.05582
OLAH-2604	2.59323	1.90644
JUND-2045	2.47765	1.43827
UNC5B-3692	2.36823	1.83288
TEAD1-3415	2.22682	1.90164
NEDD9-2479	2.18687	1.04659
YWHAZ-3830	2.15206	1.19773
YARS-3795	2.13424	0.365115
MT3-299	2.13047	1.95998
TGIF2-3456	2.11358	1.73547
YAP1-336	2.09684	2.00115
TEAD2-3419	2.00573	1.92312
CCT4-974	2.00481	0.688455
VCP-3718	1.99881	0.653602
KIF11-2103	1.99636	0.494774
YAP1-337	1.97964	1.47163
PROM1-2828	1.97703	1.48565
TGIF2-3457	1.9	1.72641
NOP2-2554	1.87138	0.736347
ARF3-761	1.84578	1.38526
CSF1R-1190	1.84457	1.97182
E2F1-1395	1.83229	1.1353
CPSF6-1150	1.82991	0.58504
HK2-1865	1.81912	0.845768
YAP1-335	1.81856	1.71908
SIRPA-3161	1.80659	1.32034
DGCR8-403	1.80033	0.475551
hsa-mir-19b-1-3895	1.78868	0.935971
PRCD-2813	1.7718	1.61872
GGTLC2-1742	1.76433	0.617975
RRAS-571	1.76387	2.09187
SGCD-3137	1.7516	1.00829
ITGB5-455	1.74996	2.08148
RPS17-328	1.74341	0.481462
TEAD1-3418	1.73787	1.58055
AGR2-659	1.73598	1.56381
TGIF2-3455	1.73436	1.99307
DGCR8-406	1.72316	0.617107
Zfhx3-3832	1.71946	1.12188
RB1-2954	1.71444	1.20993
SYT12-3375	1.71075	1.28973
UAP1L1-3670	1.70783	1.17487
EXOSC5-1509	1.69976	0.58582
ABL1-629	1.69565	1.2972
MRPL30-2379	1.69442	0.831171
SLC48A1-3217	1.68984	1.13672
RASSF8-2948	1.68785	1.18291
E2F3-1404	1.68649	0.962449
SAP30-3078	1.68619	2.17956
HS3ST1-1883	1.67742	1.80469
CYP4F2-1275	1.6752	1.50129
GCOM1-1719	1.67494	1.20896
EIF6-1438	1.67486	0.658467
C11orf57-874	1.6711	0.703098
SVIL-3361	1.66657	1.2957
DROSHA-1361	1.65705	0.411804
UAP1L1-3668	1.65594	1.44576
TNC-3537	1.65179	2.848
PRPF38A-2837	1.64923	0.411026
SAP30-3076	1.64865	1.77813
NCK1-2460	1.64631	1.62948
TMEM133-3495	1.64601	1.22664
KATNB1-2056	1.64562	0.879049
DYSF-1393	1.64433	0.909388
ALG1L-693	1.63988	1.51201
TEAD3-3426	1.63793	1.3631
PTPRC-2877	1.63766	1.60261
MYL4-2416	1.63703	1.64419
FARS2-1577	1.6325	0.762196
Zfhx3-3833	1.63072	1.56645
ABCC3-620	1.62404	1.392
RAB25-2896	1.62029	1.28588
ITGB5-456	1.61526	1.79103
NCF2-2458	1.6121	1.26411
CRISPLD2-1173	1.61005	1.28425
PLEK-314	1.60957	1.00154
TNRC18-3569	1.6081	1.54166
GPR27-1768	1.60701	2.11132
TAGLN-3388	1.60357	1.78072
IKZF2-1960	1.59979	1.05
PPAP2B-2773	1.59937	1.09829
BEST3-836	1.59898	1.11343
SCEL-3095	1.59719	1.0961
CEBPD-1031	1.59554	1.30319
DBR1-1299	1.59345	0.340379
ITPRIP-2029	1.59292	2.13174
KCNA10-2063	1.58534	1.51299
PRSS23-2844	1.58496	1.19923
CER1-1050	1.58449	0.965765
YWHAE-3812	1.58305	1.16167
PLCXD3-2728	1.58282	1.36361
TSR1-3634	1.58134	1.13484
ENKUR-1455	1.57916	1.37641
MYL7-2419	1.57723	0.934083
ACTR1A-654	1.57424	1.17408
RHBDF2-2994	1.57035	1.01028
UNC5B-3693	1.56953	0.987772
ITGAV-451	1.56744	1.00991
CTSH-1242	1.56008	1.05169
RAB25-2895	1.55771	1.10725
SYT12-3378	1.55754	0.742236
YES1-3801	1.55455	1.34969
UTP6-3710	1.55177	1.10434
SLC9A3R2-3232	1.54581	1.71762
BNIP3-862	1.54011	0.690146
FJX1-1615	1.53739	1.04358
YTHDF1-3806	1.5345	1.21791
FRMPD2-1679	1.5312	1.33391
NCAN-2447	1.52892	1.0966
C8orf31-892	1.52713	1.27892
PON2-525	1.52479	1.36807
YWHAH-3821	1.52112	1.52261
RP11-977G19.10-207	1.52079	1.26771
TEAD4-3428	1.51391	1.38042
FJX1-1618	1.51136	1.09373
FAM184B-1547	1.51114	1.25864
TRAPPC3L-3592	1.5094	1.32888
IL11-1964	1.50533	1.03738
HIST1H4C-1849	1.50217	1.16878
DMBT1-1339	1.50207	0.888999
PHF8-2697	1.50097	1.43412
MYCBP2-3884	1.49985	1.28654
DDAH2-1303	1.49625	1.18413
PHF8-2696	1.49617	1.14559
ITGB5-458	1.49547	1.77119
ANXA6-744	1.49383	1.66071
CASQ1-942	1.49234	1.12987
ITPRIPL2-462	1.4893	1.17352
EPHA2-1470	1.48884	1.57273
ITGB5-457	1.48788	1.81136
NUAK2-2592	1.48391	1.42834
PHF8-2698	1.48352	1.34326
MUSTN1-2401	1.48276	1.30038
GOLGA6C-1766	1.4803	0.975491
HSD17B2-277	1.47996	1.06831
GUCA1A-1787	1.47912	1.30311
ASAP2-368	1.47781	1.85894
LRP2-2244	1.47716	1.13705
FARS2-1576	1.47494	1.0097
PPARGC1A-2781	1.47481	1.38927
DUSP10-1376	1.47397	1.0277
SMAD7-3259	1.47357	1.57414
TMEM132B-3491	1.4721	1.03267
NTRK1-2589	1.4639	0.717444
CTGF-1219	1.46297	1.17422
TEAD4-3429	1.4615	1.411
URGCP-3705	1.46137	1.20406
XPO5-605	1.46025	0.541502
NKX2-2-2532	1.45988	1.67094
LRG1-2239	1.45958	1.35197
MCTP2-2324	1.45926	1.57279
DACH1-1292	1.4527	1.15811
PPP1CA-2792	1.45253	1.18637
JUN-2036	1.45231	1.71234
MCMBP-2321	1.44901	0.355324
RIMBP2-2997	1.44812	1.55577
AMPD3-720	1.44782	1.37147
PML-2741	1.44718	1.16267
TEAD1-3416	1.44691	1.36817
HERC3-1815	1.44682	1.71693
DAB2-1290	1.44621	1.00384
SAG-3058	1.44617	1.27499
AC093673.5-21	1.44611	1.05363
SLC1A3-3191	1.44405	1.60903
SLC18A1-3189	1.44215	1.39492
SMAD5-3256	1.44057	1.22424
ASTN1-783	1.43724	1.30682
INTS9-2000	1.43564	0.283489
TSR1-3631	1.43474	0.563336
NCL-2468	1.43266	0.797287
HEPACAM2-1813	1.43265	1.57269
HKDC1-1868	1.43103	1.33358
VSTM2A-3727	1.431	1.25337
CA14-900	1.43081	1.23859
MIR503HG-92	1.43021	1.20592
PRCD-2812	1.42882	0.974255
IL1A-1970	1.42859	1.12735
KIAA1462-2099	1.428	1.38008
UTP6-3708	1.42798	0.321514
ATP6V1A-803	1.42789	0.503871
TRPM8-3612	1.42689	1.25186
PPP2CA-2807	1.42587	0.89761
Cbfb-944	1.42084	1.03468
CACNA1D-920	1.42076	1.14957
PDGFB-2662	1.4201	1.33277
TGFA-3442	1.41992	1.44613
NEURL1-2487	1.41935	1.32404
FBXW7-3868	1.41861	0.64445
ALPK2-696	1.41776	1.54518
PLAU-2719	1.41663	1.29287
KDM5D-2098	1.41585	0.902767
hsa-let-7e-3890	1.41529	1.14146
LAMC1-476	1.41496	1.04338
CRB2-1160	1.41284	1.37284
WDR43-3753	1.41243	0.31789
SOCS3-3274	1.4116	1.00034
RBM24-2955	1.41102	1.44018
GARS-1712	1.40991	0.65506
CAV2-381	1.40876	1.11265
NME2-2541	1.40831	2.10808
TP73-3584	1.40828	1.58093
CIRH1A-1077	1.40788	0.261334
FAM189A1-1553	1.40787	1.40477
SAMD10-3059	1.40646	1.60626
TGFA-3441	1.40546	1.84867
NPTN-2573	1.40346	1.23563
CIRH1A-1078	1.40337	0.436696
CCDC85C-960	1.40199	1.3426
AF165138.7-38	1.40006	1.46588
CHRND-1073	1.3966	1.11219
AP000275.65-43	1.39609	0.41199
RP11-395G23.3-157	1.3957	1.04468
RASSF8-2949	1.39511	1.515
SCUBE3-3103	1.39498	1.06229
UCMA-3680	1.39345	1.79983
MYRF-2435	1.39212	1.17431
SYTL2-3379	1.39081	1.23539
PPP1R13B-2802	1.38837	1.0655
CTNND1-1237	1.38793	1.26832
LRMP-294	1.38706	1.04199
SKP2-3881	1.38672	0.613652
NTF4-2579	1.38515	1.30975
TIMP3-3470	1.38462	1.19111
CRISPLD2-1174	1.38271	1.61573
FOXK2-1673	1.38255	1.1835
HIST2H2AB-1857	1.38232	0.820924
PHLDA2-518	1.38203	1.38103
RB1-2952	1.37991	1.09289
RP11-660L16.2-190	1.37921	0.952976
TP73-3586	1.37882	1.39973
ANXA2-735	1.37774	1.11172
CAP2-938	1.37629	1.64635
XIRP1-3779	1.37589	1.44306
MFGE8-2331	1.37409	1.44578
FBXW11-1596	1.37337	1.19685
PPAP2C-2777	1.37336	1.33288
EGLN3-1423	1.37283	1.21687
TMEM200B-3512	1.37219	1.17761
LACTB-2162	1.37202	1.08982
KCNE3-2067	1.37154	1.25477
RP11-977G19.10-210	1.3706	1.10025
LRRC15-2250	1.37012	1.03675
ITPRIPL2-461	1.36964	1.42845
TLL1-3480	1.36953	1.29539
TNC-3538	1.36931	1.72338
C16orf74-877	1.36859	1.20317
WNT5A-3765	1.36817	1.36261
NTRK1-2590	1.36783	0.82073
ITGAV-453	1.36662	1.75672
PKDCC-2711	1.36596	1.29841
GCOM1-1721	1.36571	1.30831
CEMP1-1036	1.3652	1.00751
HSPA4L-1898	1.36511	1.28961
ARL4D-773	1.36502	1.37211
RP11-302J23.1-145	1.36476	1.35411
ATP1A2-794	1.36423	0.941747
TPM1-601	1.3633	1.44786
PTCHD2-2864	1.36149	1.36826
SEMA3C-581	1.36133	1.35827
NPM2-2566	1.36036	1.52228
ACKR2-643	1.35907	1.12453
RUNX1-3031	1.3589	1.14756
RBMS1-2960	1.35832	1.0534
POLE2-2744	1.35805	0.677142
FLNA-1620	1.35748	1.20556
HDAC10-1810	1.35665	1.37211
SRC-3311	1.35635	1.4669
TRPM8-3613	1.35613	1.82431
BNIP3-861	1.3557	1.18706
hsa-mir-29c-3914	1.35454	1.33731
SLC9A3R2-3231	1.35425	1.28213
HIST1H2BM-1839	1.35252	1.03332
IMP3-1990	1.35235	0.33133
AKT1-687	1.35192	1.01039
XRN2-3792	1.35176	0.391475
FOXK2-1674	1.35135	1.64652
KCNQ5-2087	1.35054	1.31703
NTRK1-2588	1.35034	0.775635
YAP1-338	1.34955	1.35129
KLHDC7A-2124	1.34858	1.0827
TJP1-3472	1.34849	1.39633
PHACTR3-2690	1.34847	0.977478
CRIM1-392	1.34816	1.23877
CDH1-990	1.34696	1.0809
TMEM229B-3519	1.34637	0.976169
RP11-44N21.4-174	1.34579	0.835586
KLK4-2131	1.34526	1.5511
SYDE1-3364	1.3446	1.27909
VGF-3721	1.344	1.21228
DHX15-1327	1.34393	0.492323
NEUROG1-2500	1.34367	1.59727
C7-889	1.34305	1.35779
KATNB1-2057	1.34232	0.194786
FOS-1649	1.3412	1.12248
COL4A4-1128	1.34069	1.08096
FLVCR2-1627	1.33999	1.1857
SYNPO-3371	1.33945	1.51265
MIR22HG-89	1.33869	1.13239
SAP30-3075	1.33698	1.81844
ANXA2-736	1.3366	1.12748
LCN6-2192	1.33632	1.01508
CSH1-1197	1.33544	0.974137
POLR1A-2749	1.33542	0.711412
NCKAP1-498	1.33539	1.23669
SGK1-3145	1.33273	1.43361
EPHA2-1467	1.33111	1.16006
RIN2-569	1.33084	1.41831
LAPTM4A-480	1.33036	1.38602
SMAD5-3257	1.33	1.4887
DLL3-1338	1.32975	1.69756
THBS1-219	1.3284	1.03713
FNDC9-1641	1.32824	1.01976
RAPGEF2-2918	1.32751	1.07039
TRIM54-3601	1.32625	1.58446
CLMP-1089	1.32571	1.80057
ANKRD1-725	1.32557	1.39728
CDC42EP1-984	1.32537	1.39837
SPARC-3283	1.32533	1.24004
CCT2-970	1.32494	0.783498
CYP4F22-1281	1.32475	1.53484
NHLH1-2519	1.3247	1.05555
CTAG1B-1215	1.32469	0.678612
ZNF608-3857	1.32353	1.27485
SLC9A3R2-3234	1.32188	1.05445
FOXO6-1677	1.32133	1.13276
C8orf31-891	1.31983	1.21991
DISC1-1334	1.31966	1.22627
NonTargetingControlGuideForHuman_0044-3992	1.3196	2.0138
ANXA1-733	1.31889	1.48843
CDH2-1002	1.31851	1.13389
ANXA3-742	1.31837	1.33622
NCL-2469	1.31763	0.495453
PIFO-2706	1.31548	0.88919
ARHGAP29-766	1.31404	1.00389
NCF2-2456	1.31369	1.40407
WTIP-3770	1.31067	1.25254
ARHGAP32-770	1.31045	0.888065
RP11-977G19.10-208	1.30955	1.05158
SLC1A3-3194	1.30927	1.23394
SH2D3A-3148	1.30817	1.08736
MUSTN1-2399	1.30789	1.15255
PHLDA2-517	1.30742	1.12663
MPP7-2368	1.3066	1.44901
RFTN1-2981	1.30451	1.40599
SAMSN1-3071	1.30358	1.24514
CRYAB-1181	1.30287	1.21877
PSMA5-2851	1.30275	0.324028
TMEM133-3497	1.30184	1.04301
PLCXD3-2727	1.30176	1.18385
CCT2-968	1.30144	0.380849
MIAT-86	1.30071	1.22404
AGO4-365	1.30043	0.930646
C8orf46-898	1.29996	1.27762
QSOX1-2894	1.29897	1.26512
CTAG1B-1216	1.29889	0.839234
AGO4-366	1.29759	1.18556
RUNX1-3032	1.29621	1.20761
MYCL-2408	1.2961	1.30047
JDP2-2033	1.29607	1.36173
TSPAN7-3623	1.2943	1.28739
KCNJ5-2083	1.29365	1.38769
AC096574.4-24	1.29358	1.39417
FAM78B-1567	1.29257	1.08896
CYP4F22-1280	1.29162	1.10606
NEUROD1-2494	1.29112	0.654784
AC009492.1-12	1.29098	1.29717
BAG3-821	1.29095	0.887525
LAMC1-477	1.29031	1.22288
hsa-mir-34a-3943	1.2901	1.3438
GPR27-1770	1.28931	1.15811
ITGA11-2018	1.28923	0.917012
hsa-mir-29a-3901	1.28899	1.15246
LGR5-2197	1.2888	1.48054
UNC5D-3696	1.28862	1.20753
hsa-mir-449a-3930	1.28839	1.36261
SF3B3-3121	1.28795	1.13754
CCDC84-957	1.28774	0.389595
SEPP1-3117	1.28685	1.11048
YARS-3798	1.28635	0.440843
CBLN2-947	1.28628	1.32977
DYSF-1392	1.28545	1.33687
Col16a1-1112	1.28527	1.36774
CHRNB1-1070	1.28524	1.1122
NUAK2-2593	1.28511	1.30267
LAMC1-475	1.28479	1.02381
NonTargetingControlGuideForHuman_0033-3981	1.28475	1.4271
KCNE3-2069	1.28467	1.37337
HIST1H4L-1854	1.28464	1.26876
LAMA4-2166	1.28354	1.34957
FOXO6-1676	1.28336	1.16469
NGF-2515	1.28326	1.06584
TSPAN9-3628	1.28296	0.980853
MYBPHL-2403	1.28286	1.51084
DDIT4L-1311	1.28092	1.22904
SH3D19-588	1.28085	1.15144
CSNK1E-1206	1.28004	1.26958
HIST2H4B-1859	1.27982	0.879359
UNCX-3699	1.27866	1.51413
SH3BP5-3156	1.27835	0.833341
SEMA3C-582	1.27751	1.2063
RNF152-3005	1.27742	1.16294
KRT17-2145	1.27731	1.08125
AGBL1-657	1.27655	1.65896
LRRC15-2247	1.27609	1.24823
PCP4-2654	1.27605	1.28242
WWC2-3772	1.27561	1.2849
GLUD2-1756	1.27519	1.06195
MYT1-2440	1.27518	1.02007
TMEM156-3500	1.2751	0.800457
ACTN1-340	1.27473	1.47887
PARD3-2628	1.27379	1.40135
AP000275.65-42	1.27261	0.569397
KRT17-2143	1.27198	0.911678
AC096574.4-27	1.27112	2.21478
PCP4-2653	1.27078	1.10998
MYLPF-2426	1.27076	1.18758
PPAP2C-2778	1.27062	1.1818
HSPH1-1912	1.27041	1.07165
hsa-mir-34c-3945	1.26935	1.17189
PPFIA4-2783	1.26877	1.02234
RNF152-3003	1.26854	1.16735
HNRNPU-1878	1.26774	0.345278
CACNA1A-918	1.26769	1.36003
GARS-1713	1.26768	0.305889
FDPS-1602	1.26685	0.780125
DDB1-3872	1.26662	0.536308
PGAP2-2684	1.26658	1.35954
TMEM229A-3517	1.26609	1.0326
NSG1-2575	1.26586	1.41993
ACTR1A-653	1.26518	1.31806
AHNAK-669	1.26455	1.22438
NUDT21-2596	1.26406	0.310857
ARCN1-756	1.26398	0.813076
TP63-3579	1.26369	1.2404
MYLPF-2424	1.26275	1.06658
GOLGA6B-1761	1.26251	0.673956
MYO1C-492	1.262	1.18513
RASSF6-2942	1.26187	1.53459
PCNA-2649	1.26146	0.228041
FAM162A-1535	1.26136	1.04762
KCNE3-2068	1.2606	1.08219
TMEM200A-3509	1.2605	1.17927
ITGB4-2025	1.26041	1.60136
GCOM1-1720	1.25983	1.2378
TLL1-3482	1.2596	1.04553
KCNF1-2072	1.25938	1.24093
QSOX1-2892	1.2591	1.331
UNC5B-3694	1.25907	1.23671
PNPLA5-318	1.25852	1.21549
PIFO-2703	1.25771	1.19746
PRSS23-2845	1.25756	1.12998
NES-2483	1.25747	1.08159
CADM3-930	1.25738	0.9699
HSPA4-1893	1.25712	1.1875
RUNX3-3041	1.25673	1.18153
PRL-2821	1.2547	1.56498
PRPF38A-2835	1.25469	0.568982
ABL1-628	1.25434	1.03489
CRB1-1157	1.25414	1.12854
RP11-750B16.1-195	1.25397	1.14573
DIAPH2-AS1-62	1.2539	1.12225
DDB1-3873	1.25264	1.03539
CDC42EP1-983	1.25241	1.2401
MYBPHL-2404	1.25218	1.19848
SAPCD2-3085	1.25216	0.936082
FOXE3-1665	1.2518	1.37515
TSEN54-3617	1.25112	1.14132
FBXW11-1597	1.25064	1.23526
PPP1R3B-2805	1.25064	1.29918
NTNG1-2583	1.2503	1.38098
SH3D19-590	1.2503	0.867705
HSPH1-1911	1.25018	1.19291
ZNF549-3851	1.25013	1.36274
ST18-3331	1.24991	0.814052
NonTargetingControlGuideForHuman_0005-3953	1.24979	1.39351
KCNJ5-2086	1.24951	0.570177
CLU-1092	1.24886	0.923085
RP11-552E20.4-175	1.24849	1.04916
C3-884	1.24837	1.02684
ASTN1-785	1.24833	1.32634
ELFN2-1443	1.24826	1.1613
CRIM1-394	1.24804	1.25913
PHLDA2-516	1.24779	1.6261
ELAVL1-1439	1.24738	0.836621
ACAD10-641	1.24734	0.990843
PROC-2823	1.24626	1.28332
ACKR2-646	1.24611	1.30074
ATP6V0A4-801	1.24594	0.93045
NonTargetingControlGuideForHuman_0007-3955	1.2453	1.67481
RIMBP2-2998	1.24409	1.08027
PDGFC-2665	1.24385	1.17985
BAG4-824	1.24339	1.06007
RP11-59D5__B.2-179	1.24297	1.32442
MAP1A-2295	1.2426	0.990368
SMAD1-3240	1.24083	1.07883
NTN4-499	1.2408	1.27588
RAI14-551	1.24076	1.78324
RFPL4AL1-2976	1.24076	1.10542
S1PR5-3051	1.24058	1.20578
TNS1-3573	1.24032	1.03762
IGSF5-1958	1.24002	1.47954
RASSF7-2945	1.23995	1.12302
SLC48A1-3216	1.23973	1.16772
ZNF549-3854	1.23968	1.10108
CRISPLD2-1171	1.23965	1.15613
TSPAN2-3619	1.2395	0.97303
MCMBP-2319	1.2392	0.457222
DGCR8-405	1.239	1.01292
DDIT4L-1314	1.23872	1.30925
SYDE2-3369	1.23836	1.2952
CACNA1G-923	1.23813	1.46811
MYOZ1-306	1.23807	1.30029
Rpa2-3017	1.23769	0.750826
Cul1-1254	1.23763	1.11019
DBR1-1300	1.23655	1.20394
NEB-2475	1.23612	1.05158
CSF1R-1187	1.23526	1.22041
FARS2-1575	1.23522	0.791936
LAPTM5-2177	1.23471	1.27402
GADL1-1705	1.23421	1.26339
PTPN14-2870	1.23411	1.10937
YWHAZ-3828	1.23282	1.01628
LIMS3-2209	1.23257	0.689482
POLR2A-2755	1.232	0.848265
AF165138.7-36	1.23193	1.10363
AMOTL1-713	1.23186	1.18221
SFRP5-3127	1.23175	1.16655
RP11-618G20.1-186	1.2316	0.476242
MMP19-2344	1.23117	1.1933
WIPF2-3756	1.23023	1.17449
TRPM6-3608	1.22991	1.44107
FAM171B-1539	1.2299	1.18444
INHA-1997	1.22899	1.0021
PCAT4-102	1.22894	0.879507
RP1-3013	1.22883	1.19231
POLR2E-2759	1.22743	1.42128
FOLR1-1646	1.22712	0.926704
LRRC75A-297	1.22702	1.09526
RELB-2970	1.22688	1.38887
hsa-mir-101-2-3922	1.2262	1.23381
FRY-1684	1.22619	1.25119
PPIC-527	1.22616	1.04246
SDC4-577	1.22588	1.02802
NCK2-2466	1.22568	1.13749
SLC16A6-3182	1.22565	0.860152
HIST1H2BA-1832	1.22553	0.972587
MPDZ-2355	1.22477	1.16892
TMEM200B-3514	1.22466	0.944052
MARCH10-0	1.22452	1.16495
SCUBE3-3105	1.22427	0.94353
MFGE8-2333	1.22408	1.1138
ERP44-1500	1.22404	1.21489
SOX4-3276	1.22345	1.32292
LRRN4-2259	1.22328	1.08306
PTPN21-2873	1.2229	1.34261
NOP2-2553	1.2227	0.423237
PTPN21-2874	1.22252	1.42733
DISC1-1333	1.22193	1.15867
RB1-2953	1.22124	1.06252
IRS1-2007	1.22072	1.11362
WWTR1-3776	1.22045	1.39096
HSPG2-1907	1.21864	1.36873
STUB1-3351	1.21736	0.861173
LAPTM5-2178	1.21679	0.918206
SMAD4-3253	1.21662	1.00517
DACT1-1298	1.21633	1.32664
HIST1H4L-1851	1.21615	1.0303
CA4-907	1.21613	1.23467
NUAK2-2591	1.2161	1.02289
YES1-3802	1.21607	1.24122
TRIM54-3602	1.21597	1.00863
PLK2-2733	1.21559	1.20973
TARBP2-598	1.21539	0.901241
LIN28A-2211	1.21452	1.34535
RAPGEF6-2924	1.21423	1.19036
CLU-1091	1.21408	0.762098
SPNS2-3297	1.21383	1.01112
RP11-449D8.1-169	1.2136	1.30597
ITCH-2014	1.21335	1.13693
OLAH-2603	1.21258	1.05862
SLC13A2-3173	1.21235	0.878712
PCDH17-2635	1.21194	1.08844
RP11-977G19.10-209	1.21186	1.15618
EFEMP1-1416	1.21183	1.14294
ZNF536-3850	1.21147	1.11424
ABCA5-614	1.21141	0.890309
GPC1-438	1.21123	1.22562
VGF-3719	1.21077	1.57672
DACH1-1293	1.21071	0.633148
CUL4A-3878	1.2103	1.27544
SLIT2-3236	1.20972	1.06793
ERBB4-1494	1.20963	1.05358
HHAT-1825	1.20941	0.971662
ERRFI1-414	1.20932	1.05236
RP11-438J1.1-163	1.2092	1.21753
HSPH1-1914	1.20906	1.23826
HLA-F-1871	1.20892	0.804989
DPP10-AS1-64	1.20822	1.07026
RELB-2968	1.20801	1.36778
FGF1-1604	1.20771	0.916561
SAMD4A-3070	1.20756	1.24794
CYP4F12-1271	1.20712	0.980268
SLC7A7-3223	1.20712	1.07266
ALPL-702	1.20707	1.31508
THBS1-220	1.20702	1.07162
EFEMP1-1415	1.20666	1.10639
DBR1-1302	1.20593	0.474347
CYP4F22-1282	1.2053	1.19116
KRT18-2147	1.20506	1.28792
SLC2A8-3206	1.20499	1.08906
RP11-44N21.4-171	1.20459	1.37661
CYP4A11-1268	1.20362	1.33075
CALB2-932	1.2034	0.987351
PDLIM1-2675	1.20307	1.33167
IL32-1980	1.20282	0.884222
GAS2-1717	1.20275	1.149
TCTN1-3413	1.20261	0.924463
FOSL2-1660	1.20249	1.54501
LAPTM4A-482	1.20204	1.1889
OTOP3-2613	1.20138	1.13245
HDAC10-1807	1.20122	0.913941
NEDD9-2482	1.20085	1.09952
FAM78B-1568	1.20074	1.1584
RP11-1035H13.3-118	1.20038	1.11538
SMAD7-3262	1.20036	1.22677
CA2-904	1.20019	1.34845
HIST1H4C-1848	1.20009	0.870257
POLR1C-2753	1.19937	0.410253
RP11-122C5.3-130	1.19935	1.2798
CACNA1A-916	1.1993	0.958146
LRRC15-2248	1.19928	1.15794
PGAP2-2685	1.19861	1.02138
PRDX6-2815	1.19847	1.34493
LILRP1-74	1.19841	1.31026
RAB26-2901	1.19805	1.20714
ST6GALNAC3-3340	1.19746	1.08515
SLC43A1-3212	1.19743	1.16825
hsa-mir-34c-3948	1.19717	1.50262
NTN4-501	1.1969	1.17775
TRIML2-3605	1.19683	1.33559
HSPH1-1913	1.19682	1.04209
hsa-mir-19b-2-3899	1.19664	1.10718
STUB1-3353	1.1957	1.30526
ABTB2-638	1.19569	1.1338
ZSCAN10-3862	1.19531	0.950538
RP11-806H10.4-199	1.19511	1.16434
Dynll2-1390	1.19506	1.30733
AP000275.65-40	1.19503	1.02413
NTNG1-2584	1.19494	1.36695
LIN7C-2221	1.19471	0.872735
RPL26L1-3020	1.19471	0.931014
CD63-388	1.19459	1.20196
IL24-1978	1.19442	0.513007
HIST2H4B-1860	1.1943	1.059
DPP10-AS1-67	1.19401	1.58455
LRRC75A-296	1.19397	1.17076
HSPB8-1905	1.19363	1.17546
CHRNA1-1060	1.19353	1.13572
OLAH-2605	1.1933	1.11729
HEPACAM2-1814	1.19326	1.14937
IL17RB-280	1.19235	1.20721
DUSP1-1372	1.19203	1.46186
DROSHA-1362	1.19195	0.592117
ERBB4-1491	1.1912	1.11568
DACT1-1295	1.19091	1.14833
HLA-F-1874	1.19085	1.26745
HIST1H2BE-1837	1.19075	0.692261
CHRNA1-1062	1.18974	0.866908
FAM78B-1570	1.18935	1.05423
CRB1-1158	1.18935	0.940524
GUCA1B-1791	1.18908	1.39257
TDRG1-218	1.18822	1.05252
PRDX6-2816	1.18818	0.650684
RP11-697N18.3-194	1.18813	1.04087
LMX1A-2226	1.18783	1.34858
NEUROD1-2491	1.18778	0.356517
ANXA2P2-227	1.18764	0.741719
SOX4-3275	1.18762	1.35383
Skp1-3163	1.18756	0.588794
CABP5-912	1.18756	1.10963
GDF15-1727	1.1875	1.26912
SPINT1-3294	1.18743	1.08245
NonTargetingControlGuideForHuman_0032-3980	1.18729	0.92735
Tmpo-3532	1.18688	1.02694
OCA2-2600	1.18641	1.32822
MTSS1-2396	1.18585	0.999744
PHLDA2-515	1.18562	1.152
RP11-277B15.2-137	1.18556	1.16108
Cul1-1252	1.18549	0.757523
AC015987.1-17	1.18361	0.813511
RASSF6-2941	1.18334	1.07201
TMEM229B-3520	1.18274	1.17213
TMEM88-3523	1.18192	1.42692
PHF8-2695	1.18184	1.45726
MPP1-2359	1.18057	1.21567
JUP-2047	1.18055	1.16991
RP11-697N18.3-193	1.18025	1.39808
WDR43-3751	1.18007	0.725674
CDH6-1010	1.18001	1.08903
CNN1-1097	1.1799	1.19685
EEF2-1414	1.17979	0.264371
hsa-mir-449b-3933	1.17975	1.10929
COPB1-1143	1.17969	0.998056
SAP30-3077	1.17943	1.3089
CSH2-1200	1.17904	0.996617
TJP1-3473	1.17898	1.24012
DLL3-1337	1.17889	1.12392
RP11-697N18.3-191	1.17884	1.11842
MAP3K7-2302	1.17879	1.16313
CYP4F12-1274	1.17876	0.940839
SRC-3314	1.17851	1.00404
SIRPA-3160	1.17851	0.578057
SF3B3-3119	1.1783	0.880216
MPP7-2370	1.17827	1.27431
MAP3K7-2299	1.17791	0.856269
AKT1-688	1.17768	1.21378
HHIP-1830	1.17727	0.824651
IQGAP1-2006	1.17721	1.34273
TSSC4-3638	1.17703	1.26354
TNFRSF12A-3544	1.17673	1.00271
ATP1A4-798	1.17645	1.44746
NFKB2-2511	1.17633	1.04232
ITGA4-2019	1.176	1.08239
WIPF2-3755	1.17599	1.26457
PCAT4-101	1.17598	1.42174
IL1R1-283	1.17568	0.995714
INTS9-1999	1.17561	1.2174
AGO3-361	1.17525	0.99741
ENC1-1451	1.17504	0.965781
TBX5-3394	1.175	1.07251
PPP2CA-2810	1.17486	1.10312
SCEL-3096	1.17449	1.07534
CRB2-1162	1.17446	1.25961
RASSF8-2950	1.17437	1.19642
FBXW11-1598	1.17435	1.15645
NEUROG1-2502	1.1743	1.27798
GARS-1714	1.17422	0.480772
SCN9A-3101	1.17403	1.19781
LHX4-2201	1.17376	1.18516
TNRC18-3567	1.17376	1.59183
RAPH1-557	1.17367	1.08219
TM4SF1-3484	1.17367	0.9504
hsa-mir-449c-3938	1.1725	1.16712
RP1-3012	1.17231	1.06116
CPVL-1152	1.17195	1.31632
CPA1-266	1.17138	0.73617
ACTN1-339	1.17136	1.18429
YTHDF1-3805	1.17131	1.30896
TRAF3IP2-3590	1.17116	1.1447
MT3-302	1.17072	1.31221
SRR-3323	1.17022	1.43028
GPR61-1771	1.17002	1.32701
Cebpb-1027	1.16934	1.19635
FBXW11-1595	1.16932	1.08468
NES-2485	1.16902	0.708161
IGSF5-1956	1.16893	1.08984
ST6GALNAC1-3338	1.16887	1.05191
Skp1-3166	1.16869	0.498859
PGAP2-2683	1.16861	1.18242
HIST1H2BE-1836	1.16856	1.02785
ENOX1-1460	1.16822	1.20452
LAMB1-2170	1.16821	0.945816
NonTargetingControlGuideForHuman_0022-3970	1.16798	1.16341
STK32B-3344	1.16798	0.897885
IGFBP5-1943	1.16793	1.16761
MSRB3-2385	1.16762	1.05721
RHBDF2-2991	1.1676	0.764215
PIK3CB-2708	1.1673	1.13177
CHGA-1054	1.16709	1.06881
AMOT-709	1.1667	1.10737
COL4A3-1126	1.16647	1.30491
DDIT4L-1313	1.16598	1.51898
CDH3-1004	1.16525	1.34358
LAMB2-473	1.16495	1.22149
MAPK10-2307	1.16495	1.31133
FJX1-1617	1.16491	0.996243
FLVCR2-1629	1.16479	1.18738
MCTP2-2325	1.16477	1.14673
HIST1H2BA-1831	1.16463	1.25639
LIN7C-2219	1.16459	1.07896
IL1R1-284	1.1644	0.910249
KATNB1-2055	1.16335	0.283493
E2F2-1401	1.16324	1.3413
XIRP1-3782	1.16322	0.900641
MAK-2287	1.16318	0.973934
C7-887	1.16317	1.34194
FBLN5-1588	1.16315	1.14875
FOXJ1-1670	1.1628	0.808991
ABCA5-612	1.16279	1.16496
ATP6V0A4-800	1.16188	0.753075
IGSF5-1957	1.16165	1.05769
GALNT5-1708	1.1615	1.01429
ILDR2-1985	1.16149	1.162
GADL1-1706	1.1614	1.18159
EPHA2-1469	1.16086	1.21366
CNN1-1098	1.16027	1.12224
Actbl2-649	1.16002	1.22711
CTSS-1244	1.15931	1.29931
KIF5A-2111	1.15897	1.28618
KLF5-2119	1.15878	1.04488
LIF-2204	1.15873	0.675303
Rpa2-3016	1.15854	1.06306
RGS5-106	1.15843	1.2637
LOXL4-2235	1.15786	1.14467
RAB31-2904	1.15771	1.00711
HYOU1-1917	1.15758	0.379177
RP11-1035H13.3-115	1.15743	1.19045
ABHD2-625	1.15726	2.01258
FAM184B-1550	1.15689	0.999404
Inadl-1993	1.1567	1.05134
DSCAML1-1366	1.15617	1.20062
NTN4-502	1.15589	1.14678
KCNF1-2074	1.15568	0.962056
ITCH-2011	1.1555	0.970569
ERP44-1501	1.15548	1.29361
NGF-2517	1.15523	1.22875
IARS-1919	1.155	0.329412
NCKAP1-496	1.15491	1.27861
GLUD2-1757	1.15479	1.24631
NEUROD4-2498	1.15475	1.11561
TMEM229A-3515	1.15461	1.11724
POU3F2-2766	1.15446	0.989747
MYCL-2407	1.15402	1.17554
ACVR1-345	1.15386	1.03712
CHRND-1074	1.15353	1.40302
SCEL-3098	1.15335	1.05796
MTRNR2L3-2392	1.15324	1.01089
ARL5A-778	1.15258	0.874218
BCAM-829	1.15256	1.13983
SMAD3-3247	1.15255	1.37193
HK2-1864	1.15252	0.733529
Cbfb-945	1.15236	1.04838
RP1-140K8.5-159	1.15235	1.08328
RASGRF1-2935	1.15231	1.73336
WDR43-3754	1.15212	0.704766
CCL2-966	1.15198	1.23614
CDH3-1006	1.15189	0.91466
RUVBL1-3046	1.15138	0.420346
TPM1-599	1.15069	0.998744
AGO1-353	1.15052	1.07156
TP53BP2-3578	1.15042	0.972768
IARS-1922	1.15026	0.375488
PARD3-2629	1.15011	1.15555
HS3ST1-1886	1.15008	1.33645
RBMS1-2961	1.15007	0.675682
SCUBE3-3106	1.15001	0.87162
TUBA4A-3649	1.14962	0.780573
PPAP2B-2772	1.14947	1.14774
RAPH1-556	1.149	1.21625
RP11-302J23.1-143	1.14887	1.24688
FUT11-1689	1.14844	0.996639
GPR61-1773	1.14843	1.0042
PCP4-2652	1.14835	1.09478
NCCRP1-2453	1.1482	1.06603
CPVL-1151	1.148	1.15423
MRPL30-2382	1.1479	0.916719
RP1-140K8.5-162	1.14778	1.31555
Tcf12-3396	1.14771	1.10301
VIM-3723	1.14759	1.34196
CXCL8-268	1.14754	1.06063
TCF21-3400	1.14735	1.35295
UNCX-3702	1.1471	1.4385
CCDC102A-953	1.14697	1.14378
ARCN1-757	1.14672	0.83631
HNRNPU-1876	1.14664	0.649297
RP11-449D8.1-170	1.14662	1.32768
PCDH9-2646	1.14653	1.15784
NCCRP1-2451	1.1465	1.08419
LCN6-2194	1.14625	1.15546
LRRC38-2251	1.14623	1.22123
GHRL-1746	1.14613	1.45354
ABCA5-611	1.14589	0.836653
DUSP10-1378	1.1456	1.01612
CTSV-1250	1.14541	1.0053
DONSON-1352	1.14509	0.53435
CYR61-1285	1.14507	1.11336
CAPN2-378	1.14504	1.01812
PRSS37-319	1.14494	1.1385
CLDN1-1086	1.14468	0.999955
HSPB3-1900	1.14447	1.24478
MAPK10-2310	1.14406	1.19219
SAG-3057	1.1436	1.37355
POU3F2-2763	1.1434	0.883485
CTGF-1220	1.14315	1.54893
CTNND1-1236	1.14305	0.845896
DDAH2-1304	1.14299	1.26382
MRAS-2373	1.14268	0.893827
TMEM132B-3493	1.14254	1.20301
PTPN21-2871	1.14251	1.20785
BNC2-856	1.14236	1.10982
Actbl2-647	1.14216	0.983836
VSTM2A-3728	1.14067	1.07441
MARCH4-6	1.13929	0.886199
GLI2-1751	1.13926	1.07449
TNNC1-3558	1.13909	1.09361
SYDE1-3363	1.13908	1.24974
SCARF2-3091	1.13901	0.869746
TNFSF15-3554	1.13896	1.10201
CTSH-1239	1.13892	1.20309
HIST1H4C-1850	1.1389	0.952837
GFOD1-1735	1.13889	1.05698
TP53BP2-3577	1.13844	1.46396
Sfn-3123	1.1377	1.12745
PDE6G-2655	1.13764	1.11668
A4GALT-607	1.13758	1.47038
ZNF503-3843	1.13756	1.1351
MYCBP2-3885	1.13739	0.676565
SLC13A4-3177	1.13657	1.08159
RUNX2-3037	1.13556	1.15112
TM4SF1-3485	1.13509	1.13109
MYZAP-2444	1.135	1.13682
BSCL2-865	1.13449	1.27541
HSPB3-1899	1.13349	1.12513
TRAPPC3L-3593	1.13266	1.1624
ANKRD1-726	1.1325	1.17075
NonTargetingControlGuideForHuman_0001-3949	1.13234	1.18944
BTRC-869	1.13227	0.684153
C8orf31-893	1.132	1.28005
METTL7A-2329	1.13198	1.26398
C8orf46-897	1.13153	1.37761
IER3-1925	1.1315	1.02279
TCTN1-3412	1.13149	1.14179
PLAC9-2716	1.13141	1.03988
NCK2-2463	1.13116	1.01581
SDC4-575	1.13096	1.0589
SFTPD-3133	1.13066	0.890249
BLOC1S2-851	1.1305	1.05687
TMOD2-3530	1.13045	0.96981
KCNJ2-2080	1.13036	1.36898
NFKB2-2512	1.12979	1.32533
TEAD4-3427	1.12974	1.19446
TCTN1-3414	1.12972	0.942797
ATP8A1-810	1.12971	1.1357
SLC24A1-3202	1.12962	0.857639
ELAVL1-1440	1.12928	0.580135
PTPRE-2880	1.12917	0.763015
GUCA1B-1792	1.12892	1.2269
ELAVL1-1441	1.12889	0.587811
VSTM2L-3732	1.12862	0.959208
CPSF6-1148	1.12856	1.20708
FOSB-1654	1.12852	0.900528
RELB-2969	1.12838	0.92308
RAI14-554	1.12837	0.833109
TMEM133-3498	1.12834	1.36677
YWHAE-3811	1.12808	0.909261
SGIP1-3140	1.12799	1.19418
TP63-3581	1.12796	1.2274
PPAP2C-2775	1.12769	0.944291
PTTG1IP-544	1.12761	1.05501
MYOM2-2432	1.1274	1.0793
EPSTI1-1490	1.1274	1.01763
CKM-1081	1.12733	1.11704
CTSH-1240	1.12726	1.0987
SKP2-3882	1.12721	0.556479
SOX9-3282	1.12714	1.28399
FAM105A-1521	1.12705	1.40643
ZNF549-3852	1.12659	0.977004
CDC16-980	1.12647	0.753446
TSSC4-3640	1.12632	1.43536
SMAD7-3261	1.12613	1.23847
PPL-2789	1.1261	1.08955
VTN-3742	1.12608	1.18923
PPL-2788	1.12606	1.26994
MYCL-2409	1.12599	0.963891
ARHGAP32-767	1.12577	0.821231
EFTUD2-1420	1.12561	0.578734
GUCA1A-1789	1.12541	1.19206
CA4-909	1.12512	0.950856
FAM184B-1548	1.12457	1.36408
FOXE3-1663	1.12441	1.29145
PDGFC-2666	1.12439	1.17983
FAM189A1-1552	1.12432	0.800871
ANXA3-739	1.12411	1.00233
HIST1H2BE-1838	1.12398	0.983478
CDHR1-1014	1.12395	1.1871
HCFC1R1-1806	1.12388	1.06
PTTG1IP-545	1.12384	1.06936
BSCL2-866	1.12365	0.977433
TUBB3-3652	1.12346	0.891983
ASTN1-786	1.12324	1.11661
PLS3-522	1.12305	1.21935
NonTargetingControlGuideForHuman_0039-3987	1.12293	1.30322
NonTargetingControlGuideForHuman_0049-3997	1.12289	1.19484
UAP1L1-3667	1.12283	1.16934
HIST2H4B-1862	1.12275	0.980367
LHX4-2202	1.1223	1.08184
KIAA1462-2102	1.12228	1.27533
NonTargetingControlGuideForHuman_0003-3951	1.12222	1.08745
NEDD9-2481	1.12212	1.18732
TMEM2-3503	1.12208	1.02714
SPATS2L-3289	1.12176	1.12503
CRHR2-1170	1.12174	1.21974
F7-1516	1.12118	0.575565
SRGAP3-3316	1.12114	0.708226
JUNB-2039	1.12113	0.97915
HBEGF-1800	1.12053	0.964837
NNAT-2544	1.11993	1.13502
UNC5D-3695	1.11991	1.23593
SLC43A1-3211	1.11977	1.41459
CTD-2545G14.7-53	1.11964	0.942441
EPHA8-1475	1.1196	0.831483
MYBPHL-2405	1.11952	1.25732
AHNAK-670	1.11898	1.83298
COL5A3-1133	1.11892	0.90613
CEMP1-1038	1.11888	0.905596
CSH2-1201	1.11878	0.735421
BAG3-820	1.11837	1.0214
RPS17-327	1.11822	0.501857
SAMSN1-3074	1.11816	1.11622
TRPM6-3609	1.1181	1.177
LRRC8A-2258	1.11808	1.03662
MIR22HG-88	1.11806	1.42837
SMAD3-3249	1.11805	1.20536
BAG4-823	1.11786	0.959204
POLR1A-2748	1.11758	0.550985
HSD17B2-276	1.11706	1.00676
LOXL4-2238	1.11686	1.45806
EPSTI1-1488	1.11667	1.52691
EPO-1480	1.11629	1.08794
HSPA4L-1896	1.11617	1.22224
ITGA11-2016	1.11609	0.996811
CHRNA9-1066	1.11563	1.00254
YWHAQ-3825	1.11544	1.4455
DPP10-1357	1.11523	1.14135
RGPD8-2988	1.11522	0.747061
TJP2-3476	1.11514	0.992806
WWC2-3774	1.11514	0.878626
FMO2-1632	1.11484	1.10264
Sfn-3125	1.11428	1.09805
TIMP3-3468	1.11409	1.14204
PHLDB2-2700	1.11408	0.8716
NonTargetingControlGuideForHuman_0028-3976	1.11402	1.00208
BAG3-819	1.11371	1.10262
DDIT4L-1312	1.11359	1.28531
DACT1-1297	1.1134	0.629084
CSF2RA-1192	1.11339	1.10572
NPM2-2563	1.11334	1.10261
GSK3A-1781	1.11329	0.992582
SEMA3C-579	1.11329	1.50063
GADL1-1704	1.11325	1.28903
TRAF3IP2-3589	1.1132	0.962189
CD151-386	1.11314	1.27144
ENKUR-1458	1.11305	1.18395
RAPGEF6-2926	1.11285	1.22194
TMEM132B-3492	1.1128	0.934545
VTN-3741	1.11245	0.800638
TGFB2-3444	1.11239	0.790894
FAM26D-1558	1.11239	1.17727
DTX4-1367	1.11222	1.34659
LCAT-2187	1.11211	0.969969
PPL-2790	1.11193	1.21336
CRHR2-1168	1.11186	1.09988
CHRND-1071	1.11162	0.964111
RBM24-2956	1.11141	1.26443
ST6GALNAC3-3341	1.11116	0.954962
RASSF6-2939	1.11097	1.2899
CTSV-1248	1.11069	0.974266
SGK1-3144	1.11065	1.13202
NLGN4X-2535	1.11057	1.08855
HIST1H3C-1845	1.11055	1.07146
SNX7-591	1.11053	1.25171
FAM105A-1519	1.11042	1.00789
FAM189A1-1554	1.11033	0.986529
SLC7A7-3224	1.1103	0.968674
RP11-298I3.4-142	1.11018	1.14374
PLCH2-2724	1.11	1.06012
GSK3B-1783	1.10916	1.5841
MAPK12-2312	1.10901	1.34117
PTPRR-2886	1.10895	1.08895
ANKRD1-724	1.10885	1.49372
PARD3-2630	1.10882	1.26086
ADGRL3-244	1.10869	1.11832
SDPR-3107	1.10856	0.956597
CALB2-934	1.10845	0.99114
RP11-449D8.1-168	1.10844	1.12597
SOCS3-3273	1.10839	0.951091
TUBA4A-3647	1.10812	0.970599
CCDC84-955	1.10775	0.182275
FAM155A-1527	1.10732	1.06879
AQP1-752	1.10712	0.911543
ITGB4-2023	1.10707	0.9694
MCMBP-2322	1.10702	0.441146
SPNS3-3300	1.10687	1.41186
BTRC-867	1.10684	0.855912
NonTargetingControlGuideForHuman_0050-3998	1.10634	1.22362
LAMA4-2165	1.10592	0.878224
SLC9A3R1-3228	1.10561	0.975054
DHRS12-1324	1.10544	1.15585
CDH6-1008	1.10521	1.0253
ADAM9-348	1.10518	1.37949
NPPB-2569	1.10517	1.01607
CDKN1A-1023	1.10489	1.40176
SEMA5A-3113	1.1048	0.979266
FAM26D-1557	1.10467	1.22903
ASPH-374	1.10453	0.959579
YWHAH-3822	1.10393	2.81226
EIF4EBP3-1432	1.10393	1.27987
A4GALT-609	1.10381	1.17251
RP11-697N18.3-192	1.10372	0.994118
HDAC10-1808	1.1037	1.04699
CDH11-991	1.10362	1.24567
YWHAB-3810	1.10358	1.0007
EMP2-70	1.10336	1.16514
LRRTM2-2266	1.10319	1.20012
TGFB2-3443	1.10317	1.05563
ZNF536-3849	1.10317	0.895214
NFE2-2509	1.10313	0.956358
HDAC10-1809	1.10313	1.1982
CEMIP-257	1.10229	1.19357
HKDC1-1867	1.10183	0.981602
IL17RB-282	1.10165	0.962469
ENC1-1452	1.10148	1.07647
FAM155A-1528	1.10121	1.00722
HHIP-1829	1.10109	1.20632
TNFRSF12A-3545	1.10101	1.21107
COL1A1-1118	1.10095	1.10135
IL24-1977	1.10093	1.1134
FAM26E-1562	1.10087	1.0772
ACAD10-639	1.10078	1.08479
TGIF2-3458	1.10068	1.26823
LUM-2275	1.10043	1.16863
MYO1C-491	1.10035	1.38133
RBMS1-2962	1.10025	1.02416
Rpa2-3015	1.10013	0.465855
VSTM2L-3733	1.09998	1.11241
PTRF-542	1.09965	1.30499
hsa-mir-29a-3902	1.0996	1.08734
PCDH9-2643	1.09956	0.89942
ESPL1-1504	1.09949	0.737606
WIPF2-3758	1.09932	1.12585
KDELR3-467	1.09848	0.908287
RP11-750B16.1-196	1.09837	0.752313
RHOC-562	1.09775	0.959889
RTL1-3024	1.09759	1.04281
IL11-1965	1.09722	1.26808
Tcf3-3404	1.09678	0.718088
TGFB3-3449	1.09677	0.868029
SLC18A1-3188	1.09672	1.19786
CSRP1-1207	1.09669	1.23173
TMEM229A-3518	1.09649	1.15604
RFPL4AL1-2977	1.0962	1.35511
PRTG-2848	1.09617	0.876405
Tcf4-3410	1.09563	1.13185
RELB-2967	1.09497	0.988558
RAPH1-555	1.09476	1.21644
RP11-438J1.1-165	1.09457	1.09773
CDH2-1000	1.09448	0.95675
LRRN4-2260	1.09428	0.945616
Col16a1-1113	1.09424	0.908231
PCDH8-2641	1.09422	1.0588
KREMEN1-2141	1.09404	1.22451
GDF1-1723	1.09385	1.00912
DDAH2-1305	1.09384	1.10731
PRL-2820	1.09362	1.2005
ABLIM1-634	1.09359	1.32317
EFEMP1-1418	1.09351	0.977322
CUZD1-1257	1.0935	1.19245
LATS2-2184	1.09341	1.09145
HPRT1-1880	1.09336	1.06363
EYA2-1513	1.09303	1.0486
CUZD1-1258	1.09295	0.997092
LMX1A-2224	1.09291	0.849711
KCNJ5-2084	1.09266	0.887468
SMAD4-3254	1.09265	0.805052
CPA1-264	1.09262	0.797634
CTD-2545G14.7-55	1.09254	0.851612
NonTargetingControlGuideForHuman_0046-3994	1.09253	1.16258
KDM5D-2096	1.09251	1.4013
UBE3C-3677	1.09248	0.834789
TNFRSF9-3547	1.09235	1.04491
MCTP2-2326	1.09226	0.881686
FJX1-1616	1.09196	1.04875
EIF4EBP3-1434	1.09173	0.990994
SLC16A8-3186	1.09143	1.33195
PROC-2826	1.09138	1.2348
TNFRSF9-3550	1.09127	1.17357
EXOSC5-1508	1.09126	0.498913
ZNF608-3856	1.09095	1.07566
SEMA5A-3112	1.09024	1.40637
PEBP4-310	1.09019	1.2902
TGFBI-3451	1.09017	1.02356
PROM1-2829	1.09006	1.40187
FLVCR2-1630	1.09006	1.05824
S100A16-3049	1.08983	1.05637
AC006273.5-10	1.08961	1.15276
SFRP5-3129	1.08935	1.14417
PCDH9-2644	1.0889	1.02936
BLOC1S2-853	1.08872	1.11231
CHRNB1-1067	1.08868	0.999897
BLOC1S2-852	1.08862	0.916517
TSEN54-3615	1.08852	0.502911
CDH15-998	1.08845	1.01494
JUND-2046	1.08812	1.15491
Cbfb-946	1.08803	1.01853
CASQ1-941	1.08785	1.35772
HSPA4-1892	1.08755	0.726958
PTRF-539	1.08731	0.91218
RP11-618G20.1-185	1.08717	1.26063
IGF1R-1936	1.08712	1.09224
ENOX1-1459	1.08706	1.22275
ALPK2-695	1.08702	1.10498
CDKL5-1020	1.08684	1.10356
CTC-308K20.1-48	1.08668	0.838136
C16orf74-876	1.08652	0.928599
RFTN1-2979	1.08648	1.07514
MAP3K8-2305	1.08646	0.999278
RILPL1-565	1.0864	1.16644
GABRR1-1701	1.08633	0.883623
TEAD3-3423	1.08626	1.27482
RAPGEF2-2916	1.08598	1.32705
TRPM8-3614	1.08529	1.1733
STUB1-3352	1.08494	0.883324
TERT-3437	1.08488	0.938694
TP53BP2-3575	1.0846	1.00426
MBNL3-2315	1.08427	1.15132
CRB3-1166	1.08425	1.18309
HBEGF-1799	1.08412	1.07738
TEKT5-3432	1.08397	1.24458
NUAK2-2594	1.0839	1.02718
BNC2-858	1.08365	1.03302
C7-888	1.08348	0.969228
YWHAG-3815	1.08336	1.08117
NonTargetingControlGuideForHuman_0010-3958	1.08297	1.2706
UGT3A1-3686	1.08255	1.11744
VSTM2L-3734	1.08243	1.23768
CHRNA9-1063	1.08232	1.11925
RPL26L1-3019	1.08226	0.754145
IL13RA1-444	1.08218	1.10353
hsa-mir-34a-3942	1.08208	1.29397
CLU-1094	1.082	0.999184
ITGB4-2024	1.08188	0.755593
JUP-2048	1.08174	1.23058
NCAN-2448	1.08121	1.13116
COL1A1-1115	1.08115	0.929194
BEST3-835	1.08099	1.12406
GADL1-1703	1.08082	0.92628
HYOU1-1918	1.08081	1.21117
PPARGC1A-2779	1.08032	1.24958
IRS1-2009	1.08029	0.711172
NCKAP1-497	1.07997	1.40829
NonTargetingControlGuideForHuman_0017-3965	1.07982	1.19305
YTHDF1-3804	1.07974	0.753028
AP000662.4-47	1.07926	1.39905
TNFAIP3-3540	1.07905	1.08029
MYT1-2442	1.07884	1.04443
GPX8-439	1.07873	1.07501
NME2-2539	1.07872	1.2421
DPP10-AS1-65	1.07831	1.3653
ANXA2P2-229	1.07809	1.12881
SMAD4-3251	1.07776	1.06948
TNRC18-3568	1.07765	1.02591
EPO-1479	1.07748	1.13167
PRSS23-2846	1.07728	0.896399
MIAT-87	1.07675	1.3638
TEAD3-3425	1.07662	1.25976
CHGA-1053	1.07657	1.04061
PHF21A-2693	1.07647	1.04937
DUSP6-1382	1.07605	0.900143
SLC22A8-3198	1.07604	1.76338
HS3ST1-1885	1.07561	0.961684
WWTR1-3778	1.07549	1.14065
HERC6-1820	1.07542	0.959782
B4GALNT3-815	1.0754	0.959561
ANKRD1-723	1.07535	0.999938
ST18-3334	1.07533	1.14606
RFPL4A-2973	1.07524	0.833469
DYSF-1391	1.07468	1.06279
WBP1-3744	1.0746	0.824684
HPRT1-1882	1.07404	1.42647
RAPSN-2930	1.07374	1.12526
NPHS1-2560	1.07374	1.19255
YTHDF1-3803	1.07311	0.836379
SCN9A-3102	1.07257	1.01245
AC144450.1-30	1.0724	1.12521
THRB-3461	1.07235	1.02395
PLEK-311	1.07233	1.14686
LOXL2-2232	1.07222	0.867717
NCL-2467	1.072	0.500548
GPX8-442	1.07192	0.975787
hsa-mir-449a-3931	1.07162	1.21536
RAI14-552	1.07133	1.04669
TULP4-3657	1.07056	1.13877
MYZAP-2446	1.07053	1.19516
WNT10A-3759	1.0705	1.41937
CYR61-1286	1.07039	1.38799
JUNB-2042	1.07032	1.00052
ERN1-1496	1.07031	1.12358
PRSS23-2843	1.0702	0.969895
TARBP2-597	1.0702	1.07281
CDH6-1007	1.06988	0.947976
LOXL4-2236	1.06986	0.925024
SPATS2L-3288	1.06982	1.07032
LIMS3-2208	1.06965	0.727033
PAPPA-2625	1.06959	1.46754
ANXA2-737	1.06948	1.10035
HSPG2-1910	1.0694	0.824382
LAMB2-474	1.06894	0.990182
XKRX-3784	1.06875	0.924804
LIN7C-2222	1.0686	0.981535
NLGN4X-2537	1.0681	1.08589
MIR22HG-90	1.06802	1.16694
NonTargetingControlGuideForHuman_0024-3972	1.06799	1.06087
PARVA-512	1.06783	1.04063
SAG-3056	1.06772	1.09853
DDAH2-1306	1.06756	0.857309
CFHR2-259	1.06751	1.05562
KCNJ2-2082	1.06748	1.07932
CTSL1-233	1.06744	1.03044
BSCL2-864	1.06741	0.921395
TGFB2-3446	1.06722	1.03159
SAPCD1-3081	1.06714	1.03099
ESPL1-1503	1.06711	0.85049
hsa-mir-202-3926	1.06689	1.12716
PLAC9-2717	1.06684	1.17891
COLCA1-1135	1.06673	1.21232
LACTB-2160	1.06668	1.1168
KREMEN1-2139	1.06633	0.898264
GALNT5-1709	1.0663	1.44204
RP11-1035H13.3-117	1.06611	1.02809
GDF1-1725	1.06588	0.908345
NEDD9-2480	1.06584	1.06013
FMO2-1633	1.0657	1.1019
GJD2-1749	1.06563	1.10404
PHACTR3-2689	1.06533	1.24109
TARBP2-595	1.0653	1.15015
LOXL4-2237	1.0652	1.10006
ITGB4-2026	1.06509	1.18249
SLC39A6-3210	1.06501	1.06173
RGPD8-2987	1.06497	0.867993
TNNT2-3565	1.06497	1.28368
AGBL1-656	1.06497	1.10906
FBXW7-3867	1.06427	0.369575
ATP8A1-809	1.06413	1.02008
S1PR5-3054	1.06413	1.29996
STK32B-3345	1.0638	0.988321
TAGLN-3387	1.06362	1.01259
NCF2-2457	1.06356	0.864631
RAPGEF3-2920	1.06337	0.965915
ARHGAP31-248	1.06324	0.81634
RPL26L1-3022	1.06309	1.21466
ANXA3-740	1.0629	1.06548
BTRC-868	1.06218	0.916862
ARF3-760	1.06211	1.14491
FOLH1-274	1.06188	1.20281
PCDH9-2645	1.06185	0.999149
SEPP1-3118	1.06159	0.89722
TMEM200A-3510	1.06151	0.984637
DAB2-1288	1.06148	1.14256
QSOX1-2891	1.06147	1.13881
ROR2-3009	1.06144	1.00677
ATP8A1-808	1.06124	1.0198
BLK-848	1.06118	1.05626
CEBPD-1034	1.06094	0.902967
IGF1R-1935	1.06091	1.15657
Dynll2-1387	1.06077	1.14433
RAB31-2903	1.06076	1.12633
SLC22A8-3197	1.06064	1.06618
PPP2CA-2808	1.06064	0.800271
HERC3-1817	1.06047	1.01285
TMOD2-3527	1.06045	1.22774
MYOZ1-304	1.06043	1.19631
ACTN1-342	1.06039	1.18904
PLCH2-2723	1.06011	1.0988
RUNX2-3038	1.05996	1.05954
WBP2-3749	1.05988	1.35356
MAK-2288	1.05986	1.17353
ASAP2-367	1.05964	1.30313
NFKB2-2513	1.05962	0.765353
CTTN-396	1.05952	0.856117
WNT10A-3760	1.05942	1.20102
RILPL1-566	1.05929	0.988811
AJAP1-672	1.05923	1.01197
MAF-2286	1.05903	1.09418
PRPF6-2842	1.05887	0.433399
BNC2-855	1.0588	1.1263
SLC22A8-3196	1.05847	1.02477
hsa-mir-449c-3937	1.0584	0.887581
RAB11FIP5-550	1.05837	0.813961
ADGRL3-246	1.05832	1.17112
FAM184A-1546	1.05827	1.28149
AKT1-690	1.05813	1.08072
DYSF-1394	1.05808	0.967226
AC015987.1-18	1.05807	1.22888
LARP6-485	1.05804	1.36304
FAM184A-1544	1.05788	0.976835
SRC-3313	1.05784	1.12244
NonTargetingControlGuideForHuman_0038-3986	1.0577	0.958775
FAM162A-1538	1.05732	0.996703
NPPB-2570	1.0573	1.21895
STK32B-3346	1.05715	0.840651
CHGA-1051	1.05714	1.14722
NOS1-2555	1.05633	1.11618
PCDH17-2638	1.05598	1.20597
JDP2-2034	1.05555	0.97696
DONSON-1353	1.05555	0.73027
TMEM110-MUSTN1-3489	1.0554	1.24241
DONSON-1351	1.05528	0.893244
CSF2RA-1194	1.05485	1.36745
ATOH7-789	1.05462	1.08461
TPM1-600	1.05434	1.03642
NCL-2470	1.05425	0.987844
MUSTN1-2400	1.05423	1.33956
FOS-1647	1.05409	0.94236
CIRH1A-1075	1.05403	0.841014
LAMB2-471	1.05403	0.903443
ABCB5-616	1.054	1.10307
ZNF536-3848	1.05396	1.08751
ROR2-3007	1.05389	1.08289
CBLN2-948	1.0538	1.2277
RFPL4A-2971	1.05378	1.1542
SLC12A4-3167	1.05371	0.834479
IQGAP1-2003	1.05362	1.03542
CADM3-929	1.05337	1.04591
LMX1B-2230	1.05328	0.866208
ADGRL3-245	1.0531	1.07875
RNU5B-1-114	1.05301	0.793186
COLEC12-1139	1.05294	0.887121
KRT8-2152	1.05233	1.03225
GHRL-1743	1.05232	1.00336
CHRNA1-1059	1.0523	0.783612
LGR5-2198	1.05207	1.09908
NCK1-2461	1.05181	1.09046
COL4A3-1124	1.05117	1.09848
NonTargetingControlGuideForHuman_0029-3977	1.051	1.46963
AQP1-751	1.05065	1.06361
CTSV-1249	1.05048	0.924402
APLN-747	1.05041	1.06055
PPARGC1A-2782	1.05036	1.1497
IGFBP7-1950	1.05031	1.11795
SAMD3-3065	1.05006	0.982443
CSNK1E-1204	1.04999	0.867734
AC093673.5-23	1.04978	1.17632
RAB31-2905	1.04972	1.22731
AGO3-359	1.04968	0.863122
ARF3-759	1.04963	0.898921
BHLHE22-842	1.04939	0.953044
TMEM88-3524	1.04925	1.12307
AMOTL1-714	1.04924	0.999746
RP1-30G7.2-213	1.04884	1.04692
AMOT-710	1.04843	1.0767
LRRC8A-2255	1.04779	1.11677
MMP2-2349	1.04773	1.29851
MRAS-2371	1.04733	0.985031
DEF8-1316	1.04733	0.715758
POLR2E-2761	1.04731	0.658713
RGS5-107	1.04725	1.11402
OLFML3-2607	1.04686	1.00395
Rpa2-3018	1.04681	0.748718
ENOX1-1461	1.04672	1.05752
FOSL2-1662	1.04666	1.11674
RGPD8-2990	1.04652	1.19268
YWHAG-3818	1.0465	1.02112
ANXA1-734	1.04635	1.07728
ZNF608-3858	1.04634	1.37161
PON2-523	1.04628	1.10594
AKAP6-685	1.04616	0.686208
MBNL3-2318	1.04611	0.879658
CDH11-993	1.04607	1.09782
E2F1-1396	1.04604	0.981386
ST18-3332	1.04604	1.13488
CRYAB-1179	1.04588	0.995878
SAPCD2-3084	1.04524	1.02909
EPHA3-1472	1.04512	1.33759
ADGRB1-237	1.04492	1.09407
UGT3A1-3684	1.04481	1.10086
ATPAF1-814	1.04479	0.984716
DAB2-1289	1.04457	1.24878
SRGAP3-3318	1.04448	0.976662
EXT1-418	1.04438	0.649217
GEM-1732	1.04438	1.16501
IGFBP5-1946	1.04427	0.849323
NUDT21-2598	1.0441	0.445741
LMX1A-2223	1.04377	0.888661
THRB-3459	1.04367	1.17366
NOS1-2556	1.04358	0.880613
GPR61-1772	1.04355	1.00323
hsa-mir-449a-3932	1.04344	0.850071
NLGN4X-2538	1.04344	1.31473
CPA1-263	1.0434	0.847748
TSPAN7-3625	1.04318	1.04352
PARD3-2627	1.04287	1.51694
LAMC2-2173	1.04268	1.04883
CHRNA1-1061	1.04263	1.01549
RP11-389K14.3-151	1.04252	1.0718
ITGAV-452	1.04239	1.55483
GUCY2D-1796	1.04232	0.905889
NPPB-2568	1.04228	1.16037
PTPN14-2868	1.04215	0.88181
GSK3A-1782	1.04208	1.0995
HK2-1866	1.04192	1.24283
RBPMS-2966	1.04189	0.95014
FASN-1583	1.04183	0.805936
Cul1-1253	1.0417	0.727438
CXCR4-1265	1.04147	1.31278
TERT-3436	1.04122	1.08752
CA2-906	1.04112	0.994605
HS3ST1-1884	1.04108	0.928163
NTF4-2581	1.04104	0.636272
TGFA-3440	1.04083	1.01736
AC009492.1-14	1.04079	1.05061
IKZF2-1959	1.04064	0.832567
FRMPD2-1681	1.04062	1.17343
hsa-mir-101-2-3921	1.04058	1.25255
SCAMP3-3089	1.04055	1.23422
UCMA-3679	1.0405	0.9152
YWHAQ-3823	1.04031	1.2554
CDKL5-1021	1.04028	1.40644
LRRC75A-295	1.04008	1.00673
ASPH-373	1.04	1.1268
CD151-385	1.03997	1.20259
FBXL7-1594	1.03994	1.20022
HCFC1R1-1803	1.03993	1.19392
XKRX-3785	1.03986	1.012
AC096574.4-25	1.0396	1.06579
COLEC12-1141	1.03956	0.827071
JUP-2050	1.03953	1.2486
GDF1-1726	1.03941	1.30778
NHS-2525	1.03918	1.27016
IGSF11-1952	1.03917	0.992537
KCNA10-2066	1.03912	1.03901
PRL-2819	1.03911	1.28522
ATP6V0A4-799	1.0391	0.9327
LRMP-292	1.03901	1.13977
BCAM-830	1.03884	1.3268
BIRC3-844	1.0387	1.02024
TNNI1-3560	1.0387	0.798483
MMP19-2346	1.03842	1.26223
HSPG2-1908	1.03839	1.05897
KCNV2-2094	1.03837	0.969263
ST6GALNAC1-3336	1.03826	0.883425
VTA1-3736	1.0381	1.10617
KIF19-2107	1.03786	0.903093
SMAD5-3258	1.03781	0.994186
PDK1-2673	1.0378	1.08695
IQGAP1-2005	1.03778	1.12054
BCAR3-832	1.0377	0.853488
DACH1-1291	1.03763	0.6886
NHS-2524	1.03756	1.08129
PML-2739	1.03753	0.89735
COLCA1-1136	1.03736	1.19651
ARF3-762	1.03718	1.08429
RTN4R-3027	1.03703	1.08473
CBLN2-949	1.03697	1.02696
GUCY2D-1795	1.03686	1.24708
SRR-3324	1.03678	1.00253
JUN-2037	1.03668	1.17593
AXIN1-251	1.03651	1.1254
TP73-3585	1.03638	0.967373
LAMC2-2172	1.03635	0.901843
PHLDB2-2702	1.03623	1.00344
CSF2RA-1193	1.03599	1.1728
TGFA-3439	1.03576	1.01464
CSRP1-1210	1.03568	0.782196
CDKN1A-1026	1.03529	1.26899
CTAG1B-1217	1.03513	0.640716
GPC1-436	1.03507	1.13412
CDC42EP1-985	1.03467	1.036
SLC24A1-3201	1.03456	1.30293
CCT4-971	1.03452	0.206938
NCCRP1-2452	1.03452	1.10201
PTPRC-2878	1.03448	0.835589
POLR2A-2756	1.03423	0.481764
COL26A1-1119	1.03412	1.09966
NonTargetingControlGuideForHuman_0037-3985	1.03408	1.17691
AC009492.1-15	1.03396	1.09878
CTNNA2-1228	1.03346	1.09375
RP11-552E20.4-177	1.03325	0.808745
EIF6-1436	1.03317	0.563196
CCL2-964	1.0331	1.14363
LATS2-2186	1.03307	0.922666
FOSL2-1659	1.03302	0.918962
RP11-59D5__B.2-181	1.03289	1.87545
CD151-383	1.03284	1.26312
RFPL4AL1-2975	1.03275	0.814524
MAP3K8-2306	1.03274	1.30123
CDHR1-1013	1.03216	1.18767
KCNG3-2077	1.03195	1.09155
SMAD3-3250	1.03172	1.33233
SRR-3325	1.03141	0.99849
DEPTOR-1321	1.03131	0.957394
RP11-1069G10.2-120	1.03104	0.764961
RP1-30G7.2-212	1.03095	1.14385
TLL1-3481	1.03087	1.02149
GAB2-1693	1.03086	0.954578
TNFSF15-3552	1.03067	1.21436
RUNX3-3039	1.03046	1.11935
PPP1CC-2796	1.03034	1.03735
GPR27-1769	1.03025	0.993447
COLCA1-1138	1.03022	0.983356
OLFML3-2609	1.03012	0.781408
VSTM2A-3729	1.03011	1.20868
IRS1-2010	1.02967	0.929474
RP11-277B15.2-136	1.02946	1.23568
MYOF-2428	1.02937	1.08844
MYRF-2437	1.02929	1.10871
AMPD3-722	1.02926	0.912345
MYZAP-2445	1.0291	0.694517
NEUROD4-2495	1.02881	0.98414
RP11-389K14.3-154	1.02879	0.886982
HERC6-1821	1.02876	1.04724
MPP5-2364	1.02869	0.75141
LIF-2206	1.02858	0.958321
CABP5-913	1.02847	1.02578
EPO-1481	1.02828	1.29474
EGLN3-1425	1.02825	1.0351
UMODL1-3690	1.02819	0.813201
BSCL2-863	1.02814	1.22974
FAM155A-1529	1.02804	1.10331
RTL1-3025	1.02796	1.12925
KDELR3-468	1.02793	0.806371
LARP6-483	1.02785	1.19913
CD63-390	1.0278	1.13652
SLC22A8-3195	1.02763	1.47446
CTNNB1-1234	1.02757	1.08019
MYOZ1-305	1.02752	0.911408
PFKFB4-2682	1.02745	1.2544
ITCH-2013	1.02743	1.24352
CTNNA1-1224	1.02738	1.12738
LHX4-2200	1.02735	0.996544
CSF1-1185	1.02715	0.739226
INHA-1995	1.02707	0.751917
FBLN5-1587	1.0267	1.12074
SCEL-3097	1.02664	1.11468
TNFAIP3-3541	1.02659	0.774116
DROSHA-1360	1.02646	0.941124
RUNX3-3040	1.02623	1.13422
CSF1-1183	1.02577	1.88841
TSEN54-3618	1.02545	1.00288
IMP3-1989	1.02528	0.398275
DEPTOR-1322	1.02527	1.24697
FOSB-1651	1.02521	0.932392
ADGRB1-235	1.02482	1.06342
GAB2-1692	1.02478	1.02509
RP11-814P5.1-204	1.02474	1.12842
MAPK10-2309	1.02466	0.826899
FRY-1685	1.02465	0.902183
HIST1H3C-1846	1.02442	0.852247
TMEM200A-3507	1.02416	1.15066
NOL10-2549	1.02408	0.249378
RTN4R-3029	1.02406	1.1558
LAPTM5-2175	1.02398	1.23475
CD151-384	1.02366	0.988567
CPA1-265	1.02343	0.934052
TNNT2-3564	1.02338	0.794821
KRT80-2156	1.02336	0.850964
ENC1-1453	1.02325	0.846774
RFPL4A-2972	1.02292	1.18761
FBXW7-3869	1.0226	1.03748
SCAMP3-3087	1.02251	1.07734
ASAP2-369	1.02251	1.243
hsa-mir-449b-3936	1.02246	0.794048
RBM24-2958	1.02245	0.952835
NOS1-2557	1.02239	1.04795
IL1R1-286	1.0223	1.17314
ARCN1-755	1.02224	0.850544
SLC16A8-3183	1.02204	0.904941
CRHR2-1169	1.02198	1.17849
NHLH1-2521	1.02173	1.06196
IL20RA -56	1.02169	0.962284
FGF1-1605	1.02148	0.965492
NSG1-2577	1.02135	1.03284
SLC16A8-3185	1.02134	1.07408
NonTargetingControlGuideForHuman_0011-3959	1.02122	1.09139
CDKL5-1022	1.02118	1.12312
JUND-2044	1.0208	1.01024
CFHR2-261	1.02073	1.12662
BTRC-870	1.02063	1.26568
SNX7-593	1.02051	1.10708
TSR1-3633	1.02049	0.560267
C18orf42-881	1.02046	1.08584
TGFB3-3448	1.02019	1.06068
PPL-2787	1.01964	1.05561
LACTB-2159	1.0195	0.771955
FLT1-1625	1.01942	1.16944
RP11-552E20.4-178	1.01911	1.06231
WBP1-3746	1.01905	0.989809
IZUMO1R-290	1.01897	0.98865
FN1-1638	1.01868	0.815322
NPTN-2571	1.01866	1.00064
SLC13A4-3176	1.01851	1.04839
GHRL-1745	1.01847	0.900773
FOSB-1652	1.01841	1.04832
IFITM2-1928	1.01823	1.16123
SGK1-3146	1.01821	1.03554
TNFSF15-3551	1.01821	1.11204
STUB1-3354	1.01818	0.590649
SRPK3-3321	1.018	0.865014
SPON1-3305	1.01793	1.19802
AKT1-689	1.01791	0.669628
GABRR1-1699	1.01789	1.57808
FAM114A1-420	1.01784	1.04801
PLAC9-2715	1.01782	0.958345
AGO2-358	1.01741	1.11624
EPS8-1486	1.01719	0.942521
PCDH1-2631	1.01687	0.981582
CTNNB1-1233	1.01686	0.985289
TNNC1-3556	1.01674	1.07768
LRP2-2246	1.01671	1.10531
CSF1R-1188	1.01643	1.35986
NonTargetingControlGuideForHuman_0048-3996	1.01636	1.21571
Tcf3-3403	1.0162	0.688171
COL5A3-1131	1.01613	0.987323
KCNV2-2091	1.01605	0.902926
POU4F2-2767	1.01598	1.2208
DISC1-1332	1.0159	0.968671
NCK1-2462	1.01581	0.940623
ZSCAN10-3859	1.01566	0.934593
XPO5-604	1.01544	0.214626
MTSS1-2397	1.01533	0.910838
TAGLN-3389	1.01528	1.08926
RP11-806H10.4-202	1.01516	0.825135
SLIT2-3235	1.01489	1.28481
CTNNA1-1223	1.01487	0.907634
MIR503HG-95	1.01459	1.19038
E2F3-1405	1.01446	0.972657
LRRC38-2252	1.01407	1.0482
KLHDC7A-2123	1.01359	1.03096
SAMD4A-3068	1.01353	1.24788
CFHR2-262	1.01342	0.966584
GSK3B-1784	1.01331	1.01761
RP11-438J1.1-164	1.01326	1.02157
GNG12-432	1.01275	1.25874
NonTargetingControlGuideForHuman_0030-3978	1.01258	1.21546
FLNA-1621	1.01254	0.926587
RFPL4AL1-2978	1.01253	1.00626
FASN-1585	1.01247	0.919117
APLN-748	1.01247	0.985513
FAM105A-1520	1.01233	1.13824
RGL1-2986	1.01222	1.06544
LRRTM2-2263	1.012	1.04055
ATP6V1A-804	1.01198	0.341335
LAMC2-2171	1.01165	1.05813
Col16a1-1114	1.0114	1.35875
TRHDE-3597	1.01133	1.06854
P4HA2-507	1.01124	1.26197
SLC4A1-3220	1.01111	0.890749
SOX4-3278	1.01045	1.29433
NCF2-2455	1.01039	1.30745
GPR27-1767	1.0103	1.30768
RAPGEF3-2919	1.01008	1.04688
SMAD1-3241	1.00995	1.04424
ABCC3-621	1.00988	0.802439
SYNPO-3374	1.00973	1.05932
CASQ1-939	1.00961	1.14892
ALPL-701	1.00943	0.985347
LAMB2-472	1.00933	1.06512
TNNC1-3557	1.00903	1.12985
ESPL1-1506	1.00901	0.415497
IFITM2-1930	1.00879	1.18768
SPNS3-3301	1.00849	0.966148
GAS2-1716	1.0083	1.16422
GLI2-1754	1.00809	0.97818
FARSB-1579	1.00807	0.771145
OSMR-505	1.00807	0.90763
TIMP3-3467	1.00807	1.02906
RBMS1-2959	1.00803	1.3244
TP73-3583	1.00793	1.41513
XIRP1-3780	1.00774	0.842356
TJP1-3474	1.00768	0.937051
TNS1-3574	1.00753	1.06649
CEMP1-1035	1.00738	0.860503
RP11-660L16.2-189	1.00737	1.19374
CCDC84-958	1.00709	0.612487
HS3ST4-1888	1.00676	1.06498
FAM135B-1523	1.00675	0.944562
CER1-1049	1.00652	0.693546
ARL4D-772	1.00647	0.903029
KIF19-2108	1.00647	1.20024
CKM-1080	1.00641	1.05401
ST6GALNAC1-3335	1.00639	1.15881
LAPTM4A-481	1.00619	1.22691
TUSC5-3660	1.0061	0.756923
Actbl2-648	1.00588	1.27553
FHL2-430	1.00587	0.972648
ARL5A-777	1.00582	1.05756
PTPRC-2875	1.00576	1.04754
ABTB2-637	1.00575	0.989207
PCAT4-100	1.00565	1.04395
WNT10A-3761	1.00565	0.853231
SYNPO-3373	1.00522	1.26944
CAPN2-376	1.0052	0.913428
JUP-2049	1.00506	0.937314
LIN7A-2217	1.005	1.15943
ARHGAP31-250	1.0047	1.08382
TCF21-3402	1.00466	0.961171
TM4SF1-3483	1.00457	1.16324
SMAD1-3239	1.00446	1.04182
RNU5B-1-113	1.00441	1.01274
MTRNR2L3-2393	1.00431	0.634316
MAMDC2-2294	1.00429	0.966541
PRDX6-2817	1.00429	1.30291
RAPH1-558	1.00384	1.05368
NCMAP-2473	1.00307	1.09066
SVIL-3359	1.00306	1.11385
ARHGAP31-249	1.00293	1.15119
RP1-140K8.5-161	1.00288	0.906084
SEMA5A-3114	1.00287	1.10538
SIRPA-3162	1.00284	1.08874
ALG1L-692	1.00276	0.740417
HSPB8-1903	1.00235	0.918213
PROC-2825	1.0022	1.30921
NGF-2516	1.00219	0.716858
PARVA-511	1.00169	0.944939
IL1A-1967	1.00166	0.881255
GPC1-435	1.00154	0.969334
DYNLL1-1383	1.00149	1.22738
GFOD1-1738	1.00136	0.979027
DUSP6-1381	1.0013	0.994984
MT3-301	1.00126	1.03501
RP11-120I21.2-125	1.00125	0.95728
CENPA-1041	1.00115	0.617116
KCNA1-2059	1.00104	1.01321
PARVA-513	1.00101	1.04957
GAS2-1718	1.00095	0.761677
KCNA1-2062	1.00084	0.890901
CTNND1-1235	1.00077	1.16748
CTAG1B-1218	1.00062	0.90779
LRRC8A-2257	0.999979	1.24352
XKRX-3786	0.999975	0.926418
RP1-140K8.5-160	0.999915	0.86224
PDE6G-2658	0.999897	0.976713
SOX9-3280	0.999884	0.729218
ERBB4-1492	0.999858	0.838144
TSPAN2-3622	0.99972	0.710809
HSD17B2-278	0.999559	1.15618
EPHA2-1468	0.999435	1.16228
FAM157B-1533	0.999292	0.833699
MYLPF-2425	0.99928	1.09416
HIST2H2AB-1855	0.999246	1.0885
TGFBI-3454	0.999132	1.05921
LILRP2-76	0.999061	1.0477
CRB3-1164	0.998994	0.949014
KIRREL-2117	0.998504	0.672689
SOX9-3281	0.998387	1.03703
SLC13A4-3178	0.998312	1.10165
RP11-375I20.6-148	0.998238	1.27918
FRY-1686	0.998232	1.06574
AKAP2-679	0.997901	1.19577
MYO1C-493	0.997784	0.91568
AC015987.1-16	0.997758	1.03556
CYP4A11-1269	0.997616	1.12133
CSF1-1186	0.997583	0.826731
SLC24A1-3200	0.997453	0.892357
DMKN-1343	0.997116	0.940525
PLEK-312	0.997075	1.03544
MIR503HG-93	0.997015	0.786181
IL13RA1-446	0.996325	1.00509
SPARC-3284	0.996152	1.14249
CSNK1E-1205	0.996126	1.02236
PAG1-2615	0.99603	1.1458
TNNI1-3559	0.996015	0.760287
ATPAF1-811	0.995952	1.11291
UBD-3674	0.995759	1.07759
IL1R1-285	0.995747	1.07351
GGTLC2-1739	0.995364	0.907143
LILRP1-73	0.995324	1.13994
LARP6-486	0.995142	1.1741
CNR1-1103	0.995087	1.06056
MYL4-2418	0.995065	1.05773
GJD2-1747	0.994691	0.965468
DEF8-1318	0.99458	1.01981
HHAT-1823	0.99424	1.07489
EYA2-1511	0.994219	1.04731
RND3-3001	0.994165	1.04278
PDK1-2671	0.994138	0.890635
GOLGA6C-1765	0.994102	0.84026
SH3BGRL-3153	0.993987	1.05061
PROC-2824	0.99373	1.04888
XRN2-3793	0.993495	0.757124
SGCD-3138	0.993448	1.08303
SYTL4-3386	0.993393	0.901923
AKAP2-681	0.993301	0.973303
TSSC4-3636	0.993266	1.04689
MGLL-2338	0.99322	1.12565
ITPRIP-2027	0.993043	1.03876
COL5A3-1134	0.993026	1.03816
TRPM6-3610	0.992977	1.07234
PLK2-2734	0.992699	0.948592
FNDC9-1640	0.992652	0.982936
MPP5-2365	0.992402	1.0108
LRMP-291	0.992138	1.55301
A4GALT-608	0.991842	1.08243
ATP1A4-796	0.991828	1.0702
AMACR-705	0.991776	1.36048
hsa-mir-19b-1-3897	0.99163	1.01703
AC144450.2-34	0.991348	0.801327
CLMP-1087	0.991306	1.13189
LIN28A-2212	0.991244	1.21112
FGF21-1607	0.991225	0.948025
ABHD2-626	0.990805	1.0103
LMX1A-2225	0.990788	0.832004
RHOC-561	0.990425	0.937826
RP11-814P5.1-205	0.990261	1.05929
Tcf12-3398	0.990159	1.07219
ERN1-1498	0.99012	1.06343
UGT3A1-3683	0.990109	0.87544
RP11-302J23.1-144	0.990042	0.972594
FAM157B-1531	0.989919	0.698083
CCDC85C-959	0.989754	0.948863
ACTR1A-651	0.989611	0.886039
COL1A1-1116	0.989584	1.02565
RP11-122C5.3-129	0.989564	1.16017
CTNND1-1238	0.989536	1.19911
WWC2-3773	0.989516	0.970373
LCAT-2189	0.989486	1.11974
THBS1-222	0.989469	1.37272
MPDZ-2356	0.989211	0.786
DSCAML1-1364	0.989073	0.902288
SPNS2-3298	0.989046	0.84084
LMNA-489	0.988908	0.967243
CACNA1D-921	0.988615	0.933462
FOXJ1-1667	0.988558	0.969998
PSMD1-2856	0.988467	1.00333
GDF1-1724	0.988322	1.10591
CSNK1E-1203	0.988077	0.988866
GDF15-1729	0.988072	0.899065
FAM184B-1549	0.987971	1.16968
RAPSN-2928	0.987548	1.19445
GABRR1-1700	0.986757	1.12969
KIF19-2109	0.986659	0.940307
PTCHD2-2865	0.986567	0.927421
VSTM2A-3730	0.986412	1.07878
GEM-1733	0.986228	0.938086
CACNA1D-922	0.98613	0.932724
HERC6-1822	0.985976	1.1569
ANXA6-743	0.985829	1.0371
GSK3B-1786	0.985799	1.04399
VGF-3722	0.985716	0.91067
CDC42EP1-986	0.98571	1.17859
RASGRF1-2937	0.985616	0.980576
SRC-3312	0.985223	1.12272
FASN-1584	0.985193	0.775304
PLEK-313	0.984966	1.05204
AC096574.4-26	0.984916	1.39244
DSCAML1-1365	0.984828	0.920455
FAM129B-426	0.984792	0.896754
CPVL-1153	0.984773	0.884597
UMODL1-3689	0.98444	0.903385
RP11-375I20.6-147	0.984345	0.974509
OLFML3-2608	0.984191	0.940448
hsa-mir-202-3925	0.984026	1.04234
PCDH1-2634	0.983895	1.08813
Cebpb-1030	0.983738	1.19712
BNC2-857	0.983566	1.21262
FOLH1-272	0.983414	0.933313
FILIP1L-1612	0.982803	1.14208
ADGRG6-241	0.982792	0.923676
CXCL6-1260	0.982646	0.958887
GPR61-1774	0.982408	0.833371
HSPB3-1902	0.982403	0.913016
NCKAP1-495	0.982395	1.16702
TP63-3580	0.982356	0.878642
ERN1-1497	0.982047	1.13724
PHF21A-2691	0.981952	0.971676
SYTL4-3383	0.981787	1.23429
ITPRIP-2028	0.981696	0.965542
FAM96B-1571	0.981674	0.584608
CRYAB-1182	0.981229	1.20108
TULP4-3655	0.981152	1.26405
RHBDF2-2993	0.980801	0.893174
SLC13A2-3172	0.980756	1.05826
FOXK2-1672	0.980635	1.01657
TUBB3-3653	0.980328	0.800492
NPM2-2564	0.980292	1.02281
ADGRG6-240	0.980141	1.4971
ANKRD6-728	0.980017	0.889754
RP11-122C5.3-127	0.979898	1.13795
MSRB3-2384	0.979809	1.07087
CRHR2-1167	0.979706	0.994019
AC093673.5-20	0.979687	1.04057
CHN2-1057	0.979677	0.94414
UCMA-3682	0.979654	1.1562
FAM26E-1560	0.979588	1.082
POU4F2-2768	0.97952	1.16793
SSTR3-3327	0.979305	0.896353
ITGA3-448	0.979287	1.0896
NNAT-2543	0.97928	0.982039
ATP1A4-795	0.979186	0.914535
TSPAN9-3627	0.97902	1.04907
TNFAIP3-3539	0.978989	1.17749
FAM46B-1566	0.978776	0.923882
NonTargetingControlGuideForHuman_0018-3966	0.978664	1.10252
RP11-660L16.2-188	0.978644	0.961489
SPNS2-3295	0.978301	1.30529
GDF15-1728	0.978124	1.04589
RIN2-568	0.978042	1.2287
IL24-1976	0.977967	0.964458
RAP1GAP2-2911	0.977778	0.881312
AHNAK-667	0.977759	1.00772
ELFN2-1445	0.977681	1.18953
FAM26D-1556	0.97759	1.14487
LRRTM2-2265	0.977258	1.15824
AC015987.1-19	0.976759	0.790253
GPX8-440	0.976536	1.29688
TERT-3435	0.976208	0.816633
GGTLC2-1740	0.976131	0.784347
TEKT5-3433	0.975938	1.12994
TBX5-3393	0.975739	1.14672
[truncated: 1,841 more rows]

## Sheet: ratios_individual
YAP (25d)/Empty (25d)	Replicate 1	Replicate 2	Replicate 3	Replicate 4	median		YAP (25d)/Input (10d)	Replicate 1	Replicate 2	Replicate 3	Replicate 4	median
IGF1R-1937	2.88093	2.69296	2.62162	3.54881	2.78694		IGF1R-1937	0.894453	0.891048	0.924073	1.10176	0.909263
IGF1R-1938	2.97243	2.02038	2.26682	4.47253	2.61963		IGF1R-1938	0.635518	1.24247	1.22484	0.886798	1.05582
OLAH-2604	2.92466	2.88532	2.30114	1.03665	2.59323		OLAH-2604	2.38535	2.33171	1.48116	1.30142	1.90644
JUND-2045	2.97654	2.7672	0.750244	2.1881	2.47765		JUND-2045	2.4235	0.55733	2.00491	0.871642	1.43827
UNC5B-3692	3.60929	2.16399	0.787857	2.57247	2.36823		UNC5B-3692	2.55196	1.11381	0.495039	3.49251	1.83288
TEAD1-3415	1.52072	2.11166	2.70007	2.34198	2.22682		TEAD1-3415	1.8416	1.96168	2.35003	1.66991	1.90164
NEDD9-2479	3.4398	3.28567	1.08807	0.606276	2.18687		NEDD9-2479	1.83005	1.34476	0.748406	0.563026	1.04659
YWHAZ-3830	2.3929	2.49753	1.91121	1.65767	2.15206		YWHAZ-3830	0.518977	1.25742	1.15554	1.23992	1.19773
YARS-3795	3.7064	2.56108	1.7074	1.40653	2.13424		YARS-3795	0.527652	0.598444	0.202578	0.169322	0.365115
MT3-299	2.17925	1.08067	2.08169	2.41516	2.13047		MT3-299	1.07269	2.07979	2.02675	1.89321	1.95998
TGIF2-3456	2.22814	1.55358	2.47786	1.99902	2.11358		TGIF2-3456	1.7485	3.15491	1.72245	1.57071	1.73547
YAP1-336	3.66654	2.1347	1.46105	2.05899	2.09684		YAP1-336	4.20302	2.2186	1.34346	1.78371	2.00115
TEAD2-3419	2.07428	1.17239	1.97902	2.03243	2.00573		TEAD2-3419	3.38253	1.79773	1.36914	2.0485	1.92312
CCT4-974	0.764399	3.55349	1.61511	2.39452	2.00481		CCT4-974	0.252219	0.950126	0.544165	0.832745	0.688455
VCP-3718	3.72395	0.480886	1.36522	2.6324	1.99881		VCP-3718	0.831963	0.376499	0.50404	0.803164	0.653602
KIF11-2103	2.03543	1.95729	0.775252	2.33624	1.99636		KIF11-2103	0.846252	0.431753	0.288023	0.557796	0.494774
YAP1-337	2.13421	2.95434	1.82507	1.17564	1.97964		YAP1-337	1.39391	4.18167	1.50848	1.43478	1.47163
PROM1-2828	2.7235	3.44809	1.23056	0.957647	1.97703		PROM1-2828	1.73409	1.69181	1.27949	0.991718	1.48565
TGIF2-3457	1.80258	2.9002	1.94	1.85999	1.9		TGIF2-3457	1.58553	1.59157	1.96624	1.86125	1.72641
NOP2-2554	3.32347	1.1247	0.567735	2.61806	1.87138		NOP2-2554	0.635162	1.04363	0.294485	0.837531	0.736347
ARF3-761	1.54684	2.14471	1.1118	3.14508	1.84578		ARF3-761	1.40744	0.969632	1.36308	2.30459	1.38526
CSF1R-1190	2.27326	1.66384	1.51047	2.02529	1.84457		CSF1R-1190	1.35431	2.31728	1.93356	2.01007	1.97182
E2F1-1395	3.48712	2.54164	0.772633	1.12295	1.83229		E2F1-1395	1.20088	1.62987	0.657164	1.06971	1.1353
CPSF6-1150	3.33626	0.574894	2.73618	0.923629	1.82991		CPSF6-1150	0.666806	0.324909	0.792063	0.503274	0.58504
HK2-1865	2.31487	4.11999	1.30428	1.32338	1.81912		HK2-1865	1.75676	0.530143	0.825494	0.866043	0.845768
YAP1-335	2.18869	1.32145	2.1548	1.48232	1.81856		YAP1-335	1.67885	1.7419	2.54524	1.69626	1.71908
SIRPA-3161	1.77444	2.10952	1.83874	0.62767	1.80659		SIRPA-3161	1.6541	1.18918	1.45149	0.849154	1.32034
DGCR8-403	1.65543	0.343831	1.94523	2.32571	1.80033		DGCR8-403	0.475031	0.164552	0.57313	0.47607	0.475551
hsa-mir-19b-1-3895	1.46259	2.11477	1.35198	2.52912	1.78868		hsa-mir-19b-1-3895	1.3761	0.770016	0.972636	0.899305	0.935971
PRCD-2813	1.33569	3.70318	1.11712	2.2079	1.7718		PRCD-2813	1.29806	3.33557	1.00113	1.93938	1.61872
GGTLC2-1742	1.38943	2.13923	0.418028	2.42283	1.76433		GGTLC2-1742	0.517524	0.718426	0.39012	0.893227	0.617975
RRAS-571	2.58519	1.50478	1.10924	2.02296	1.76387		RRAS-571	2.95707	2.43419	0.851311	1.74956	2.09187
SGCD-3137	0.793799	1.17749	2.35857	2.32571	1.7516		SGCD-3137	0.359873	1.03668	1.46915	0.979912	1.00829
ITGB5-455	2.28022	1.39411	1.83319	1.66672	1.74996		ITGB5-455	1.71224	2.66624	2.45072	1.40451	2.08148
RPS17-328	0.253596	1.95247	1.53435	3.54691	1.74341		RPS17-328	0.145038	0.461284	0.50164	1.20604	0.481462
TEAD1-3418	1.6769	2.38933	1.69968	1.77606	1.73787		TEAD1-3418	1.22564	1.34843	2.35921	1.81267	1.58055
AGR2-659	1.57975	1.66967	1.80229	2.54551	1.73598		AGR2-659	1.35687	1.45321	1.67441	1.80907	1.56381
TGIF2-3455	1.59028	1.49349	1.87843	2.25047	1.73436		TGIF2-3455	2.01619	1.49219	1.96995	2.59043	1.99307
DGCR8-406	1.81861	4.50054	1.31095	1.62771	1.72316		DGCR8-406	0.681889	0.530851	0.552325	0.793075	0.617107
Zfhx3-3832	1.66381	1.05133	1.77511	1.93809	1.71946		Zfhx3-3832	0.951578	0.781621	1.72921	1.29219	1.12188
RB1-2954	0.921267	1.49936	1.92952	2.09032	1.71444		RB1-2954	0.803196	1.19542	1.31749	1.22443	1.20993
SYT12-3375	1.58047	1.84103	2.05532	0.97092	1.71075		SYT12-3375	1.3629	1.45628	1.21655	1.024	1.28973
UAP1L1-3670	1.88265	1.26688	1.61511	1.80055	1.70783		UAP1L1-3670	1.13458	1.1975	1.15225	1.62192	1.17487
EXOSC5-1509	3.58935	0.444187	2.20829	1.19122	1.69976		EXOSC5-1509	1.09248	0.435475	0.672776	0.498864	0.58582
ABL1-629	1.09101	1.81395	1.57735	1.85178	1.69565		ABL1-629	0.821332	1.28819	1.30621	2.20527	1.2972
MRPL30-2379	2.10146	1.90609	0.965077	1.48276	1.69442		MRPL30-2379	1.04628	0.943127	0.63893	0.719215	0.831171
SLC48A1-3217	1.76828	1.61139	1.76934	1.13143	1.68984		SLC48A1-3217	1.05476	1.21869	1.57035	0.8268	1.13672
RASSF8-2948	1.98249	2.5362	1.39321	0.84874	1.68785		RASSF8-2948	1.03295	1.33287	1.45865	0.744052	1.18291
E2F3-1404	1.83954	1.32876	2.32576	1.53344	1.68649		E2F3-1404	1.46123	0.911891	1.01301	0.673589	0.962449
SAP30-3078	1.59527	1.68338	1.89327	1.68899	1.68619		SAP30-3078	1.61594	1.63052	2.73478	2.72859	2.17956
HS3ST1-1883	2.63878	1.6953	0.631134	1.65954	1.67742		HS3ST1-1883	2.55868	2.10182	0.785875	1.50756	1.80469
CYP4F2-1275	2.28413	1.91511	0.671657	1.4353	1.6752		CYP4F2-1275	2.02077	1.54285	0.667596	1.45973	1.50129
GCOM1-1719	1.91172	0.633362	2.09014	1.43816	1.67494		GCOM1-1719	1.09336	1.54965	1.32456	1.04896	1.20896
EIF6-1438	2.44729	0.726281	1.83719	1.51253	1.67486		EIF6-1438	1.21806	0.294783	0.498233	0.818702	0.658467
C11orf57-874	2.41353	1.84508	1.16288	1.49712	1.6711		C11orf57-874	1.04792	0.690669	0.652998	0.715527	0.703098
SVIL-3361	0.5747	1.42937	2.60468	1.90378	1.66657		SVIL-3361	0.494139	3.85941	1.19752	1.39387	1.2957
DROSHA-1361	1.66271	0.911152	3.13331	1.65139	1.65705		DROSHA-1361	0.434574	0.389034	0.758191	0.296568	0.411804
UAP1L1-3668	1.65174	0.472325	1.66014	2.11672	1.65594		UAP1L1-3668	1.41201	0.734724	1.66805	1.47951	1.44576
TNC-3537	1.64746	1.65612	1.02807	2.35216	1.65179		TNC-3537	3.10836	3.56666	2.58763	1.37315	2.848
PRPF38A-2837	2.37154	1.66151	1.0134	1.63694	1.64923		PRPF38A-2837	0.31648	0.227159	0.505572	0.904534	0.411026
SAP30-3076	1.73186	1.56544	1.29717	1.75807	1.64865		SAP30-3076	1.25063	1.73118	1.82508	1.98604	1.77813
NCK1-2460	1.98359	2.44872	0.941086	1.30903	1.64631		NCK1-2460	1.86738	2.19492	1.20108	1.39159	1.62948
TMEM133-3495	2.33308	1.79894	1.49308	1.28342	1.64601		TMEM133-3495	4.6012	0.891627	1.14409	1.30919	1.22664
KATNB1-2056	1.73349	2.35381	0.857579	1.55775	1.64562		KATNB1-2056	0.9013	0.800265	0.856798	1.32888	0.879049
DYSF-1393	1.4382	2.29359	1.69586	1.5928	1.64433		DYSF-1393	0.904302	0.489071	1.05211	0.914474	0.909388
ALG1L-693	2.3304	1.36057	1.75164	1.52811	1.63988		ALG1L-693	1.18748	3.00414	1.18809	1.83593	1.51201
TEAD3-3426	1.61382	1.66461	0.738335	1.66205	1.63793		TEAD3-3426	2.28971	1.22903	0.754345	1.49716	1.3631
PTPRC-2877	2.00073	0.9314	1.83874	1.43659	1.63766		PTPRC-2877	1.51448	0.695895	1.69075	1.75008	1.60261
MYL4-2416	1.57668	1.69739	1.40284	1.84945	1.63703		MYL4-2416	1.91837	1.79062	1.15763	1.49777	1.64419
FARS2-1577	1.65336	2.10761	1.61163	1.1493	1.6325		FARS2-1577	0.824803	1.04267	0.699588	0.612655	0.762196
Zfhx3-3833	3.06591	0.33673	0.695739	2.5657	1.63072		Zfhx3-3833	2.28714	0.637803	0.845762	2.39579	1.56645
ABCC3-620	1.90442	1.76536	1.48272	1.17519	1.62404		ABCC3-620	1.94099	1.3979	1.38611	0.820541	1.392
RAB25-2896	1.75044	1.77518	1.37284	1.49014	1.62029		RAB25-2896	1.0546	2.16302	1.43627	1.13548	1.28588
ITGB5-456	1.80594	1.42458	2.21324	0.746525	1.61526		ITGB5-456	1.56634	2.01573	2.14276	1.24789	1.79103
NCF2-2458	2.06009	2.29769	1.13058	1.16412	1.6121		NCF2-2458	2.43178	0.755567	1.16254	1.36567	1.26411
CRISPLD2-1173	2.52672	1.57499	0.473497	1.64511	1.61005		CRISPLD2-1173	3.19265	1.1822	0.507953	1.3863	1.28425
PLEK-314	1.26749	1.95518	1.08336	1.95165	1.60957		PLEK-314	0.941442	1.06163	0.899321	1.11901	1.00154
TNRC18-3569	1.16126	2.05494	0.820257	2.82202	1.6081		TNRC18-3569	1.71814	1.80768	0.932324	1.36518	1.54166
GPR27-1768	1.31891	0.849028	1.92311	1.89512	1.60701		GPR27-1768	1.56102	1.2112	2.84254	2.66162	2.11132
TAGLN-3388	2.29057	1.71405	0.861391	1.49308	1.60357		TAGLN-3388	1.97545	1.68122	0.851172	1.88021	1.78072
IKZF2-1960	1.79468	1.8734	1.12682	1.4049	1.59979		IKZF2-1960	0.967707	1.11539	0.984608	1.50007	1.05
PPAP2B-2773	3.09083	1.19435	2.00439	1.07341	1.59937		PPAP2B-2773	1.16982	1.0109	1.40941	1.02677	1.09829
BEST3-836	1.51532	1.16459	1.9987	1.68264	1.59898		BEST3-836	1.03451	0.905117	2.10038	1.19234	1.11343
SCEL-3095	2.12098	0.372299	2.32576	1.07341	1.59719		SCEL-3095	1.04246	1.14974	1.64505	0.732242	1.0961
CEBPD-1031	2.06624	1.90678	1.2843	1.20864	1.59554		CEBPD-1031	1.55923	1.20976	1.35665	1.24974	1.30319
DBR1-1299	0.407881	1.74095	1.62915	1.55775	1.59345		DBR1-1299	0.156467	0.392032	0.288727	0.423778	0.340379
ITPRIP-2029	2.0734	1.74806	0.69241	1.43777	1.59292		ITPRIP-2029	3.18149	2.42928	1.02359	1.83419	2.13174
KCNA10-2063	1.66472	0.993984	2.02286	1.50597	1.58534		KCNA10-2063	1.36958	1.72527	1.65639	1.23226	1.51299
PRSS23-2844	1.58449	2.73346	0.791924	1.58543	1.58496		PRSS23-2844	0.963499	1.88294	0.811034	1.43497	1.19923
CER1-1050	1.98611	1.38679	1.78219	0.530805	1.58449		CER1-1050	1.49461	0.586519	1.34501	0.439252	0.965765
YWHAE-3812	1.98033	1.05754	1.37449	1.79161	1.58305		YWHAE-3812	1.06411	1.25559	1.06775	1.31803	1.16167
PLCXD3-2728	1.45035	1.51859	1.64705	2.39839	1.58282		PLCXD3-2728	1.47389	0.989575	1.35117	1.37605	1.36361
TSR1-3634	1.65543	1.53139	1.16637	1.63129	1.58134		TSR1-3634	1.19377	1.17348	1.0962	0.999748	1.13484
ENKUR-1455	1.56611	1.59222	1.651	1.31842	1.57916		ENKUR-1455	1.4562	1.40489	1.34793	0.973451	1.37641
MYL7-2419	2.07509	1.07936	0.955605	2.30294	1.57723		MYL7-2419	0.730339	1.09427	0.773896	1.27065	0.934083
ACTR1A-654	2.67115	2.25619	0.892293	0.825697	1.57424		ACTR1A-654	1.30859	1.8405	1.03958	0.918667	1.17408
RHBDF2-2994	1.97044	1.9965	0.915909	1.17025	1.57035		RHBDF2-2994	1.51825	0.817274	0.696683	1.20328	1.01028
UNC5B-3693	0.413798	1.8285	2.20415	1.31055	1.56953		UNC5B-3693	0.473815	1.02101	1.04862	0.954533	0.987772
ITGAV-451	1.71875	1.50944	1.27768	1.62544	1.56744		ITGAV-451	0.788824	1.00364	1.01618	1.10631	1.00991
CTSH-1242	1.53829	1.02584	2.13936	1.58186	1.56008		CTSH-1242	1.24046	0.86291	1.4371	0.806591	1.05169
RAB25-2895	2.0225	1.91956	1.19587	0.952764	1.55771		RAB25-2895	1.32885	1.07235	1.14215	0.91946	1.10725
SYT12-3378	2.548	2.93593	0.508221	0.567083	1.55754		SYT12-3378	1.55314	0.693004	0.452242	0.791467	0.742236
YES1-3801	0.882981	1.35829	1.87633	1.7508	1.55455		YES1-3801	0.839427	1.38541	1.31398	1.51962	1.34969
UTP6-3710	1.20139	2.15059	1.33965	1.7639	1.55177		UTP6-3710	0.670485	1.47588	0.732802	1.55935	1.10434
SLC9A3R2-3232	1.5279	1.40006	1.80892	1.56373	1.54581		SLC9A3R2-3232	2.0995	0.968697	1.59498	1.84026	1.71762
BNIP3-862	0.56251	0.837275	2.84259	2.24294	1.54011		BNIP3-862	0.371635	0.398627	1.53223	0.981664	0.690146
FJX1-1615	2.16857	1.77305	1.30173	0.461376	1.53739		FJX1-1615	0.872058	2.21417	1.2151	0.399299	1.04358
YTHDF1-3806	0.904847	1.81713	1.25187	2.28443	1.5345		YTHDF1-3806	1.0072	1.27111	1.16471	1.96706	1.21791
FRMPD2-1679	1.53702	1.96071	0.876316	1.52537	1.5312		FRMPD2-1679	1.00436	1.54806	1.41538	1.25243	1.33391
NCAN-2447	1.79468	1.80519	1.26316	0.869641	1.52892		NCAN-2447	1.03171	2.26179	1.16149	0.74804	1.0966
C8orf31-892	1.23918	1.90806	1.81507	1.2302	1.52713		C8orf31-892	1.27752	1.35735	1.28032	1.15328	1.27892
PON2-525	2.42281	1.10055	1.85515	1.19443	1.52479		PON2-525	1.52831	0.90837	1.68269	1.20782	1.36807
YWHAH-3821	2.19433	1.79726	1.24499	1.24305	1.52112		YWHAH-3821	1.60931	1.70914	1.4359	1.2441	1.52261
RP11-977G19.10-207	2.92295	1.32531	1.15124	1.71627	1.52079		RP11-977G19.10-207	2.36825	0.952833	1.15731	1.37811	1.26771
TEAD4-3428	1.08229	1.47558	1.55224	2.23385	1.51391		TEAD4-3428	1.4797	1.21733	1.28114	1.53075	1.38042
FJX1-1618	0.746999	1.69663	1.32609	1.70174	1.51136		FJX1-1618	0.720853	0.77623	1.41124	1.69927	1.09373
FAM184B-1547	1.29301	2.12316	1.40482	1.61746	1.51114		FAM184B-1547	1.55493	2.4911	0.962356	0.829156	1.25864
TRAPPC3L-3592	2.54422	1.18956	1.11074	1.82924	1.5094		TRAPPC3L-3592	1.4449	0.7768	1.21285	1.76017	1.32888
IL11-1964	2.13367	1.50412	0.975937	1.50653	1.50533		IL11-1964	1.83045	0.937945	1.10993	0.964836	1.03738
HIST1H4C-1849	1.32888	1.1668	1.67545	1.84389	1.50217		HIST1H4C-1849	1.07752	0.798824	2.44526	1.26005	1.16878
DMBT1-1339	2.18443	1.63685	1.36729	1.26747	1.50207		DMBT1-1339	1.06993	0.842491	0.935507	0.821946	0.888999
PHF8-2697	1.5602	0.996573	1.49494	1.507	1.50097		PHF8-2697	1.63209	0.884258	1.58568	1.28255	1.43412
MYCBP2-3884	1.3948	0.947598	1.60491	1.63787	1.49985		MYCBP2-3884	1.70488	0.998588	1.20858	1.36451	1.28654
DDAH2-1303	1.34601	0.538014	1.64649	2.51137	1.49625		DDAH2-1303	1.04353	0.726907	1.32472	1.60998	1.18413
PHF8-2696	1.41611	1.57623	1.15687	1.59869	1.49617		PHF8-2696	1.08896	1.13996	1.37225	1.15122	1.14559
ITGB5-458	1.59763	2.53332	1.39331	1.30429	1.49547		ITGB5-458	2.0064	2.23342	1.53599	1.38038	1.77119
ANXA6-744	1.51486	2.13198	1.4728	0.691894	1.49383		ANXA6-744	1.2358	2.08562	2.20067	0.879865	1.66071
CASQ1-942	1.33697	0.473098	1.64771	1.66487	1.49234		CASQ1-942	1.39624	0.684446	1.03216	1.22758	1.12987
ITPRIPL2-462	1.30387	1.75131	1.51757	1.46103	1.4893		ITPRIPL2-462	0.874187	1.24685	1.31185	1.1002	1.17352
EPHA2-1470	2.03466	1.27138	1.7063	0.855521	1.48884		EPHA2-1470	2.71946	1.80374	1.21901	1.34172	1.57273
ITGB5-457	1.36367	2.938	1.61209	1.27378	1.48788		ITGB5-457	1.15174	1.96285	2.55823	1.65987	1.81136
NUAK2-2592	1.52227	1.44554	1.28744	1.52488	1.48391		NUAK2-2592	1.45104	2.03854	1.34878	1.40564	1.42834
PHF8-2698	1.88273	1.31387	1.65317	1.01281	1.48352		PHF8-2698	1.87039	0.920315	1.58413	1.1024	1.34326
MUSTN1-2401	1.9487	1.10716	1.85837	0.651447	1.48276		MUSTN1-2401	1.61628	1.20264	1.39811	0.884433	1.30038
GOLGA6C-1766	1.89082	1.28103	0.770399	1.67956	1.4803		GOLGA6C-1766	1.57705	0.848333	0.857318	1.09366	0.975491
HSD17B2-277	1.25155	2.0727	0.695739	1.70838	1.47996		HSD17B2-277	0.825916	1.27629	0.919815	1.21681	1.06831
GUCA1A-1787	0.982962	3.16813	1.5368	1.42144	1.47912		GUCA1A-1787	1.44403	0.850434	1.16219	1.58805	1.30311
ASAP2-368	2.57148	1.41229	1.54333	0.966066	1.47781		ASAP2-368	2.4883	1.97127	1.7466	1.57956	1.85894
LRP2-2244	1.99933	0.987996	0.807554	1.96633	1.47716		LRP2-2244	1.82061	0.964744	0.687554	1.30936	1.13705
FARS2-1576	1.45158	0.794338	3.10101	1.4983	1.47494		FARS2-1576	1.26012	0.759289	0.6003	1.55394	1.0097
PPARGC1A-2781	1.72457	1.77541	1.22504	0.749194	1.47481		PPARGC1A-2781	1.60216	1.71418	1.17639	0.743631	1.38927
DUSP10-1376	1.35883	1.0354	1.58912	1.59916	1.47397		DUSP10-1376	0.809529	0.344833	1.74145	1.24587	1.0277
SMAD7-3259	0.897338	1.96726	1.17189	1.77525	1.47357		SMAD7-3259	0.441361	2.28474	1.20352	1.94475	1.57414
TMEM132B-3491	1.20796	0.464237	1.73624	1.94594	1.4721		TMEM132B-3491	0.959529	0.668535	1.1058	1.47582	1.03267
NTRK1-2589	2.18216	1.65039	1.2774	0.922753	1.4639		NTRK1-2589	0.885703	0.796838	0.63805	0.388791	0.717444
CTGF-1219	1.84232	0.679297	1.58713	1.33881	1.46297		CTGF-1219	1.20511	1.14333	1.07757	1.5674	1.17422
TEAD4-3429	1.66251	0.926466	1.28248	1.64053	1.4615		TEAD4-3429	1.64273	1.06067	1.17926	1.77845	1.411
URGCP-3705	0.946547	1.4898	1.70194	1.43295	1.46137		URGCP-3705	1.3152	1.17669	1.00721	1.23142	1.20406
XPO5-605	1.64994	2.70092	0.857126	1.27056	1.46025		XPO5-605	0.710025	0.688933	0.394071	0.323845	0.541502
NKX2-2-2532	3.7274	1.31445	1.60532	0.751384	1.45988		NKX2-2-2532	3.01232	2.11639	0.974237	1.2255	1.67094
LRG1-2239	0.901893	1.49141	1.42776	1.55156	1.45958		LRG1-2239	1.10452	1.81181	1.22125	1.48269	1.35197
MCTP2-2324	5.69739	1.50734	0.934038	1.41119	1.45926		MCTP2-2324	3.85873	1.90431	1.07196	1.24126	1.57279
DACH1-1292	1.4742	1.51127	1.33703	1.43121	1.4527		DACH1-1292	0.674856	1.27425	1.08478	1.23144	1.15811
PPP1CA-2792	1.79468	1.70745	1.06992	1.1976	1.45253		PPP1CA-2792	1.36355	1.45251	1.00658	1.00919	1.18637
JUN-2036	1.3558	1.67294	1.41731	1.4873	1.45231		JUN-2036	2.03636	1.38832	1.26968	2.46485	1.71234
MCMBP-2321	1.23771	1.66032	2.00735	0.831024	1.44901		MCMBP-2321	0.263185	0.47185	0.447464	0.0915983	0.355324
RIMBP2-2997	1.9353	1.43947	1.20652	1.45677	1.44812		RIMBP2-2997	3.7454	1.67937	1.1396	1.43218	1.55577
AMPD3-720	0.988474	1.65729	1.36699	1.52865	1.44782		AMPD3-720	0.983189	1.32113	1.42182	2.85689	1.37147
PML-2741	1.64301	0.932675	1.36009	1.53427	1.44718		PML-2741	0.873265	0.883572	1.62013	1.44177	1.16267
TEAD1-3416	2.86828	1.08158	1.0651	1.81224	1.44691		TEAD1-3416	2.44321	1.39424	1.34211	1.16425	1.36817
HERC3-1815	1.51969	1.37396	2.80116	1.26125	1.44682		HERC3-1815	1.71615	1.14974	2.74324	1.7177	1.71693
DAB2-1290	1.80322	1.08919	0.546652	3.06868	1.44621		DAB2-1290	1.09603	0.911648	0.61813	1.84707	1.00384
SAG-3058	1.80299	1.60026	1.29209	1.11505	1.44617		SAG-3058	1.33214	1.70461	0.964109	1.21784	1.27499
AC093673.5-21	0.466226	1.44243	1.71918	1.4498	1.44611		AC093673.5-21	0.559568	0.833022	1.27425	1.45622	1.05363
SLC1A3-3191	2.36441	2.02938	0.646043	0.858725	1.44405		SLC1A3-3191	2.8024	1.95572	1.26235	0.653274	1.60903
SLC18A1-3189	1.64434	1.23996	0.983191	1.96609	1.44215		SLC18A1-3189	1.33649	1.45335	1.17906	1.80404	1.39492
SMAD5-3256	0.643012	2.56424	1.53043	1.3507	1.44057		SMAD5-3256	0.924331	1.35864	1.08983	1.82113	1.22424
ASTN1-783	1.5824	3.64461	1.29209	1.26198	1.43724		ASTN1-783	1.81393	1.06245	1.45637	1.15727	1.30682
INTS9-2000	1.09136	1.77993	2.70921	0.232571	1.43564		INTS9-2000	0.268541	0.298437	0.433855	0.0816593	0.283489
TSR1-3631	1.55254	1.79338	1.31693	0.605011	1.43474		TSR1-3631	0.672356	0.454317	0.812503	0.335815	0.563336
NCL-2468	1.27123	0.663383	1.82242	1.59409	1.43266		NCL-2468	0.712211	0.442326	0.935624	0.882364	0.797287
HEPACAM2-1813	2.27786	1.55855	0.84727	1.30676	1.43265		HEPACAM2-1813	2.17128	3.8104	0.969873	0.974113	1.57269
HKDC1-1868	0.747782	2.0948	0.791924	2.07014	1.43103		HKDC1-1868	0.890991	4.80697	0.673844	1.77618	1.33358
VSTM2A-3727	1.90993	0.705992	0.952064	2.25117	1.431		VSTM2A-3727	2.03878	1.20593	0.727708	1.30081	1.25337
CA14-900	1.48784	1.37865	1.48296	0.756958	1.43081		CA14-900	1.23497	1.26963	1.24221	0.96652	1.23859
MIR503HG-92	0.306408	1.38744	1.47298	2.18259	1.43021		MIR503HG-92	0.733158	1.1857	1.65174	1.22615	1.20592
PRCD-2812	1.27218	1.32911	1.68689	1.52853	1.42882		PRCD-2812	0.945388	0.909349	1.00312	1.26777	0.974255
IL1A-1970	1.98071	0.678898	1.92897	0.928211	1.42859		IL1A-1970	1.35016	0.758339	1.95386	0.904534	1.12735
KIAA1462-2099	0.92652	3.41098	1.00873	1.84726	1.428		KIAA1462-2099	0.644049	1.40451	1.35565	1.57495	1.38008
UTP6-3708	3.22377	0.488117	0.73301	2.12296	1.42798		UTP6-3708	0.397615	0.216449	0.294527	0.3485	0.321514
ATP6V1A-803	1.35695	0.865134	1.49882	1.63488	1.42789		ATP6V1A-803	0.713432	0.48711	0.444577	0.520633	0.503871
TRPM8-3612	1.56329	1.49154	0.801531	1.36223	1.42689		TRPM8-3612	1.38287	1.12084	0.839464	2.01291	1.25186
PPP2CA-2807	2.67407	0.876108	1.24753	1.60421	1.42587		PPP2CA-2807	1.30048	0.623634	0.604848	1.17159	0.89761
Cbfb-944	1.34902	1.49266	1.06846	1.64703	1.42084		Cbfb-944	0.912375	2.07688	0.953135	1.11623	1.03468
CACNA1D-920	1.55507	1.52752	0.727821	1.314	1.42076		CACNA1D-920	1.52763	1.17243	0.84932	1.1267	1.14957
PDGFB-2662	1.11579	1.27659	1.56361	1.58244	1.4201		PDGFB-2662	1.56031	0.844473	1.35898	1.30655	1.33277
TGFA-3442	1.29999	1.53985	0.793386	2.74943	1.41992		TGFA-3442	1.59321	1.44102	0.433159	1.45123	1.44613
NEURL1-2487	1.40664	0.534543	1.43206	1.79589	1.41935		NEURL1-2487	1.58331	0.705463	1.08977	1.55831	1.32404
FBXW7-3868	1.04972	1.12086	1.71635	1.90336	1.41861		FBXW7-3868	0.921402	0.5445	0.352468	0.744401	0.64445
ALPK2-696	1.79468	0.888182	1.04085	2.01761	1.41776		ALPK2-696	1.65475	0.750356	1.43561	2.7003	1.54518
PLAU-2719	1.78346	1.45475	1.37851	0.819888	1.41663		PLAU-2719	2.03324	1.57776	1.00798	0.938492	1.29287
KDM5D-2098	0.94541	1.66831	2.27758	1.16339	1.41585		KDM5D-2098	0.692365	0.59771	1.11317	1.28914	0.902767
hsa-let-7e-3890	2.0653	1.3595	1.47108	1.1283	1.41529		hsa-let-7e-3890	1.43107	0.851854	1.92882	0.824329	1.14146
LAMC1-476	1.51096	1.64682	1.10145	1.31896	1.41496		LAMC1-476	1.12142	1.72074	0.965326	0.867614	1.04338
CRB2-1160	1.8107	1.34451	1.48117	1.31055	1.41284		CRB2-1160	1.27177	1.47391	1.61078	0.959354	1.37284
WDR43-3753	3.58935	0.367181	2.31499	0.509868	1.41243		WDR43-3753	0.637321	0.301482	0.311512	0.324267	0.31789
SOCS3-3274	1.73573	0.700196	2.22239	1.08747	1.4116		SOCS3-3274	0.977018	0.414503	1.17444	1.02367	1.00034
RBM24-2955	2.09379	1.29146	1.37939	1.44266	1.41102		RBM24-2955	2.32272	1.59255	1.02021	1.28781	1.44018
GARS-1712	1.0487	2.09777	0.985056	1.77112	1.40991		GARS-1712	0.601225	0.627409	0.682711	0.81408	0.65506
CAV2-381	1.7411	1.44071	1.37681	0.821691	1.40876		CAV2-381	1.53022	0.876363	1.34893	0.845025	1.11265
NME2-2541	0.834524	1.18383	1.84416	1.63279	1.40831		NME2-2541	0.883863	4.51228	1.71129	2.50486	2.10808
TP73-3584	1.79905	1.32446	1.02257	1.49211	1.40828		TP73-3584	1.81211	1.49717	1.19738	1.66468	1.58093
CIRH1A-1077	1.30259	1.51316	1.54627	0.98244	1.40788		CIRH1A-1077	0.292335	0.255803	0.266864	0.249208	0.261334
FAM189A1-1553	0.711254	1.34986	1.46589	1.65972	1.40787		FAM189A1-1553	1.02642	1.38955	1.41999	2.29564	1.40477
SAMD10-3059	1.54515	1.7066	0.780455	1.26777	1.40646		SAMD10-3059	1.47023	1.83443	0.819375	1.74229	1.60626
TGFA-3441	1.04943	2.91569	0.708932	1.76149	1.40546		TGFA-3441	1.18038	3.11469	0.898315	2.51696	1.84867
NPTN-2573	1.38807	1.47809	1.41886	0.809454	1.40346		NPTN-2573	1.6425	0.781027	1.41116	1.06009	1.23563
CIRH1A-1078	1.32464	3.688	1.4821	0.736965	1.40337		CIRH1A-1078	0.537484	0.352767	0.520625	0.332868	0.436696
CCDC85C-960	1.48737	0.700645	1.32477	1.47921	1.40199		CCDC85C-960	1.23538	0.674715	1.63479	1.44982	1.3426
AF165138.7-38	2.07316	1.78456	0.993091	1.01556	1.40006		AF165138.7-38	1.36449	3.52795	1.56727	1.24275	1.46588
CHRND-1073	1.30636	1.48683	1.58892	0.886612	1.3966		CHRND-1073	1.25496	1.05556	1.16883	0.94667	1.11219
AP000275.65-43	4.83782	0.716637	1.07473	1.71745	1.39609		AP000275.65-43	0.65203	0.336698	0.487283	0.328921	0.41199
RP11-395G23.3-157	1.09052	1.38872	1.40267	1.51005	1.3957		RP11-395G23.3-157	0.916448	0.925383	1.28399	1.16397	1.04468
RASSF8-2949	1.29699	1.33934	1.60736	1.45087	1.39511		RASSF8-2949	0.799568	3.07692	1.75117	1.27882	1.515
SCUBE3-3103	0.822078	1.80829	1.37759	1.41238	1.39498		SCUBE3-3103	1.12463	0.999958	0.984421	1.41333	1.06229
UCMA-3680	4.66948	0.498286	1.43905	1.34786	1.39345		UCMA-3680	1.91772	0.836384	1.68194	1.95982	1.79983
MYRF-2435	1.45557	1.45134	0.748747	1.33291	1.39212		MYRF-2435	2.08119	1.12453	0.76281	1.2241	1.17431
SYTL2-3379	0.786431	1.21624	2.099	1.56538	1.39081		SYTL2-3379	1.09974	0.898357	1.48874	1.37105	1.23539
PPP1R13B-2802	1.64512	1.41322	0.234074	1.36352	1.38837		PPP1R13B-2802	1.11267	1.01834	0.42131	2.1914	1.0655
CTNND1-1237	0.749425	1.46689	1.30898	1.49211	1.38793		CTNND1-1237	1.29152	1.24511	1.14382	1.50245	1.26832
LRMP-294	1.75566	1.69417	0.513295	1.07995	1.38706		LRMP-294	1.031	1.05298	0.518116	1.28662	1.04199
SKP2-3881	0.642413	2.83108	0.389183	2.13103	1.38672		SKP2-3881	0.56923	0.658074	0.364446	1.18555	0.613652
NTF4-2579	1.29545	1.25168	1.54243	1.47484	1.38515		NTF4-2579	1.25248	0.78258	1.36702	1.52866	1.30975
TIMP3-3470	1.55945	0.911152	1.20979	1.77316	1.38462		TIMP3-3470	1.36703	1.01519	0.856126	1.4848	1.19111
CRISPLD2-1174	1.73542	0.946652	1.69202	1.07341	1.38271		CRISPLD2-1174	3.70452	1.38955	1.81514	1.41631	1.61573
FOXK2-1673	1.24044	1.05061	1.52466	1.67499	1.38255		FOXK2-1673	1.32049	0.972365	1.09527	1.27172	1.1835
HIST2H2AB-1857	1.76867	2.50263	0.995983	0.926682	1.38232		HIST2H2AB-1857	0.800421	1.07343	0.778044	0.841427	0.820924
PHLDA2-518	0.993975	1.60393	1.37205	1.39201	1.38203		PHLDA2-518	1.37878	1.45827	1.38328	1.33856	1.38103
RB1-2952	1.14971	1.64497	0.899171	1.61011	1.37991		RB1-2952	0.963445	1.74005	0.699917	1.22234	1.09289
RP11-660L16.2-190	0.891833	1.59452	1.32005	1.43836	1.37921		RP11-660L16.2-190	0.971264	0.934688	1.30414	0.644721	0.952976
TP73-3586	1.59074	1.93033	1.0891	1.1669	1.37882		TP73-3586	1.86583	1.25161	1.53462	1.26485	1.39973
ANXA2-735	3.20074	1.42648	1.329	0.936699	1.37774		ANXA2-735	2.50522	1.31726	0.906173	0.845145	1.11172
CAP2-938	1.26818	1.48439	1.15608	1.78901	1.37629		CAP2-938	2.16706	1.55902	1.18177	1.73369	1.64635
XIRP1-3779	0.888454	0.250567	1.86332	2.48225	1.37589		XIRP1-3779	1.35055	0.687826	1.53556	1.69457	1.44306
MFGE8-2331	1.5853	0.833053	1.16288	4.29362	1.37409		MFGE8-2331	1.41668	0.968201	1.47488	2.7136	1.44578
FBXW11-1596	1.49737	1.07639	2.03296	1.24937	1.37337		FBXW11-1596	1.12825	0.772027	1.54949	1.26546	1.19685
PPAP2C-2777	1.54174	1.20499	1.58374	0.987724	1.37336		PPAP2C-2777	1.40666	0.922817	1.39758	1.26818	1.33288
EGLN3-1423	2.87825	1.43372	1.0355	1.31194	1.37283		EGLN3-1423	2.92771	1.2545	0.733632	1.17924	1.21687
TMEM200B-3512	1.5876	1.82977	0.98165	1.15678	1.37219		TMEM200B-3512	1.26923	1.29099	1.08599	0.960797	1.17761
LACTB-2162	1.399	1.34503	0.907773	2.31494	1.37202		LACTB-2162	1.10934	1.07029	1.04339	1.18184	1.08982
KCNE3-2067	1.4089	1.50811	1.04659	1.33418	1.37154		KCNE3-2067	1.14653	1.51332	1.08741	1.363	1.25477
RP11-977G19.10-210	0.964946	1.67262	1.06859	1.97333	1.3706		RP11-977G19.10-210	1.00718	1.19333	0.941857	1.49659	1.10025
LRRC15-2250	0.959224	1.11987	1.62037	1.68832	1.37012		LRRC15-2250	0.913175	0.617186	1.36136	1.16032	1.03675
ITPRIPL2-461	0.704739	1.38	1.38899	1.35929	1.36964		ITPRIPL2-461	0.797557	1.63485	1.50813	1.34877	1.42845
TLL1-3480	2.85308	1.76906	0.970012	0.816344	1.36953		TLL1-3480	1.44195	1.41639	1.11004	1.17439	1.29539
TNC-3538	1.37924	1.29193	1.35938	2.03382	1.36931		TNC-3538	0.934134	2.62073	1.79101	1.65576	1.72338
C16orf74-877	1.56471	1.34275	1.39443	1.10437	1.36859		C16orf74-877	1.20653	2.12222	0.993623	1.19982	1.20317
WNT5A-3765	1.49885	1.3862	1.01074	1.35014	1.36817		WNT5A-3765	1.09562	1.83466	1.23919	1.48602	1.36261
NTRK1-2590	0.990166	1.55432	1.60869	1.18135	1.36783		NTRK1-2590	0.600832	0.8351	0.80636	0.844517	0.82073
ITGAV-453	5.70781	1.59543	1.13781	1.03939	1.36662		ITGAV-453	2.92114	2.21051	1.30293	1.21935	1.75672
PKDCC-2711	1.37949	1.57729	1.35243	0.983014	1.36596		PKDCC-2711	0.924138	1.76454	1.50888	1.08794	1.29841
GCOM1-1721	1.42758	0.886962	1.30383	1.78512	1.36571		GCOM1-1721	1.27092	1.17243	1.3457	1.77428	1.30831
CEMP1-1036	1.37311	1.66787	0.649777	1.35728	1.3652		CEMP1-1036	1.65271	1.14461	0.594047	0.8704	1.00751
HSPA4L-1898	1.38328	1.9362	0.880168	1.34694	1.36511		HSPA4L-1898	1.73261	1.3492	0.79845	1.23001	1.28961
ARL4D-773	1.74551	1.25181	1.47823	1.11159	1.36502		ARL4D-773	1.26962	1.4746	1.23855	1.48117	1.37211
RP11-302J23.1-145	1.31149	3.15945	1.40172	1.3278	1.36476		RP11-302J23.1-145	1.0405	1.48184	1.35458	1.35364	1.35411
ATP1A2-794	1.30276	0.708194	1.62339	1.4257	1.36423		ATP1A2-794	0.960278	0.428476	0.95751	0.925985	0.941747
TPM1-601	1.29724	1.42937	0.925413	1.53712	1.3633		TPM1-601	1.52359	4.204	0.976263	1.37213	1.44786
PTCHD2-2864	1.49751	1.12293	1.22548	2.1098	1.36149		PTCHD2-2864	1.57769	1.32007	0.853942	1.41644	1.36826
SEMA3C-581	1.59778	0.994313	1.12488	1.71976	1.36133		SEMA3C-581	2.1312	1.43297	0.912653	1.28358	1.35827
NPM2-2566	1.49556	2.66337	1.22517	1.07341	1.36036		NPM2-2566	1.74157	1.60188	1.44269	0.882364	1.52228
ACKR2-643	1.9887	0.641948	0.760761	1.95739	1.35907		ACKR2-643	1.29887	1.26419	0.984867	0.862786	1.12453
RUNX1-3031	1.32963	2.5154	1.03595	1.38816	1.3589		RUNX1-3031	1.28938	1.55362	1.00574	0.774029	1.14756
RBMS1-2960	1.04582	3.34089	1.36431	1.35232	1.35832		RBMS1-2960	1.14834	0.614944	1.50728	0.958446	1.0534
POLE2-2744	2.80706	1.2948	1.42129	1.20758	1.35805		POLE2-2744	0.55116	0.468973	0.803125	1.0086	0.677142
FLNA-1620	0.60031	2.09422	1.10937	1.6056	1.35748		FLNA-1620	0.673063	1.37712	1.03401	1.5708	1.20556
HDAC10-1810	1.47144	1.56863	1.09374	1.24186	1.35665		HDAC10-1810	1.77069	1.0487	1.19428	1.54993	1.37211
SRC-3311	1.37629	2.80355	1.33642	1.21102	1.35635		SRC-3311	1.54955	1.4128	0.928473	1.521	1.4669
TRPM8-3613	1.29706	1.41519	1.81849	0.970996	1.35613		TRPM8-3613	1.55134	2.1231	2.06258	1.58603	1.82431
BNIP3-861	0.554933	1.58564	2.24182	1.12577	1.3557		BNIP3-861	0.843388	1.05617	1.31794	1.99461	1.18706
hsa-mir-29c-3914	1.66075	1.50644	1.20263	0.771038	1.35454		hsa-mir-29c-3914	1.53715	1.48159	1.19302	0.823772	1.33731
SLC9A3R2-3231	2.04568	1.37918	1.16705	1.32932	1.35425		SLC9A3R2-3231	1.9275	1.18635	1.37791	1.14289	1.28213
HIST1H2BM-1839	2.44729	1.13071	0.771663	1.57433	1.35252		HIST1H2BM-1839	0.780219	1.17815	0.888488	1.40469	1.03332
IMP3-1990	2.55837	1.50171	1.20298	0.641062	1.35235		IMP3-1990	0.547534	0.277333	0.385328	0.160062	0.33133
AKT1-687	1.93107	1.56237	1.14147	1.09483	1.35192		AKT1-687	1.24373	1.04862	0.9315	0.972162	1.01039
XRN2-3792	1.79468	0.486875	1.50743	1.19608	1.35176		XRN2-3792	0.241511	0.393151	0.415833	0.389799	0.391475
FOXK2-1674	1.4501	1.40702	1.23431	1.29568	1.35135		FOXK2-1674	1.23415	1.00907	2.09926	2.05889	1.64652
KCNQ5-2087	1.33573	0.928591	1.36535	1.69693	1.35054		KCNQ5-2087	1.39771	1.57309	1.23634	1.12413	1.31703
NTRK1-2588	1.09764	1.02843	1.62239	1.60305	1.35034		NTRK1-2588	0.60612	0.632697	0.918573	1.02665	0.775635
YAP1-338	1.45598	1.1071	1.51034	1.24312	1.34955		YAP1-338	1.87498	1.33486	1.23078	1.36771	1.35129
KLHDC7A-2124	1.49317	1.34188	1.35529	0.954913	1.34858		KLHDC7A-2124	1.19138	0.97402	1.20053	0.779378	1.0827
TJP1-3472	1.23996	1.88423	1.32565	1.37133	1.34849		TJP1-3472	1.39799	2.4216	1.2641	1.39468	1.39633
PHACTR3-2690	2.3562	1.61983	0.862767	1.07712	1.34847		PHACTR3-2690	1.7107	0.879896	0.79843	1.07506	0.977478
CRIM1-392	0.845261	1.86815	1.059	1.63732	1.34816		CRIM1-392	1.00266	1.66179	0.958732	1.47488	1.23877
CDH1-990	1.0732	1.29416	1.39976	1.46138	1.34696		CDH1-990	0.930977	1.2239	1.15478	1.00702	1.0809
TMEM229B-3519	1.61828	0.474558	1.07447	1.90828	1.34637		TMEM229B-3519	1.43999	0.558301	0.558687	1.39365	0.976169
RP11-44N21.4-174	0.919679	1.49429	1.43684	1.25474	1.34579		RP11-44N21.4-174	0.749191	0.796421	0.87475	1.59689	0.835586
KLK4-2131	1.59643	1.30486	0.85725	1.38567	1.34526		KLK4-2131	1.40217	1.70003	0.811668	1.73573	1.5511
SYDE1-3364	1.30328	1.67491	0.660616	1.38592	1.3446		SYDE1-3364	1.19488	1.36329	0.832891	1.6775	1.27909
VGF-3721	0.886214	1.44786	1.28728	1.40072	1.344		VGF-3721	1.43291	1.04617	1.37839	0.97851	1.21228
DHX15-1327	1.81161	0.869736	2.34191	0.87625	1.34393		DHX15-1327	0.852695	0.419082	0.428009	0.556636	0.492323
NEUROG1-2500	1.55999	1.12736	3.87626	1.09366	1.34367		NEUROG1-2500	1.51023	0.645943	2.5922	1.6843	1.59727
C7-889	1.29406	1.39204	0.877956	1.39236	1.34305		C7-889	1.69831	1.28967	0.854782	1.4259	1.35779
KATNB1-2057	2.18726	0.599442	1.73509	0.949552	1.34232		KATNB1-2057	0.244088	0.112734	0.272392	0.145484	0.194786
FOS-1649	0.629476	1.3046	1.4293	1.3778	1.3412		FOS-1649	0.519847	1.19375	1.248	1.05121	1.12248
COL4A4-1128	1.25517	1.67375	1.14442	1.4262	1.34069		COL4A4-1128	1.37986	0.966541	1.15097	1.01095	1.08096
FLVCR2-1627	1.687	1.72885	0.992992	0.92535	1.33999		FLVCR2-1627	1.89928	1.19669	0.872671	1.17472	1.1857
SYNPO-3371	0.781839	1.46208	1.21682	1.56132	1.33945		SYNPO-3371	0.940887	2.13357	1.29489	1.73041	1.51265
MIR22HG-89	1.55254	1.17449	1.50288	0.875497	1.33869		MIR22HG-89	1.18183	0.886279	1.62782	1.08295	1.13239
SAP30-3075	1.27757	1.42065	1.10525	1.3964	1.33698		SAP30-3075	1.72095	1.91594	1.43903	2.22892	1.81844
ANXA2-736	1.66281	1.5896	0.939238	1.0836	1.3366		ANXA2-736	1.36768	0.969943	1.12428	1.13067	1.12748
LCN6-2192	1.52938	1.43085	0.707571	1.24178	1.33632		LCN6-2192	1.30976	0.789065	0.557677	1.2411	1.01508
CSH1-1197	1.69309	0.688426	0.977795	3.24407	1.33544		CSH1-1197	1.29599	0.522789	0.652287	2.46033	0.974137
POLR1A-2749	2.37154	1.61204	1.05879	0.622576	1.33542		POLR1A-2749	0.968816	0.643962	0.778862	0.327893	0.711412
NCKAP1-498	1.24356	1.35743	1.67493	1.31334	1.33539		NCKAP1-498	1.26152	1.21186	0.939735	1.50514	1.23669
SGK1-3145	2.36179	1.29297	1.26922	1.3725	1.33273		SGK1-3145	1.45557	1.41165	0.915822	1.72153	1.43361
EPHA2-1467	0.475061	1.06003	1.60219	1.62974	1.33111		EPHA2-1467	0.43225	1.01801	1.3021	1.31713	1.16006
RIN2-569	0.756791	1.31292	1.53797	1.34876	1.33084		RIN2-569	0.904147	1.89662	1.66961	1.16701	1.41831
LAPTM4A-480	1.26259	1.41041	0.839084	1.39813	1.33036		LAPTM4A-480	1.20553	1.67349	0.888345	1.56651	1.38602
SMAD5-3257	0.781553	1.32876	1.33124	2.16615	1.33		SMAD5-3257	1.3222	1.6552	1.20583	1.67451	1.4887
DLL3-1338	3.58935	1.42667	0.505599	1.23282	1.32975		DLL3-1338	2.5396	1.16266	0.570285	2.23247	1.69756
THBS1-219	1.59049	0.747145	1.22287	1.43394	1.3284		THBS1-219	1.22905	0.602755	0.845221	1.48632	1.03713
FNDC9-1641	1.00179	1.80553	1.65469	0.83974	1.32824		FNDC9-1641	0.887602	1.15193	1.15252	0.650134	1.01976
RAPGEF2-2918	1.80575	0.877406	1.05783	1.5972	1.32751		RAPGEF2-2918	1.4357	0.98201	0.802241	1.15877	1.07039
TRIM54-3601	1.22364	1.34275	1.53769	1.30975	1.32625		TRIM54-3601	1.57749	1.5848	1.58413	1.60404	1.58446
CLMP-1089	1.0534	1.59802	0.843691	1.90605	1.32571		CLMP-1089	2.05284	2.37613	1.13265	1.5483	1.80057
ANKRD1-725	1.37134	0.892448	1.27981	1.45419	1.32557		ANKRD1-725	1.20662	1.02377	1.58793	1.60927	1.39728
CDC42EP1-984	1.4718	0.865396	1.52122	1.17894	1.32537		CDC42EP1-984	1.25444	1.45198	1.56449	1.34476	1.39837
SPARC-3283	1.11192	1.97416	1.27908	1.37157	1.32533		SPARC-3283	0.977708	1.51858	1.11266	1.36742	1.24004
CCT2-970	1.28749	0.743308	1.86262	1.3624	1.32494		CCT2-970	0.64477	0.328546	0.922227	1.0176	0.783498
CYP4F22-1281	0.720895	1.33028	1.796	1.31922	1.32475		CYP4F22-1281	1.43338	2.01382	1.1967	1.63629	1.53484
NHLH1-2519	1.40453	0.888182	1.78163	1.24488	1.3247		NHLH1-2519	0.878595	0.873909	1.23251	1.52719	1.05555
CTAG1B-1215	1.88441	0.30998	0.819711	1.82967	1.32469		CTAG1B-1215	0.822704	0.262307	0.796563	0.560661	0.678612
ZNF608-3857	1.83741	1.89967	0.534656	0.809655	1.32353		ZNF608-3857	2.12193	1.59451	0.744775	0.955188	1.27485
SLC9A3R2-3234	0.958434	1.60275	1.24543	1.39833	1.32188		SLC9A3R2-3234	0.897047	1.21186	1.24552	0.631863	1.05445
FOXO6-1677	1.30699	1.74638	1.11706	1.33566	1.32133		FOXO6-1677	0.868311	1.0864	1.68507	1.17912	1.13276
C8orf31-891	1.27892	1.36073	1.11366	1.37054	1.31983		C8orf31-891	1.47114	0.669539	0.968671	1.48344	1.21991
DISC1-1334	1.27259	1.36673	1.40306	0.751384	1.31966		DISC1-1334	1.58851	1.14638	1.30617	0.791467	1.22627
NonTargetingControlGuideForHuman_0044-3992	2.56163	1.55268	1.08653	0.927033	1.3196		NonTargetingControlGuideForHuman_0044-3992	5.29051	2.95541	1.07218	0.881341	2.0138
ANXA1-733	3.34059	1.68365	0.734391	0.954139	1.31889		ANXA1-733	2.63617	2.03122	0.924073	0.945649	1.48843
CDH2-1002	2.34817	1.37272	1.2643	1.24614	1.31851		CDH2-1002	1.34048	0.963181	1.04968	1.21811	1.13389
ANXA3-742	1.5085	1.4334	0.751122	1.20334	1.31837		ANXA3-742	1.59609	1.69224	0.855605	1.07634	1.33622
NCL-2469	1.77167	2.21504	0.863588	0.486071	1.31763		NCL-2469	0.665273	0.363325	0.627582	0.280717	0.495453
PIFO-2706	0.847087	1.47441	1.52941	1.15656	1.31548		PIFO-2706	0.554569	1.35368	0.918793	0.859588	0.88919
ARHGAP29-766	1.27488	1.3532	1.40021	0.836973	1.31404		ARHGAP29-766	1.06386	1.40692	0.943915	0.56976	1.00389
NCF2-2456	1.86506	0.567866	1.27064	1.35674	1.31369		NCF2-2456	1.60001	0.948665	1.37355	1.43458	1.40407
WTIP-3770	1.3135	0.740311	1.30784	1.55926	1.31067		WTIP-3770	0.80488	0.76208	1.7002	1.9504	1.25254
ARHGAP32-770	1.52196	1.14606	0.431731	1.47484	1.31045		ARHGAP32-770	1.15007	0.782431	0.8383	0.937829	0.888065
RP11-977G19.10-208	1.42114	0.844311	1.36537	1.25374	1.30955		RP11-977G19.10-208	1.08337	0.859186	1.3835	1.01978	1.05158
SLC1A3-3194	1.29978	2.25303	0.420679	1.31876	1.30927		SLC1A3-3194	1.86978	1.22654	0.528042	1.24133	1.23394
SH2D3A-3148	1.71713	1.30731	0.919113	1.30903	1.30817		SH2D3A-3148	2.00878	0.952375	0.75906	1.22234	1.08736
MUSTN1-2399	2.87391	1.42078	1.19499	0.986734	1.30789		MUSTN1-2399	1.29395	1.55948	1.01114	0.892473	1.15255
PHLDA2-517	1.57787	1.56531	1.04953	0.862738	1.30742		PHLDA2-517	1.17536	1.90431	1.07791	0.931616	1.12663
MPP7-2368	1.27044	1.34275	1.24423	1.35614	1.3066		MPP7-2368	1.54078	1.40334	1.2241	1.49469	1.44901
RFTN1-2981	1.43252	1.69355	1.17649	0.909238	1.30451		RFTN1-2981	1.52253	1.96394	1.28945	0.700284	1.40599
SAMSN1-3071	1.19439	1.59066	1.41278	0.997386	1.30358		SAMSN1-3071	0.952401	1.44192	1.53526	1.04836	1.24514
CRYAB-1181	1.79468	1.49656	0.559198	1.10919	1.30287		CRYAB-1181	1.75802	1.55669	0.821091	0.880855	1.21877
PSMA5-2851	1.07985	1.52565	0.376336	2.10014	1.30275		PSMA5-2851	0.520542	0.357312	0.231447	0.290743	0.324028
TMEM133-3497	1.30394	1.29973	1.55996	0.941969	1.30184		TMEM133-3497	0.924973	1.35792	0.918916	1.16104	1.04301
PLCXD3-2727	0.690714	1.98205	1.24224	1.36127	1.30176		PLCXD3-2727	1.182	1.1857	1.38468	1.06036	1.18385
CCT2-968	1.3868	2.09565	1.21608	0.990836	1.30144		CCT2-968	0.354658	0.301717	0.547036	0.40704	0.380849
MIAT-86	0.842954	1.65664	1.88897	0.944775	1.30071		MIAT-86	0.98207	2.08432	1.2733	1.17479	1.22404
AGO4-365	0.543841	0.87381	1.72705	2.00305	1.30043		AGO4-365	0.833135	0.736507	1.02816	1.61579	0.930646
C8orf46-898	0.602323	1.34037	1.46828	1.25955	1.29996		C8orf46-898	0.75745	1.36289	1.59323	1.19234	1.27762
QSOX1-2894	1.39242	1.11232	1.41268	1.20552	1.29897		QSOX1-2894	0.824803	1.79932	1.39177	1.13846	1.26512
CTAG1B-1216	1.4722	0.975318	1.46436	1.13341	1.29889		CTAG1B-1216	0.869147	0.63083	1.02858	0.80932	0.839234
AGO4-366	1.2651	0.899281	1.33009	1.52332	1.29759		AGO4-366	0.92723	1.8821	1.148	1.22311	1.18556
RUNX1-3032	1.43384	0.588327	1.15859	1.56426	1.29621		RUNX1-3032	1.28303	0.99945	1.13218	1.62928	1.20761
MYCL-2408	1.24946	1.34275	1.01521	1.3935	1.2961		MYCL-2408	0.863199	1.33364	1.2673	2.23916	1.30047
JDP2-2033	0.771904	2.28171	1.0933	1.49884	1.29607		JDP2-2033	1.02132	1.9546	1.26475	1.45872	1.36173
TSPAN7-3623	1.28428	1.09384	1.45479	1.30431	1.2943		TSPAN7-3623	1.70013	1.08783	1.21473	1.36005	1.28739
KCNJ5-2083	1.5876	2.03257	0.744412	0.999696	1.29365		KCNJ5-2083	1.80211	1.60002	1.0943	1.17535	1.38769
AC096574.4-24	1.17867	1.32171	1.51969	1.26545	1.29358		AC096574.4-24	1.64092	1.14742	1.90975	0.945532	1.39417
FAM78B-1567	2.22198	1.58331	1.00183	0.662596	1.29257		FAM78B-1567	1.19138	1.07483	0.93475	1.10309	1.08896
CYP4F22-1280	0.674798	1.72955	1.15737	1.42587	1.29162		CYP4F22-1280	0.603023	1.99549	0.924073	1.28806	1.10606
NEUROD1-2494	0.846062	1.50148	1.28114	1.3011	1.29112		NEUROD1-2494	0.577362	0.712595	0.607017	0.70255	0.654784
AC009492.1-12	1.54437	1.31094	0.934038	1.27102	1.29098		AC009492.1-12	1.86467	1.20228	1.20313	1.39121	1.29717
BAG3-821	0.925601	0.643808	1.6563	2.17015	1.29095		BAG3-821	0.724468	0.625297	1.05058	1.98713	0.887525
LAMC1-477	0.299113	1.20666	1.60981	1.37396	1.29031		LAMC1-477	0.481135	1.99823	1.64173	0.80403	1.22288
hsa-mir-34a-3943	1.29297	1.28722	1.05374	1.55749	1.2901		hsa-mir-34a-3943	1.35514	1.33246	1.15376	1.39865	1.3438
GPR27-1770	1.56512	0.613135	1.62339	1.0135	1.28931		GPR27-1770	0.97858	1.33764	1.42571	0.846177	1.15811
ITGA11-2018	0.85511	1.9374	0.732457	1.72336	1.28923		ITGA11-2018	0.775561	1.05846	0.724249	1.30821	0.917012
hsa-mir-29a-3901	0.834733	1.69381	0.975657	1.60233	1.28899		hsa-mir-29a-3901	0.777592	2.09234	0.382256	1.52733	1.15246
LGR5-2197	1.17522	1.40238	0.74805	1.6805	1.2888		LGR5-2197	1.79624	1.2673	0.605849	1.69378	1.48054
UNC5D-3696	1.75318	1.49189	1.08535	0.83537	1.28862		UNC5D-3696	1.936	1.23131	1.18376	0.731492	1.20753
hsa-mir-449a-3930	0.744134	1.94543	1.83265	0.677941	1.28839		hsa-mir-449a-3930	1.58629	1.74347	1.13893	0.740073	1.36261
SF3B3-3121	1.94019	1.27247	0.919369	1.30342	1.28795		SF3B3-3121	1.88334	0.937945	0.467654	1.33714	1.13754
CCDC84-957	1.52157	1.27929	0.738335	1.29619	1.28774		CCDC84-957	0.457665	0.446488	0.294721	0.332702	0.389595
SEPP1-3117	1.99441	1.61228	0.961421	0.833777	1.28685		SEPP1-3117	1.85752	1.20002	1.02094	0.977666	1.11048
YARS-3798	1.8875	1.34395	1.22875	1.03915	1.28635		YARS-3798	0.433599	0.448087	0.526233	0.395733	0.440843
CBLN2-947	0.993482	1.63931	1.14621	1.42635	1.28628		CBLN2-947	1.09269	1.34888	1.31065	1.81277	1.32977
DYSF-1392	0.887689	1.45109	1.11981	1.79401	1.28545		DYSF-1392	0.575798	1.68049	1.02348	1.65026	1.33687
Col16a1-1112	1.19868	1.37185	1.50551	1.05552	1.28527		Col16a1-1112	1.03451	1.69844	1.55825	1.17722	1.36774
CHRNB1-1070	0.880407	1.56617	1.0043	1.72086	1.28524		CHRNB1-1070	0.883674	2.21426	0.919294	1.30511	1.1122
NUAK2-2593	1.12421	1.44602	1.07001	1.48407	1.28511		NUAK2-2593	1.08388	1.55745	0.896994	1.52145	1.30267
LAMC1-475	1.81861	0.983323	0.789126	1.58626	1.28479		LAMC1-475	1.62517	0.543809	0.725614	1.32201	1.02381
NonTargetingControlGuideForHuman_0033-3981	0.635235	1.35041	1.21909	1.38212	1.28475		NonTargetingControlGuideForHuman_0033-3981	0.872859	2.57456	1.49182	1.36238	1.4271
KCNE3-2069	1.61736	1.81738	0.815394	0.95198	1.28467		KCNE3-2069	1.68642	1.58037	0.965326	1.16637	1.37337
HIST1H4L-1854	3.90776	1.37532	1.19395	0.442417	1.28464		HIST1H4L-1854	2.22062	1.83014	0.642451	0.707392	1.26876
LAMA4-2166	1.55165	1.46914	1.09794	0.562534	1.28354		LAMA4-2166	2.42026	1.21176	1.48738	0.74491	1.34957
FOXO6-1676	1.27463	1.43181	1.29209	0.862244	1.28336		FOXO6-1676	0.871622	1.67658	1.06303	1.26635	1.16469
NGF-2515	0.701678	1.46934	1.09719	1.56638	1.28326		NGF-2515	0.784911	1.06938	1.0623	1.4031	1.06584
TSPAN9-3628	1.50224	0.791874	1.11313	1.4528	1.28296		TSPAN9-3628	1.60915	0.991898	0.969809	0.949912	0.980853
MYBPHL-2403	1.73485	2.81307	0.697727	0.830858	1.28286		MYBPHL-2403	1.9583	3.46822	1.06338	0.72815	1.51084
DDIT4L-1311	1.24368	1.31815	0.979096	1.48422	1.28092		DDIT4L-1311	1.29948	1.16259	1.1565	1.2955	1.22904
SH3D19-588	1.28722	1.51517	1.27448	0.893961	1.28085		SH3D19-588	0.901587	0.991542	1.72727	1.31133	1.15144
CSNK1E-1206	1.57256	1.41154	0.702714	1.14854	1.28004		CSNK1E-1206	1.32032	1.25725	0.762019	1.28192	1.26958
HIST2H4B-1859	0.828312	1.00916	1.63367	1.55048	1.27982		HIST2H4B-1859	0.662208	1.46488	0.854185	0.904534	0.879359
UNCX-3699	1.42572	0.950984	1.38736	1.16996	1.27866		UNCX-3699	2.65952	1.02958	1.48831	1.53995	1.51413
SH3BP5-3156	1.35644	1.20027	0.775252	1.88135	1.27835		SH3BP5-3156	1.01703	0.584084	0.649647	1.18902	0.833341
SEMA3C-582	1.31417	1.24085	1.31693	0.858725	1.27751		SEMA3C-582	1.24999	1.1626	1.29566	0.866619	1.2063
RNF152-3005	1.43948	0.959964	1.13158	1.42326	1.27742		RNF152-3005	1.05099	0.857965	1.28862	1.27489	1.16294
KRT17-2145	0.890929	1.47847	1.17603	1.37859	1.27731		KRT17-2145	1.09412	1.06839	1.84276	0.995747	1.08125
AGBL1-657	1.35036	1.71028	1.20274	0.781377	1.27655		AGBL1-657	1.41042	2.19173	1.90749	0.923184	1.65896
LRRC15-2247	1.57808	0.689107	1.24669	1.30549	1.27609		LRRC15-2247	1.32191	0.70151	1.22942	1.26705	1.24823
PCP4-2654	0.792284	1.47027	1.08183	1.5154	1.27605		PCP4-2654	0.737231	1.20641	1.35843	1.4762	1.28242
WWC2-3772	1.21431	1.49809	1.0134	1.33691	1.27561		WWC2-3772	1.50424	0.9743	1.06556	1.74338	1.2849
GLUD2-1756	0.580631	1.57752	0.972865	1.65747	1.27519		GLUD2-1756	0.798866	1.20223	0.921673	1.36656	1.06195
MYT1-2440	1.19053	1.35983	0.563217	1.5585	1.27518		MYT1-2440	1.00541	1.31046	0.549594	1.03473	1.02007
TMEM156-3500	0.475697	1.2436	1.3066	1.33827	1.2751		TMEM156-3500	0.397558	0.845826	1.25798	0.755089	0.800457
ACTN1-340	0.855011	1.7184	1.33664	1.21281	1.27473		ACTN1-340	0.744746	1.30102	2.04508	1.65672	1.47887
PARD3-2628	1.20256	1.34503	1.43738	1.06778	1.27379		PARD3-2628	1.1102	1.66884	1.50734	1.29536	1.40135
AP000275.65-42	0.738578	0.917524	1.6918	1.62771	1.27261		AP000275.65-42	0.41103	0.584693	0.68864	0.554102	0.569397
KRT17-2143	1.82616	1.07386	0.990285	1.4701	1.27198		KRT17-2143	0.936045	0.919372	0.903984	0.532576	0.911678
AC096574.4-27	2.28108	0.880982	1.66125	0.839459	1.27112		AC096574.4-27	2.7053	1.14117	2.91623	1.72427	2.21478
PCP4-2653	1.29234	1.24921	1.44253	1.0565	1.27078		PCP4-2653	0.862034	1.35792	1.38824	0.766554	1.10998
MYLPF-2426	1.12755	1.04479	1.41398	1.46625	1.27076		MYLPF-2426	1.12794	0.827316	1.24723	1.59801	1.18758
PPAP2C-2778	1.44309	0.945406	1.21208	1.32916	1.27062		PPAP2C-2778	1.04388	1.1948	1.16881	1.49882	1.1818
HSPH1-1912	1.51631	1.33217	1.20865	0.693159	1.27041		HSPH1-1912	1.094	1.04931	1.26017	0.724455	1.07165
hsa-mir-34c-3945	1.33646	0.867097	1.20225	1.38138	1.26935		hsa-mir-34c-3945	1.0926	0.944489	1.73264	1.25118	1.17189
PPFIA4-2783	0.717308	1.07747	1.46006	1.75798	1.26877		PPFIA4-2783	1.00359	1.0276	1.01708	1.23555	1.02234
RNF152-3003	0.798631	1.32729	1.20979	1.5586	1.26854		RNF152-3003	1.08752	1.24719	0.964916	1.55966	1.16735
HNRNPU-1878	0.734186	1.32206	2.10425	1.21342	1.26774		HNRNPU-1878	0.267297	0.538046	0.423258	0.18518	0.345278
CACNA1A-918	0.649797	1.34423	1.19114	1.45906	1.26769		CACNA1A-918	0.558416	1.73774	1.46037	1.25969	1.36003
GARS-1713	1.16863	1.36673	1.44189	0.898156	1.26768		GARS-1713	0.292071	0.239475	0.342634	0.319706	0.305889
FDPS-1602	1.80356	1.54416	0.907952	0.989546	1.26685		FDPS-1602	0.876951	0.683299	0.547703	0.952991	0.780125
DDB1-3872	1.43406	1.09917	1.5011	0.752778	1.26662		DDB1-3872	0.96227	0.556905	0.515711	0.39391	0.536308
PGAP2-2684	2.99573	1.30165	1.23152	0.664236	1.26658		PGAP2-2684	1.30712	1.41196	1.4304	0.825304	1.35954
TMEM229A-3517	0.926759	1.65187	0.966806	1.56538	1.26609		TMEM229A-3517	0.883396	1.18181	0.626237	1.29749	1.0326
NSG1-2575	1.2812	1.25053	1.39361	1.22947	1.26586		NSG1-2575	1.29818	1.4789	1.36428	1.47558	1.41993
ACTR1A-653	1.74956	0.951829	1.01685	1.5135	1.26518		ACTR1A-653	1.88141	0.801019	0.731558	1.8351	1.31806
AHNAK-669	0.840364	0.764978	1.68873	1.86712	1.26455		AHNAK-669	1.44188	0.783284	1.24109	1.20767	1.22438
NUDT21-2596	0.852094	2.27065	0.57509	1.67602	1.26406		NUDT21-2596	0.282616	0.643045	0.290423	0.33129	0.310857
ARCN1-756	0.57244	1.42514	1.46062	1.10281	1.26398		ARCN1-756	0.561799	1.00377	1.71614	0.622386	0.813076
TP63-3579	1.41531	1.11207	1.04063	1.44222	1.26369		TP63-3579	0.918477	1.75772	1.55144	0.929364	1.2404
MYLPF-2424	1.18961	1.44712	1.33589	1.08363	1.26275		MYLPF-2424	1.17653	0.9782	1.15496	0.863789	1.06658
GOLGA6B-1761	2.2324	0.831426	0.817926	1.6936	1.26251		GOLGA6B-1761	1.02241	0.664757	0.683154	0.486529	0.673956
MYO1C-492	0.951178	1.32618	1.19781	1.38413	1.262		MYO1C-492	0.78462	1.82342	1.23379	1.13647	1.18513
RASSF6-2942	1.75326	0.864915	1.33634	1.1874	1.26187		RASSF6-2942	1.66837	1.5616	1.50758	1.3302	1.53459
PCNA-2649	0.314068	0.455576	2.06734	3.78026	1.26146		PCNA-2649	0.124739	0.136594	0.319487	0.805134	0.228041
FAM162A-1535	1.0498	1.33004	1.47732	1.19267	1.26136		FAM162A-1535	0.734464	2.08166	1.15627	0.938962	1.04762
KCNE3-2068	1.29064	1.49314	1.23056	0.85322	1.2606		KCNE3-2068	1.67438	1.17431	0.990078	0.904534	1.08219
TMEM200A-3509	1.31252	0.70128	1.22074	1.30026	1.2605		TMEM200A-3509	1.33055	1.02799	1.01648	1.54033	1.17927
ITGB4-2025	1.20019	1.54896	1.20993	1.31089	1.26041		ITGB4-2025	1.06422	1.95553	1.81577	1.38695	1.60136
GCOM1-1720	1.74303	0.938196	1.36429	1.15537	1.25983		GCOM1-1720	1.81846	1.1402	0.99192	1.33541	1.2378
TLL1-3482	0.538403	2.12232	1.16288	1.35632	1.2596		TLL1-3482	0.765035	1.27055	1.23881	0.852249	1.04553
KCNF1-2072	1.17384	1.37566	1.04902	1.34491	1.25938		KCNF1-2072	1.3617	1.54485	0.923447	1.12015	1.24093
QSOX1-2892	2.52271	1.69637	0.651472	0.821827	1.2591		QSOX1-2892	1.79503	1.73217	0.796488	0.929835	1.331
UNC5B-3694	1.03389	1.23213	1.28601	1.63567	1.25907		UNC5B-3694	1.04082	1.5647	1.14479	1.32863	1.23671
PNPLA5-318	1.30886	0.852514	1.20818	1.66902	1.25852		PNPLA5-318	1.30584	0.600921	1.44173	1.12515	1.21549
PIFO-2703	1.6818	0.833607	1.6919	0.774623	1.25771		PIFO-2703	1.13455	1.26036	1.41188	1.04369	1.19746
PRSS23-2845	0.779126	1.24909	1.26602	1.34619	1.25756		PRSS23-2845	0.920985	0.967774	1.42739	1.29219	1.12998
NES-2483	1.15726	1.41735	1.35767	0.563642	1.25747		NES-2483	0.901978	2.2747	1.26121	0.605993	1.08159
CADM3-930	0.897338	1.61743	0.806072	1.73517	1.25738		CADM3-930	0.709347	1.15796	0.781842	1.24983	0.9699
HSPA4-1893	1.27123	1.89668	1.24302	0.667606	1.25712		HSPA4-1893	1.30218	0.8542	1.92117	1.07282	1.1875
RUNX3-3041	1.35302	0.601704	1.48326	1.16044	1.25673		RUNX3-3041	1.28303	0.569273	1.31685	1.08004	1.18153
PRL-2821	1.90993	1.23208	1.0855	1.27731	1.2547		PRL-2821	1.9204	1.20955	1.12947	2.14504	1.56498
PRPF38A-2835	0.912049	0.585741	2.27229	1.59733	1.25469		PRPF38A-2835	0.271494	0.368804	0.966906	0.769161	0.568982
ABL1-628	1.34204	0.64342	1.19314	1.31553	1.25434		ABL1-628	1.77005	0.467404	0.770757	1.29902	1.03489
CRB1-1157	1.18564	1.13817	1.46642	1.32265	1.25414		CRB1-1157	0.921651	1.25172	1.24013	1.01696	1.12854
RP11-750B16.1-195	1.09675	1.41414	1.41119	0.950446	1.25397		RP11-750B16.1-195	1.12133	1.21862	1.17014	0.991175	1.14573
DIAPH2-AS1-62	1.79468	0.722638	0.881707	1.6261	1.2539		DIAPH2-AS1-62	0.9467	1.10372	1.14078	1.8942	1.12225
DDB1-3873	1.34601	1.8223	0.872578	1.15928	1.25264		DDB1-3873	1.04246	1.1476	0.657243	1.02831	1.03539
CDC42EP1-983	1.09363	0.945628	1.42393	1.41119	1.25241		CDC42EP1-983	0.944114	1.35403	1.5367	1.12617	1.2401
MYBPHL-2404	1.27819	1.22686	0.994596	1.2775	1.25218		MYBPHL-2404	1.18174	1.70384	1.21522	0.873521	1.19848
SAPCD2-3085	1.36659	1.47113	0.836408	1.13773	1.25216		SAPCD2-3085	0.974748	0.897417	0.998428	0.73138	0.936082
FOXE3-1665	1.29988	1.20372	1.05634	1.79564	1.2518		FOXE3-1665	0.801892	1.33068	1.41962	1.56133	1.37515
TSEN54-3617	0.947469	1.55477	0.813275	1.66261	1.25112		TSEN54-3617	0.772268	2.25219	1.01273	1.26991	1.14132
FBXW11-1597	1.37183	1.25242	1.01919	1.24887	1.25064		FBXW11-1597	1.16514	1.22679	1.43512	1.24373	1.23526
PPP1R3B-2805	1.38576	1.11869	1.38258	0.778039	1.25064		PPP1R3B-2805	1.33786	0.679626	1.68415	1.26051	1.29918
NTNG1-2583	0.940239	1.34904	1.15156	1.52702	1.2503		NTNG1-2583	0.84359	1.5298	1.41898	1.34298	1.38098
SH3D19-590	1.43859	1.07885	1.42174	0.592224	1.2503		SH3D19-590	0.912576	0.822834	1.81641	0.705978	0.867705
HSPH1-1911	1.35913	1.14124	1.42173	1.07341	1.25018		HSPH1-1911	1.1868	1.19902	1.91609	1.06322	1.19291
ZNF549-3851	1.46544	1.16847	1.24296	1.2573	1.25013		ZNF549-3851	2.27537	1.17032	1.1696	1.55516	1.36274
ST18-3331	1.56512	0.777984	0.934701	1.91583	1.24991		ST18-3331	1.21295	0.722999	0.850425	0.777678	0.814052
NonTargetingControlGuideForHuman_0005-3953	1.6611	1.11867	1.26665	1.23293	1.24979		NonTargetingControlGuideForHuman_0005-3953	1.66382	1.46632	1.32069	1.22032	1.39351
KCNJ5-2086	1.18765	1.37532	1.31137	0.268352	1.24951		KCNJ5-2086	0.7041	0.436254	1.00361	0.375611	0.570177
CLU-1092	1.62057	1.44383	0.63484	1.05389	1.24886		CLU-1092	1.04192	0.966083	0.759308	0.880087	0.923085
RP11-552E20.4-175	1.74573	1.1593	0.878281	1.33769	1.24849		RP11-552E20.4-175	1.04797	1.05036	0.769855	1.47323	1.04916
C3-884	1.83398	1.20465	1.29209	0.832244	1.24837		C3-884	1.06919	0.984484	1.11916	0.820608	1.02684
ASTN1-785	1.64512	1.35046	1.14621	0.990035	1.24833		ASTN1-785	1.33922	1.6802	1.31347	1.13067	1.32634
ELFN2-1443	1.17499	0.622161	1.32153	1.74123	1.24826		ELFN2-1443	1.04942	1.04629	1.27318	1.5533	1.1613
CRIM1-394	0.970095	1.42268	1.50924	1.07341	1.24804		CRIM1-394	1.28303	1.46451	1.07938	1.23522	1.25913
PHLDA2-516	1.43897	1.05661	1.05496	2.73687	1.24779		PHLDA2-516	1.72361	1.87103	0.880968	1.52859	1.6261
ELAVL1-1439	1.58935	2.86001	0.905403	0.662986	1.24738		ELAVL1-1439	1.31447	0.768028	0.905214	0.238933	0.836621
ACAD10-641	1.34984	1.2885	1.20618	0.675614	1.24734		ACAD10-641	0.931187	1.0505	1.1949	0.733221	0.990843
PROC-2823	1.10191	1.33393	1.35275	1.1586	1.24626		PROC-2823	1.53574	0.992162	1.24387	1.32276	1.28332
ACKR2-646	1.44268	1.98687	1.04954	0.764512	1.24611		ACKR2-646	1.50549	1.88733	1.09599	0.942619	1.30074
ATP6V0A4-801	1.64827	0.938555	1.33972	1.15215	1.24594		ATP6V0A4-801	1.3863	0.788334	0.817496	1.0434	0.93045
NonTargetingControlGuideForHuman_0007-3955	0.888584	1.52419	1.66977	0.966411	1.2453		NonTargetingControlGuideForHuman_0007-3955	1.20025	1.52679	1.82283	1.90428	1.67481
RIMBP2-2998	1.20899	1.76325	0.457698	1.27919	1.24409		RIMBP2-2998	1.1929	1.36132	0.48998	0.967641	1.08027
PDGFC-2665	0.894425	1.06727	1.51667	1.42043	1.24385		PDGFC-2665	1.04204	1.07849	1.35188	1.2812	1.17985
BAG4-824	1.26226	0.881995	1.22453	1.85501	1.24339		BAG4-824	1.26504	0.656019	0.93627	1.18387	1.06007
RP11-59D5__B.2-179	1.31111	1.28068	1.20527	1.05762	1.24297		RP11-59D5__B.2-179	1.38294	1.37965	1.12606	1.26919	1.32442
MAP1A-2295	1.36783	1.50927	1.11736	0.951712	1.2426		MAP1A-2295	0.942223	0.841346	1.03851	1.06931	0.990368
SMAD1-3240	1.58419	0.91911	0.698548	1.56255	1.24083		SMAD1-3240	1.49774	1.0569	0.699148	1.10076	1.07883
NTN4-499	1.1385	1.34311	1.13138	1.97417	1.2408		NTN4-499	1.27674	0.81507	1.27503	1.69923	1.27588
RAI14-551	1.27394	0.994617	2.04341	1.20758	1.24076		RAI14-551	1.72328	0.906258	2.51147	1.8432	1.78324
RFPL4AL1-2976	1.05923	1.42229	0.99843	1.79308	1.24076		RFPL4AL1-2976	1.0456	0.943844	1.16525	1.42975	1.10542
S1PR5-3051	1.38441	1.21675	1.26441	1.07741	1.24058		S1PR5-3051	1.34404	1.06071	1.24549	1.16607	1.20578
TNS1-3573	0.922976	1.08618	1.67715	1.39447	1.24032		TNS1-3573	1.031	0.97013	1.04424	1.92131	1.03762
IGSF5-1958	1.51803	1.02037	0.883521	1.45967	1.24002		IGSF5-1958	2.01149	1.31072	0.772708	1.64836	1.47954
RASSF7-2945	1.28105	1.42171	1.19884	1.10347	1.23995		RASSF7-2945	1.42783	0.970103	1.2151	1.03094	1.12302
SLC48A1-3216	1.45817	0.916937	1.35453	1.12493	1.23973		SLC48A1-3216	1.22283	1.58154	1.06363	1.11262	1.16772
ZNF549-3854	1.43871	0.808231	1.75991	1.04066	1.23968		ZNF549-3854	1.24454	0.76119	1.20333	0.998829	1.10108
CRISPLD2-1171	1.37916	1.10013	1.4076	0.589911	1.23965		CRISPLD2-1171	1.09075	1.23294	1.22151	0.784545	1.15613
TSPAN2-3619	0.899902	2.05809	1.29581	1.18319	1.2395		TSPAN2-3619	0.756878	1.00424	0.941815	1.18567	0.97303
MCMBP-2319	1.49556	1.28895	0.974938	1.18945	1.2392		MCMBP-2319	0.510295	0.356727	0.490606	0.423839	0.457222
DGCR8-405	1.67271	1.29951	0.961822	1.17849	1.239		DGCR8-405	0.966044	1.32685	0.706895	1.05979	1.01292
DDIT4L-1314	1.30522	1.10161	1.3034	1.17404	1.23872		DDIT4L-1314	1.32978	1.4083	1.28873	0.870614	1.30925
SYDE2-3369	1.24163	1.34063	1.23508	1.13257	1.23836		SYDE2-3369	1.24761	1.67702	1.2871	1.30331	1.2952
CACNA1G-923	2.03793	0.787961	1.31341	1.16286	1.23813		CACNA1G-923	1.58591	1.58982	1.35031	0.884131	1.46811
MYOZ1-306	1.00855	1.81092	0.898843	1.46759	1.23807		MYOZ1-306	1.34974	2.61637	0.987507	1.25084	1.30029
Rpa2-3017	1.29891	1.06528	1.17648	1.72449	1.23769		Rpa2-3017	0.952275	0.825532	0.676119	0.661525	0.750826
Cul1-1254	1.51659	1.07867	1.39659	0.69979	1.23763		Cul1-1254	1.16219	1.05819	1.22777	0.753423	1.11019
DBR1-1300	1.64512	0.557354	1.24423	1.22886	1.23655		DBR1-1300	1.25616	1.06796	1.20666	1.20122	1.20394
NEB-2475	1.27746	1.4653	1.19477	1.09379	1.23612		NEB-2475	1.03145	1.54452	1.07171	0.700144	1.05158
CSF1R-1187	0.648441	1.07988	1.39064	1.45677	1.23526		CSF1R-1187	0.819482	1.73996	1.23174	1.20908	1.22041
FARS2-1575	1.16509	1.30534	2.02527	0.901333	1.23522		FARS2-1575	0.714766	0.869105	1.47745	0.418062	0.791936
LAPTM5-2177	1.4926	0.718607	1.18134	1.28809	1.23471		LAPTM5-2177	1.33467	1.3805	1.21337	0.638494	1.27402
GADL1-1705	0.966124	0.986579	1.77662	1.48184	1.23421		GADL1-1705	0.993623	0.782419	1.8183	1.53317	1.26339
PTPN14-2870	0.447026	1.80584	0.704774	1.76345	1.23411		PTPN14-2870	0.899442	1.70488	0.7672	1.3193	1.10937
YWHAZ-3828	0.859949	1.40814	2.09262	1.0575	1.23282		YWHAZ-3828	0.650948	1.52518	1.13478	0.897783	1.01628
LIMS3-2209	1.2098	0.778276	1.58122	1.25534	1.23257		LIMS3-2209	0.654517	0.497809	0.724447	1.37675	0.689482
POLR2A-2755	1.25411	1.20989	0.642625	1.34176	1.232		POLR2A-2755	0.850464	1.07005	0.846067	0.732242	0.848265
AF165138.7-36	0.932235	1.37739	1.20334	1.26051	1.23193		AF165138.7-36	0.924571	0.699589	1.2827	1.48436	1.10363
AMOTL1-713	1.21525	1.40491	1.02607	1.24847	1.23186		AMOTL1-713	1.33955	0.877535	1.02487	1.45047	1.18221
SFRP5-3127	0.68441	1.62981	1.36611	1.09739	1.23175		SFRP5-3127	1.09626	1.4014	1.23684	1.01552	1.16655
RP11-618G20.1-186	3.00872	1.14584	0.897497	1.31736	1.2316		RP11-618G20.1-186	0.533814	0.324373	0.594047	0.41867	0.476242
MMP19-2344	0.913012	1.31611	1.18768	1.27467	1.23117		MMP19-2344	1.71808	0.776642	1.09763	1.28896	1.1933
WIPF2-3756	1.17116	1.49129	1.17884	1.28163	1.23023		WIPF2-3756	1.00769	1.21989	1.37759	1.12909	1.17449
TRPM6-3608	1.8403	1.23656	0.82045	1.22326	1.22991		TRPM6-3608	1.56814	1.31399	0.716288	1.7541	1.44107
FAM171B-1539	1.93825	0.725045	0.775252	1.68454	1.2299		FAM171B-1539	1.92454	0.793646	1.01837	1.35052	1.18444
INHA-1997	0.464745	1.58288	1.54217	0.915803	1.22899		INHA-1997	0.612617	0.996567	1.26632	1.00764	1.0021
PCAT4-102	1.26519	1.35442	1.19269	0.778565	1.22894		PCAT4-102	1.18876	0.56689	0.994683	0.764331	0.879507
RP1-3013	1.15158	1.45519	0.979904	1.30608	1.22883		RP1-3013	0.792458	1.11806	1.26655	1.75488	1.19231
POLR2E-2759	1.40209	0.9314	1.4686	1.05276	1.22743		POLR2E-2759	1.32423	2.11497	1.41213	1.43043	1.42128
FOLR1-1646	1.42045	1.2118	0.545341	1.24245	1.22712		FOLR1-1646	1.24085	0.85366	0.584091	0.999748	0.926704
LRRC75A-297	1.54995	0.641181	1.1101	1.34394	1.22702		LRRC75A-297	1.51499	0.800942	1.05801	1.13251	1.09526
RELB-2970	1.25684	1.19691	1.31705	0.77037	1.22688		RELB-2970	1.36938	1.40968	1.40836	0.636189	1.38887
hsa-mir-101-2-3922	1.2965	1.0553	1.1559	1.46902	1.2262		hsa-mir-101-2-3922	1.52724	0.98624	1.18809	1.27952	1.23381
FRY-1684	1.52276	1.3742	0.759747	1.07818	1.22619		FRY-1684	1.38172	1.12066	1.05211	1.70354	1.25119
PPIC-527	1.5288	2.26635	0.868722	0.923516	1.22616		PPIC-527	1.18038	1.43429	0.830614	0.904534	1.04246
SDC4-577	1.34118	1.11057	1.55233	0.824866	1.22588		SDC4-577	1.17329	1.04109	1.01495	0.799761	1.02802
NCK2-2466	1.64085	1.32244	0.499914	1.12893	1.22568		NCK2-2466	1.33518	1.28967	0.514841	0.985296	1.13749
SLC16A6-3182	1.25627	0.515696	1.19503	1.33286	1.22565		SLC16A6-3182	0.862961	0.685695	0.857342	1.40229	0.860152
HIST1H2BA-1832	0.897338	1.98188	0.865236	1.55372	1.22553		HIST1H2BA-1832	0.930824	1.01435	0.639524	1.34595	0.972587
MPDZ-2355	1.28574	1.63248	0.669394	1.1638	1.22477		MPDZ-2355	1.41575	0.977737	0.875795	1.3601	1.16892
TMEM200B-3514	1.91962	1.00981	1.09003	1.35929	1.22466		TMEM200B-3514	0.815156	0.688618	1.07295	1.26635	0.944052
MARCH10-0	0.983345	0.592664	1.77846	1.4657	1.22452		MARCH10-0	1.30587	0.621425	1.02402	1.38532	1.16495
SCUBE3-3105	1.31987	1.25217	1.19638	0.550083	1.22427		SCUBE3-3105	1.01239	0.874671	1.08403	0.72441	0.94353
MFGE8-2333	0.987072	1.1845	1.63889	1.26367	1.22408		MFGE8-2333	0.974349	1.09375	1.65219	1.13385	1.1138
ERP44-1500	1.3636	1.7565	0.880448	1.08447	1.22404		ERP44-1500	1.52976	1.12618	0.911793	1.30359	1.21489
SOX4-3276	1.26708	1.21041	1.22397	1.22294	1.22345		SOX4-3276	1.28632	1.66032	1.35951	1.27391	1.32292
LRRN4-2259	1.4835	0.963053	2.07272	0.775238	1.22328		LRRN4-2259	1.02742	1.65753	1.10221	1.0639	1.08306
PTPN21-2873	0.457029	1.19721	1.24858	1.68124	1.2229		PTPN21-2873	0.404647	1.27696	1.50877	1.40826	1.34261
NOP2-2553	1.43929	0.745943	1.17	1.27539	1.2227		NOP2-2553	0.356519	0.327292	0.524494	0.489956	0.423237
PTPN21-2874	1.38033	1.25356	1.19149	1.06834	1.22252		PTPN21-2874	1.68379	1.62728	1.11457	1.22737	1.42733
DISC1-1333	1.23064	1.21322	0.604512	1.29965	1.22193		DISC1-1333	1.24101	1.07633	0.77433	1.96489	1.15867
RB1-2953	1.99658	0.899763	1.13122	1.31126	1.22124		RB1-2953	1.22784	0.892743	1.10686	1.01819	1.06252
IRS1-2007	1.1868	1.25464	0.794129	1.29549	1.22072		IRS1-2007	0.950677	1.5138	0.92915	1.27656	1.11362
WWTR1-3776	1.1208	1.01179	1.32011	1.33887	1.22045		WWTR1-3776	1.45018	1.33174	1.1909	1.47264	1.39096
HSPG2-1907	1.51131	0.925968	0.745947	1.5585	1.21864		HSPG2-1907	1.44907	1.28839	0.421097	1.97949	1.36873
STUB1-3351	1.3868	1.11736	0.669208	1.31736	1.21736		STUB1-3351	0.921611	1.2347	0.598652	0.800735	0.861173
LAPTM5-2178	2.02732	1.37642	1.05716	0.635787	1.21679		LAPTM5-2178	1.84877	0.559614	0.987032	0.849379	0.918206
SMAD4-3253	1.21533	0.947892	2.07806	1.2179	1.21662		SMAD4-3253	1.03458	0.975766	1.59479	0.656158	1.00517
DACT1-1298	2.1676	0.896989	0.768496	1.53568	1.21633		DACT1-1298	2.63694	1.24622	0.940144	1.40705	1.32664
HIST1H4L-1851	1.46504	0.885526	0.96726	1.52518	1.21615		HIST1H4L-1851	1.08501	0.975588	0.86997	1.27663	1.0303
CA4-907	1.05205	1.20977	2.22123	1.22249	1.21613		CA4-907	0.872458	1.08172	1.38762	1.42638	1.23467
NUAK2-2591	1.6168	1.56132	0.640033	0.870877	1.2161		NUAK2-2591	2.21978	1.13418	0.712856	0.9116	1.02289
YES1-3802	1.18176	1.15248	1.66125	1.25038	1.21607		YES1-3802	1.16819	1.31425	1.15154	1.98631	1.24122
TRIM54-3602	1.0695	0.800036	1.36245	1.41144	1.21597		TRIM54-3602	0.913266	0.90647	1.16084	1.10399	1.00863
PLK2-2733	1.03849	2.41416	1.11474	1.31644	1.21559		PLK2-2733	1.03244	1.77295	1.09824	1.32123	1.20973
TARBP2-598	0.46615	1.15289	1.27789	1.93945	1.21539		TARBP2-598	0.743784	0.63904	1.0587	2.82002	0.901241
LIN28A-2211	0.997269	1.39649	1.21284	1.2162	1.21452		LIN28A-2211	1.23992	1.69274	0.91312	1.45078	1.34535
RAPGEF6-2924	0.748387	1.35505	1.46198	1.07341	1.21423		RAPGEF6-2924	1.17468	1.06321	1.2573	1.20604	1.19036
CLU-1091	1.54426	0.891662	1.10841	1.31976	1.21408		CLU-1091	1.35634	0.715183	0.809013	0.706667	0.762098
SPNS2-3297	0.770655	1.62453	1.63386	0.803124	1.21383		SPNS2-3297	0.996393	1.47758	1.02584	0.573607	1.01112
RP11-449D8.1-169	1.14068	1.28652	0.874556	1.35588	1.2136		RP11-449D8.1-169	1.24164	1.56715	1.32485	1.28708	1.30597
ITCH-2014	1.60485	1.20068	1.22601	0.603037	1.21335		ITCH-2014	1.39557	1.14009	1.13378	0.701189	1.13693
OLAH-2603	1.51103	1.71481	0.914129	0.655165	1.21258		OLAH-2603	1.18216	0.805671	1.05608	1.06116	1.05862
SLC13A2-3173	0.800702	1.64284	1.624	0.680978	1.21235		SLC13A2-3173	0.605005	1.07323	1.80854	0.684199	0.878712
PCDH17-2635	1.07681	0.931325	1.34707	1.47061	1.21194		PCDH17-2635	0.88463	1.18635	1.22746	0.990528	1.08844
RP11-977G19.10-209	1.19968	1.22403	1.32064	0.932562	1.21186		RP11-977G19.10-209	1.43616	1.17548	1.13688	0.863059	1.15618
EFEMP1-1416	1.33659	1.10864	1.12023	1.30342	1.21183		EFEMP1-1416	1.74067	1.24555	1.04032	0.966099	1.14294
ZNF536-3850	0.905533	1.18141	1.24161	1.24153	1.21147		ZNF536-3850	0.700121	1.51059	1.27074	0.957742	1.11424
ABCA5-614	1.33054	1.62879	1.02375	1.09229	1.21141		ABCA5-614	0.900003	1.36963	0.839076	0.880616	0.890309
GPC1-438	1.19028	1.23218	0.742337	1.44257	1.21123		GPC1-438	1.82749	1.40692	0.906028	1.04433	1.22562
VGF-3719	1.40132	1.46052	0.61347	1.02022	1.21077		VGF-3719	1.78372	1.66237	1.0019	1.49107	1.57672
DACH1-1293	1.46408	0.487247	0.957349	1.57461	1.21071		DACH1-1293	0.602634	0.422498	0.663662	1.24456	0.633148
CUL4A-3878	2.02876	0.722638	1.26132	1.15928	1.2103		CUL4A-3878	1.85326	1.26898	1.28189	0.78782	1.27544
SLIT2-3236	1.42518	1.61092	0.907152	0.994261	1.20972		SLIT2-3236	1.54275	1.11444	0.839387	1.02141	1.06793
ERBB4-1494	0.807002	1.52881	1.14228	1.27698	1.20963		ERBB4-1494	1.0357	1.07326	0.935145	1.07146	1.05358
HHAT-1825	0.752384	1.0439	1.60549	1.37492	1.20941		HHAT-1825	0.512271	0.681784	1.26154	1.3568	0.971662
ERRFI1-414	1.10797	0.936404	1.31068	1.32716	1.20932		ERRFI1-414	0.852392	1.06205	1.04266	1.44872	1.05236
RP11-438J1.1-163	0.944075	1.27971	1.57166	1.1387	1.2092		RP11-438J1.1-163	1.10286	0.870617	1.3322	1.92379	1.21753
HSPH1-1914	1.1535	1.22807	1.19005	1.24458	1.20906		HSPH1-1914	1.02031	1.37896	1.35512	1.12139	1.23826
HLA-F-1871	1.32973	0.750884	1.5208	1.08811	1.20892		HLA-F-1871	0.892812	0.697942	1.88914	0.717166	0.804989
DPP10-AS1-64	1.22028	0.926817	1.22245	1.19616	1.20822		DPP10-AS1-64	1.53777	0.853771	0.917941	1.22258	1.07026
RELB-2968	1.5583	1.3612	1.05483	1.03099	1.20801		RELB-2968	1.50249	1.66395	1.23307	0.999415	1.36778
FGF1-1604	1.21284	1.20257	1.32885	0.907452	1.20771		FGF1-1604	0.954211	1.10786	0.878912	0.706581	0.916561
SAMD4A-3070	2.57237	1.33636	1.07877	0.828833	1.20756		SAMD4A-3070	1.80886	1.57627	0.847954	0.919609	1.24794
CYP4F12-1271	1.08933	1.32491	1.43231	0.948256	1.20712		CYP4F12-1271	1.30809	0.901986	1.05855	0.755056	0.980268
SLC7A7-3223	1.30522	0.846727	1.24915	1.16508	1.20712		SLC7A7-3223	1.51045	0.87457	1.01928	1.12605	1.07266
ALPL-702	1.63396	1.14408	1.27006	0.872143	1.20707		ALPL-702	1.6137	0.943595	1.37027	1.25989	1.31508
THBS1-220	1.51537	0.942436	1.08776	1.32628	1.20702		THBS1-220	1.02562	1.26282	0.977477	1.11762	1.07162
EFEMP1-1415	1.14172	1.27161	1.51853	0.61062	1.20666		EFEMP1-1415	1.08369	1.12909	1.37738	0.899798	1.10639
DBR1-1302	1.35469	0.973135	1.05716	1.48711	1.20593		DBR1-1302	0.822543	0.406788	0.29479	0.541905	0.474347
CYP4F22-1282	1.19523	1.21538	1.2184	1.00789	1.2053		CYP4F22-1282	1.20908	1.27452	1.17324	1.07683	1.19116
KRT18-2147	2.21695	1.35993	0.964146	1.0502	1.20506		KRT18-2147	1.53963	1.63121	0.868904	1.03621	1.28792
SLC2A8-3206	1.19346	3.96351	0.804345	1.21653	1.20499		SLC2A8-3206	1.15299	1.31615	0.946448	1.02514	1.08906
RP11-44N21.4-171	1.19311	2.17717	1.21608	0.756969	1.20459		RP11-44N21.4-171	1.5268	2.02775	1.22642	0.862134	1.37661
CYP4A11-1268	1.4158	0.99143	1.65615	0.506886	1.20362		CYP4A11-1268	0.799078	2.10611	1.86242	0.703526	1.33075
CALB2-932	0.88117	1.0654	1.3414	1.37498	1.2034		CALB2-932	0.941751	1.02793	1.23344	0.946769	0.987351
PDLIM1-2675	0.45371	1.50054	2.02035	0.905603	1.20307		PDLIM1-2675	0.693528	1.60286	1.82924	1.06049	1.33167
IL32-1980	1.24062	1.1865	1.21915	0.634923	1.20282		IL32-1980	0.841731	0.983597	0.926713	0.639534	0.884222
GAS2-1717	1.21911	0.997929	1.55364	1.1864	1.20275		GAS2-1717	1.34294	0.657705	1.40025	0.955066	1.149
TCTN1-3413	3.37821	1.2908	1.11442	0.65597	1.20261		TCTN1-3413	0.767418	1.56324	0.640457	1.08151	0.924463
FOSL2-1660	1.33255	1.76783	1.07243	1.03225	1.20249		FOSL2-1660	1.87714	1.54307	1.31482	1.54696	1.54501
LAPTM4A-482	0.980028	1.49996	0.988292	1.41579	1.20204		LAPTM4A-482	1.38706	1.13661	0.963218	1.2412	1.1889
OTOP3-2613	1.44302	1.44569	0.822985	0.959751	1.20138		OTOP3-2613	1.25148	1.1749	1.08999	0.680639	1.13245
HDAC10-1807	1.19392	0.687269	1.20852	1.30342	1.20122		HDAC10-1807	0.846367	0.715658	1.15135	0.981515	0.913941
NEDD9-2482	0.767685	1.17326	1.22844	1.57159	1.20085		NEDD9-2482	1.14103	1.058	0.785281	1.49615	1.09952
FAM78B-1568	1.00747	1.15731	1.36495	1.24418	1.20074		FAM78B-1568	1.00606	1.2735	1.21845	1.09836	1.1584
RP11-1035H13.3-118	0.661197	1.35934	1.21737	1.18339	1.20038		RP11-1035H13.3-118	0.759738	1.04384	1.30596	1.18692	1.11538
SMAD7-3262	2.13183	0.550241	1.23273	1.168	1.20036		SMAD7-3262	1.975	0.851014	1.18809	1.26546	1.22677
CA2-904	1.45321	0.947166	1.53319	0.554958	1.20019		CA2-904	1.11277	2.51714	1.58413	0.922746	1.34845
HIST1H4C-1848	1.40024	0.854205	1.0942	1.30598	1.20009		HIST1H4C-1848	0.617593	0.864586	0.875928	0.95237	0.870257
POLR1C-2753	1.40111	2.60329	0.816054	0.997636	1.19937		POLR1C-2753	0.454938	0.646859	0.365567	0.359086	0.410253
RP11-122C5.3-130	0.485295	1.30165	1.09705	1.70541	1.19935		RP11-122C5.3-130	0.289364	1.27902	1.28058	1.47856	1.2798
CACNA1A-916	1.20105	1.41396	1.08489	1.19754	1.1993		CACNA1A-916	1.13669	0.902918	1.01337	0.723627	0.958146
LRRC15-2248	0.61558	1.39581	1.00275	1.40252	1.19928		LRRC15-2248	0.798416	1.28023	1.21695	1.09893	1.15794
PGAP2-2685	1.56689	0.480687	1.20855	1.18867	1.19861		PGAP2-2685	1.24465	0.714117	1.66333	0.798118	1.02138
PRDX6-2815	2.19463	1.10486	1.29209	0.92816	1.19847		PRDX6-2815	1.52963	1.25059	1.43927	0.747596	1.34493
LILRP1-74	1.55802	1.47876	0.918061	0.857284	1.19841		LILRP1-74	1.31635	1.30784	0.827833	1.31268	1.31026
RAB26-2901	1.05866	0.83046	1.41976	1.33745	1.19805		RAB26-2901	1.10879	1.45706	1.30549	0.878151	1.20714
ST6GALNAC3-3340	1.0602	1.09485	1.30006	2.10444	1.19746		ST6GALNAC3-3340	1.05961	1.06682	1.10347	1.77336	1.08515
SLC43A1-3212	1.24076	0.752691	1.1541	1.59334	1.19743		SLC43A1-3212	0.752351	0.869315	1.46718	1.56238	1.16825
hsa-mir-34c-3948	1.35336	1.17066	0.73797	1.22368	1.19717		hsa-mir-34c-3948	1.40522	1.60002	1.21328	1.78668	1.50262
NTN4-501	0.702661	1.73772	0.90467	1.48914	1.1969		NTN4-501	0.746547	1.13054	1.22496	1.23141	1.17775
TRIML2-3605	0.9217	0.928151	1.66413	1.46552	1.19683		TRIML2-3605	1.17438	1.25519	1.56677	1.416	1.33559
HSPH1-1913	0.757911	1.46435	1.15303	1.24062	1.19682		HSPH1-1913	1.05427	1.94058	0.945723	1.02991	1.04209
hsa-mir-19b-2-3899	0.704144	1.27448	1.11879	1.47792	1.19664		hsa-mir-19b-2-3899	0.840186	1.16336	1.05101	1.31157	1.10718
STUB1-3353	2.62726	0.876108	1.14008	1.25132	1.1957		STUB1-3353	2.33577	1.06585	1.1424	1.46813	1.30526
ABTB2-638	1.06142	1.52206	0.866418	1.32996	1.19569		ABTB2-638	1.0388	1.83202	0.831183	1.2288	1.1338
ZSCAN10-3862	2.12098	1.20507	0.535743	1.18555	1.19531		ZSCAN10-3862	0.939682	0.961394	0.511332	0.984346	0.950538
RP11-806H10.4-199	0.764399	1.44206	0.972263	1.41796	1.19511		RP11-806H10.4-199	1.13864	1.18199	1.17648	1.1522	1.16434
Dynll2-1390	1.69582	0.90655	0.711684	1.48357	1.19506		Dynll2-1390	1.58953	1.77668	0.843956	1.02514	1.30733
AP000275.65-40	1.25795	1.59452	1.05814	1.13211	1.19503		AP000275.65-40	1.02369	1.02457	1.21707	0.969143	1.02413
NTNG1-2584	1.46727	0.538408	1.0937	1.29619	1.19494		NTNG1-2584	1.22241	1.08869	1.51148	1.99621	1.36695
LIN7C-2221	0.741279	1.88833	0.511092	1.64814	1.19471		LIN7C-2221	0.603404	1.10848	0.63699	1.41107	0.872735
RPL26L1-3020	1.29665	0.745087	1.31014	1.09276	1.19471		RPL26L1-3020	0.978351	0.874151	0.883677	1.11673	0.931014
CD63-388	0.725324	1.59788	0.940927	1.44825	1.19459		CD63-388	0.946373	1.87589	0.780854	1.45754	1.20196
IL24-1978	0.78339	1.47063	1.25352	1.13533	1.19442		IL24-1978	0.490045	0.535969	0.689519	0.487739	0.513007
HIST2H4B-1860	0.568735	1.69093	1.04345	1.34515	1.1943		HIST2H4B-1860	0.591156	1.72461	1.23138	0.886622	1.059
DPP10-AS1-67	0.727762	1.26395	1.6143	1.12408	1.19401		DPP10-AS1-67	0.715623	1.92237	1.26646	1.90264	1.58455
LRRC75A-296	1.33609	1.45465	1.05186	0.720383	1.19397		LRRC75A-296	1.02452	1.49414	1.317	0.820818	1.17076
HSPB8-1905	1.24067	1.1038	2.25795	1.14659	1.19363		HSPB8-1905	1.04082	1.13625	2.48164	1.21466	1.17546
CHRNA1-1060	1.08601	1.30106	1.43102	0.933397	1.19353		CHRNA1-1060	1.10107	1.15244	1.29725	1.11901	1.13572
OLAH-2605	0.35395	1.73688	1.38572	1.00088	1.1933		OLAH-2605	0.859386	1.43037	1.03434	1.20025	1.11729
HEPACAM2-1814	1.37066	1.33372	1.05281	1.00244	1.19326		HEPACAM2-1814	1.77013	0.805092	1.17552	1.12321	1.14937
IL17RB-280	0.841523	1.57273	1.38401	1.00068	1.19235		IL17RB-280	0.778555	1.98066	1.05565	1.35878	1.20721
DUSP1-1372	1.14054	1.24352	1.07059	1.42493	1.19203		DUSP1-1372	1.99419	1.50766	1.38744	1.41606	1.46186
DROSHA-1362	0.207078	0.963218	2.16808	1.42068	1.19195		DROSHA-1362	0.205533	0.853376	0.687844	0.49639	0.592117
ERBB4-1491	1.25566	1.12675	1.33737	1.04751	1.1912		ERBB4-1491	1.07137	1.04773	1.32243	1.15999	1.11568
DACT1-1295	1.28191	0.778694	2.45942	1.09991	1.19091		DACT1-1295	0.952743	1.50381	1.34391	0.883251	1.14833
HLA-F-1874	1.11604	1.26565	0.747516	1.3863	1.19085		HLA-F-1874	1.52469	1.24675	0.69097	1.28815	1.26745
HIST1H2BE-1837	0.909464	1.33789	1.04361	1.52229	1.19075		HIST1H2BE-1837	0.59035	0.794173	0.409016	0.806327	0.692261
CHRNA1-1062	1.30114	1.07834	1.55213	0.847426	1.18974		CHRNA1-1062	0.781676	0.562767	1.11786	0.952141	0.866908
FAM78B-1570	1.07757	1.30113	1.5432	0.960886	1.18935		FAM78B-1570	1.01845	1.09	1.20775	0.876827	1.05423
CRB1-1158	1.37285	0.422241	1.48117	1.00585	1.18935		CRB1-1158	1.07822	0.669961	1.01528	0.865768	0.940524
GUCA1B-1791	0.970199	1.95072	1.33392	1.04424	1.18908		GUCA1B-1791	1.44269	1.90576	1.34245	0.999454	1.39257
TDRG1-218	0.826496	1.50045	1.26614	1.11029	1.18822		TDRG1-218	0.801892	1.28822	1.06189	1.04316	1.05252
PRDX6-2816	0.577357	1.57669	1.0911	1.28526	1.18818		PRDX6-2816	0.305133	0.648094	0.806207	0.653274	0.650684
RP11-697N18.3-194	0.492656	1.17934	1.19692	2.64247	1.18813		RP11-697N18.3-194	0.643429	1.00851	1.07322	2.73319	1.04087
LMX1A-2226	1.23631	1.13936	1.32977	0.844115	1.18783		LMX1A-2226	1.40723	1.65419	1.28993	1.01425	1.34858
NEUROD1-2491	0.586721	2.00453	1.59227	0.783296	1.18778		NEUROD1-2491	0.279634	0.364143	0.867949	0.348892	0.356517
ANXA2P2-227	1.26336	1.11191	0.438186	1.36773	1.18764		ANXA2P2-227	1.10713	0.662079	0.449861	0.821358	0.741719
SOX4-3275	1.44593	0.929315	0.801985	1.50436	1.18762		SOX4-3275	1.53713	1.17053	0.954008	1.80428	1.35383
Skp1-3163	1.13008	0.770827	1.24505	1.24597	1.18756		Skp1-3163	0.590192	0.425471	0.626779	0.587395	0.588794
CABP5-912	0.809957	1.14629	1.81623	1.22883	1.18756		CABP5-912	0.868566	1.20216	1.23794	1.0171	1.10963
GDF15-1727	2.03283	0.861279	1.08113	1.29386	1.1875		GDF15-1727	1.1704	1.57729	1.191	1.34724	1.26912
SPINT1-3294	1.62313	0.932219	1.37062	1.00424	1.18743		SPINT1-3294	1.47488	0.940602	1.2243	0.919736	1.08245
NonTargetingControlGuideForHuman_0032-3980	1.67642	0.943365	0.545897	1.43121	1.18729		NonTargetingControlGuideForHuman_0032-3980	1.41192	0.772204	0.873783	0.980917	0.92735
Tmpo-3532	1.25226	1.14713	1.22663	0.87893	1.18688		Tmpo-3532	0.843325	1.29244	1.21056	0.733748	1.02694
OCA2-2600	1.31077	1.06204	1.46154	0.76431	1.18641		OCA2-2600	1.64961	1.23485	1.42159	0.727909	1.32822
MTSS1-2396	1.85923	1.26211	1.10959	1.07341	1.18585		MTSS1-2396	0.95235	1.04714	1.19201	0.781058	0.999744
PHLDA2-515	0.783751	1.4064	1.29521	1.07602	1.18562		PHLDA2-515	1.10431	1.34666	1.19969	1.10257	1.152
RP11-277B15.2-137	1.43379	1.11942	1.25171	1.09866	1.18556		RP11-277B15.2-137	1.81351	1.05213	1.27003	0.764024	1.16108
Cul1-1252	1.45179	2.83859	0.800942	0.919181	1.18549		Cul1-1252	1.02539	0.926507	0.422611	0.588539	0.757523
AC015987.1-17	0.694462	0.869445	1.50067	1.49778	1.18361		AC015987.1-17	0.600997	0.608094	1.01893	1.25051	0.813511
RASSF6-2941	2.71241	0.987082	1.24091	1.12577	1.18334		RASSF6-2941	1.85481	0.803953	1.34006	0.793774	1.07201
TMEM229B-3520	1.40331	1.17755	1.16048	1.18793	1.18274		TMEM229B-3520	1.49495	1.18949	1.15476	1.13388	1.17213
TMEM88-3523	0.684811	1.52915	1.30741	1.05644	1.18192		TMEM88-3523	0.788301	1.67614	1.51319	1.34065	1.42692
PHF8-2695	1.09431	1.04647	1.76446	1.26937	1.18184		PHF8-2695	1.50747	1.23638	1.70015	1.40705	1.45726
MPP1-2359	1.53192	1.2515	0.959835	1.10963	1.18057		MPP1-2359	1.2124	1.25891	1.2169	1.21445	1.21567
JUP-2047	1.62353	0.81475	1.13487	1.22622	1.18055		JUP-2047	1.5163	1.01128	0.816815	1.32853	1.16991
RP11-697N18.3-193	0.750234	1.55233	1.26382	1.09667	1.18025		RP11-697N18.3-193	0.701709	1.52055	1.57573	1.27562	1.39808
WDR43-3751	1.12298	1.38158	0.792427	1.23715	1.18007		WDR43-3751	0.744086	0.707261	0.621606	0.946281	0.725674
CDH6-1010	0.734679	1.05054	1.34578	1.30949	1.18001		CDH6-1010	0.69263	1.00459	1.17346	1.99093	1.08903
CNN1-1097	1.48122	1.08656	0.705547	1.27324	1.1799		CNN1-1097	1.25695	1.13675	0.976354	1.49416	1.19685
EEF2-1414	1.72902	1.49429	0.535536	0.865297	1.17979		EEF2-1414	0.542028	0.284857	0.215706	0.243885	0.264371
hsa-mir-449b-3933	1.25932	0.84442	1.15152	1.20797	1.17975		hsa-mir-449b-3933	1.11591	0.886735	1.10268	1.21655	1.10929
COPB1-1143	1.00995	0.880301	1.38473	1.34942	1.17969		COPB1-1143	1.03726	0.669068	0.966816	1.0293	0.998056
SAP30-3077	1.11099	1.08576	1.26086	1.24787	1.17943		SAP30-3077	1.33435	1.22434	1.28346	1.67418	1.3089
CSH2-1200	1.06665	1.36673	0.805654	1.29144	1.17904		CSH2-1200	1.20643	0.937945	0.817779	1.05529	0.996617
TJP1-3473	0.92688	1.26249	1.103	1.25496	1.17898		TJP1-3473	1.02888	1.31072	1.16953	1.61261	1.24012
DLL3-1337	1.1542	0.611774	1.20359	1.47819	1.17889		DLL3-1337	1.0854	0.797375	1.16245	1.26264	1.12392
RP11-697N18.3-191	0.399315	1.32402	1.03367	1.94711	1.17884		RP11-697N18.3-191	0.546361	1.14775	1.08909	1.90685	1.11842
MAP3K7-2302	1.78836	0.441528	1.53043	0.827154	1.17879		MAP3K7-2302	1.52562	0.764252	1.567	0.800635	1.16313
CYP4F12-1274	1.55539	0.802125	1.72278	0.329689	1.17876		CYP4F12-1274	1.29969	0.966083	0.915595	0.441988	0.940839
SRC-3314	0.806468	0.978792	1.37823	1.46085	1.17851		SRC-3314	0.603278	1.00757	1.0005	1.05605	1.00404
SIRPA-3160	1.35669	0.803049	1.00032	1.73639	1.17851		SIRPA-3160	0.690443	0.541924	0.523197	0.61419	0.578057
SF3B3-3119	1.01284	2.21947	1.34377	0.924617	1.1783		SF3B3-3119	0.860383	0.900048	0.517717	0.904534	0.880216
MPP7-2370	1.23367	1.12288	0.821745	1.28963	1.17827		MPP7-2370	1.43539	1.28136	0.836066	1.26726	1.27431
MAP3K7-2299	0.316066	2.2349	1.5233	0.832524	1.17791		MAP3K7-2299	0.356624	1.34485	0.924073	0.788465	0.856269
AKT1-688	1.13256	1.87026	1.05434	1.2228	1.17768		AKT1-688	0.72205	1.19097	1.23659	1.28969	1.21378
HHIP-1830	1.17612	0.797258	1.18602	1.17841	1.17727		HHIP-1830	0.861735	0.627053	1.27074	0.787568	0.824651
IQGAP1-2006	1.62449	1.42368	0.93074	0.846763	1.17721		IQGAP1-2006	1.57565	1.41782	1.26763	1.00545	1.34273
TSSC4-3638	1.29033	1.14919	1.10726	1.20486	1.17703		TSSC4-3638	1.26168	1.15584	1.30966	1.2654	1.26354
TNFRSF12A-3544	1.10467	1.24879	1.30837	1.05284	1.17673		TNFRSF12A-3544	1.10205	0.944945	1.06048	0.835959	1.00271
ATP1A4-798	1.11298	1.23992	1.35807	0.755218	1.17645		ATP1A4-798	1.56706	1.59753	1.32787	0.727319	1.44746
NFKB2-2511	1.63996	1.14244	0.951229	1.21021	1.17633		NFKB2-2511	1.11476	0.784026	0.969873	1.18206	1.04232
ITGA4-2019	0.694167	1.3308	1.38282	1.0212	1.176		ITGA4-2019	0.695209	1.27726	1.40144	0.887521	1.08239
WIPF2-3755	1.38423	1.01916	1.33281	0.994941	1.17599		WIPF2-3755	1.3294	1.04913	1.35782	1.19974	1.26457
PCAT4-101	1.32131	1.03065	1.55425	0.97092	1.17598		PCAT4-101	1.32428	1.51921	1.67139	0.839258	1.42174
IL1R1-283	0.769147	1.26064	1.97402	1.09072	1.17568		IL1R1-283	0.4976	1.32493	2.20761	0.666499	0.995714
INTS9-1999	0.990458	1.17491	1.17631	1.18163	1.17561		INTS9-1999	0.88825	1.20657	1.41679	1.22824	1.2174
AGO3-361	0.813213	0.673062	1.74606	1.53729	1.17525		AGO3-361	0.613315	0.538586	1.3815	1.39347	0.99741
ENC1-1451	0.906136	2.22726	1.267	1.08308	1.17504		ENC1-1451	0.855351	1.51448	1.07621	0.696273	0.965781
TBX5-3394	1.12706	1.25953	0.742495	1.22294	1.175		TBX5-3394	0.777742	1.19144	1.03137	1.11365	1.07251
PPP2CA-2810	1.26214	1.34586	0.941573	1.08757	1.17486		PPP2CA-2810	1.12592	1.08031	0.87746	1.18952	1.10312
SCEL-3096	1.70243	1.20402	0.932876	1.14497	1.17449		SCEL-3096	1.11783	1.03286	0.952665	1.3568	1.07534
CRB2-1162	1.40345	0.958397	1.27552	1.07341	1.17446		CRB2-1162	1.27738	1.0219	1.24185	1.48308	1.25961
RASSF8-2950	1.59165	0.912314	1.14769	1.20105	1.17437		RASSF8-2950	1.918	1.03849	1.01128	1.35435	1.19642
FBXW11-1598	1.33877	0.957093	1.79631	1.00993	1.17435		FBXW11-1598	0.79651	1.31734	1.33441	0.995556	1.15645
NEUROG1-2502	0.727254	1.50391	1.04172	1.30689	1.1743		NEUROG1-2502	1.03309	1.56559	0.831309	1.52287	1.27798
GARS-1714	0.418758	2.51557	1.60852	0.739921	1.17422		GARS-1714	0.305743	0.569948	0.601442	0.391597	0.480772
SCN9A-3101	0.903657	1.428	1.29785	1.0502	1.17403		SCN9A-3101	0.774147	1.22619	1.27296	1.16943	1.19781
LHX4-2201	1.27828	0.861453	1.26816	1.07937	1.17376		LHX4-2201	1.16709	1.03042	1.20323	1.25939	1.18516
TNRC18-3567	1.03996	0.813733	1.30756	2.75737	1.17376		TNRC18-3567	1.46751	1.46361	1.71614	1.82208	1.59183
RAPH1-557	1.14465	0.98397	1.2027	1.33804	1.17367		RAPH1-557	0.994108	1.10829	1.05608	1.3755	1.08219
TM4SF1-3484	1.16322	1.23846	0.750738	1.18412	1.17367		TM4SF1-3484	0.840486	1.40441	0.856126	1.04467	0.9504
hsa-mir-449c-3938	1.15189	1.27828	1.01032	1.19312	1.1725		hsa-mir-449c-3938	1.62379	1.26312	0.977743	1.07111	1.16712
RP1-3012	0.643092	1.44888	0.906036	1.43859	1.17231		RP1-3012	0.868822	0.798076	1.25349	1.75507	1.06116
CPVL-1152	1.54583	0.84607	0.975317	1.36859	1.17195		CPVL-1152	1.46123	0.798871	1.17141	1.46781	1.31632
CPA1-266	1.3343	1.63622	1.00846	0.663749	1.17138		CPA1-266	0.899171	1.17821	0.553004	0.57317	0.73617
ACTN1-339	0.995008	0.774611	1.34771	1.52025	1.17136		ACTN1-339	1.30301	1.13399	1.15867	1.20991	1.18429
YTHDF1-3805	1.23621	1.02009	1.10641	1.37436	1.17131		YTHDF1-3805	1.35431	1.57943	1.26362	1.231	1.30896
TRAF3IP2-3590	0.614178	1.7071	1.22109	1.12123	1.17116		TRAF3IP2-3590	0.886037	0.59029	1.46664	1.40336	1.1447
MT3-302	0.620445	1.31887	1.25133	1.09011	1.17072		MT3-302	0.641514	1.44778	1.41374	1.21068	1.31221
SRR-3323	1.57034	1.19278	0.869673	1.14767	1.17022		SRR-3323	2.25907	1.11317	0.693055	1.74739	1.43028
GPR61-1771	1.35494	0.931008	1.5778	0.985088	1.17002		GPR61-1771	1.4054	1.24862	1.58698	0.923644	1.32701
Cebpb-1027	1.21061	0.708249	1.12806	1.40181	1.16934		Cebpb-1027	1.24217	0.937945	1.15054	1.52186	1.19635
FBXW11-1595	1.08794	1.10863	1.23001	1.27817	1.16932		FBXW11-1595	1.12086	0.951368	1.13607	1.04851	1.08468
NES-2485	1.13236	1.24407	1.04244	1.20569	1.16902		NES-2485	0.630802	0.733146	0.707362	0.708959	0.708161
IGSF5-1956	1.12372	1.21414	0.85379	1.26051	1.16893		IGSF5-1956	1.26764	1.54567	0.912045	0.80777	1.08984
ST6GALNAC1-3338	1.69576	1.09967	1.08275	1.23808	1.16887		ST6GALNAC1-3338	1.41251	0.875415	0.963319	1.1405	1.05191
Skp1-3166	1.8196	1.25953	1.07785	0.357802	1.16869		Skp1-3166	0.571104	0.426614	0.59776	0.286297	0.498859
PGAP2-2683	0.864348	1.03528	1.41941	1.30194	1.16861		PGAP2-2683	1.10577	1.15258	1.21226	1.43504	1.18242
HIST1H2BE-1836	0.949308	1.26431	1.12275	1.21436	1.16856		HIST1H2BE-1836	0.913115	1.13825	1.03239	1.02331	1.02785
ENOX1-1460	1.07581	1.39291	1.22471	1.11174	1.16822		ENOX1-1460	0.851428	1.53377	1.2361	1.17295	1.20452
LAMB1-2170	1.33088	0.633973	1.16623	1.17019	1.16821		LAMB1-2170	0.836344	0.712573	1.46146	1.05529	0.945816
NonTargetingControlGuideForHuman_0022-3970	1.25149	1.08447	1.27613	1.02335	1.16798		NonTargetingControlGuideForHuman_0022-3970	1.24958	1.06984	1.49178	1.07724	1.16341
STK32B-3344	1.15471	1.35227	1.18124	0.592855	1.16798		STK32B-3344	0.983753	0.812017	1.41657	0.728118	0.897885
IGFBP5-1943	1.5764	1.05053	1.03993	1.28534	1.16793		IGFBP5-1943	1.06919	1.15527	1.4153	1.17994	1.16761
MSRB3-2385	1.46138	1.37306	0.962192	0.656231	1.16762		MSRB3-2385	1.82831	1.10018	1.01423	0.898119	1.05721
RHBDF2-2991	0.550639	1.53239	1.6332	0.8028	1.1676		RHBDF2-2991	0.544111	0.953406	1.3505	0.575025	0.764215
PIK3CB-2708	0.936353	2.62569	0.740652	1.39825	1.1673		PIK3CB-2708	1.19749	1.36614	0.801817	1.06606	1.13177
CHGA-1054	1.75931	1.15514	1.17903	0.906081	1.16709		CHGA-1054	1.69649	1.06044	0.985578	1.07718	1.06881
AMOT-709	1.19903	1.13437	0.542978	1.58717	1.1667		AMOT-709	0.942508	1.49109	0.661413	1.27223	1.10737
COL4A3-1126	1.43969	0.996573	0.631096	1.33637	1.16647		COL4A3-1126	1.74524	1.15694	0.76006	1.45288	1.30491
DDIT4L-1313	1.0212	0.929135	1.31076	1.4816	1.16598		DDIT4L-1313	1.64139	1.47595	1.35396	1.56201	1.51898
CDH3-1004	0.792866	1.10332	1.35738	1.22717	1.16525		CDH3-1004	0.783458	1.21531	1.50653	1.47184	1.34358
LAMB2-473	1.02368	1.29317	1.26132	1.06858	1.16495		LAMB2-473	0.873786	1.28041	1.16257	1.46244	1.22149
MAPK10-2307	1.40534	0.683956	1.05637	1.27353	1.16495		MAPK10-2307	1.29155	0.763567	1.33111	1.33683	1.31133
FJX1-1617	1.01788	1.81032	0.773792	1.31194	1.16491		FJX1-1617	1.01573	0.976757	0.596862	1.65831	0.996243
FLVCR2-1629	1.20341	1.74015	1.12618	0.799927	1.16479		FLVCR2-1629	1.1998	1.17495	1.2097	0.618891	1.18738
MCTP2-2325	1.15859	1.12645	1.17095	1.47426	1.16477		MCTP2-2325	1.0611	1.23237	1.01937	1.36091	1.14673
HIST1H2BA-1831	1.14331	1.18594	1.0124	1.26262	1.16463		HIST1H2BA-1831	1.34745	1.16533	1.13933	1.45988	1.25639
LIN7C-2219	1.06264	0.409665	1.26655	1.29939	1.16459		LIN7C-2219	0.96227	0.728582	1.44435	1.19565	1.07896
IL1R1-284	1.29513	1.47725	1.03367	0.878603	1.1644		IL1R1-284	1.08863	0.753657	0.943734	0.876763	0.910249
KATNB1-2055	1.78186	1.12983	1.19688	0.809763	1.16335		KATNB1-2055	0.364705	0.307686	0.219648	0.2593	0.283493
E2F2-1401	1.12699	1.19949	1.57511	0.675647	1.16324		E2F2-1401	1.64252	1.11481	1.56779	0.475263	1.3413
XIRP1-3782	0.675524	1.51391	1.04704	1.27941	1.16322		XIRP1-3782	0.573085	1.19174	0.839705	0.961576	0.900641
MAK-2287	1.25055	1.07582	0.983595	1.38693	1.16318		MAK-2287	0.680472	0.934766	1.0131	1.15727	0.973934
C7-887	0.485048	1.15538	1.17095	1.94141	1.16317		C7-887	0.675277	1.34148	1.34239	2.32481	1.34194
FBLN5-1588	1.16045	1.39992	0.924419	1.16584	1.16315		FBLN5-1588	1.03447	1.25299	1.18617	1.11134	1.14875
FOXJ1-1670	2.60518	0.857555	0.661067	1.46804	1.1628		FOXJ1-1670	0.8075	0.505858	0.810483	0.945187	0.808991
ABCA5-612	1.11548	0.946062	2.39244	1.21011	1.16279		ABCA5-612	0.995452	0.88258	1.3585	1.33447	1.16496
ATP6V0A4-800	1.29171	0.678651	1.15759	1.16617	1.16188		ATP6V0A4-800	0.944509	0.604765	0.696668	0.809481	0.753075
IGSF5-1957	1.40311	0.747241	0.92018	1.62928	1.16165		IGSF5-1957	0.979352	0.501316	1.13603	1.18742	1.05769
GALNT5-1708	1.23495	1.08804	1.05852	1.31677	1.1615		GALNT5-1708	0.900711	1.42883	0.875654	1.12788	1.01429
ILDR2-1985	1.03436	1.28863	1.94569	1.02633	1.16149		ILDR2-1985	1.20186	1.12213	1.78909	0.915735	1.162
GADL1-1706	0.933542	1.21902	1.10378	1.25408	1.1614		GADL1-1706	1.03618	1.32257	1.04061	1.51936	1.18159
EPHA2-1469	1.2029	1.03829	1.19638	1.12535	1.16086		EPHA2-1469	1.0669	0.999115	1.36041	1.42245	1.21366
CNN1-1098	0.797634	1.51009	1.16762	1.15292	1.16027		CNN1-1098	1.05575	1.18873	1.30757	0.762543	1.12224
Actbl2-649	1.11999	1.02543	1.83506	1.20006	1.16002		Actbl2-649	1.25653	1.19768	1.3141	1.1621	1.22711
CTSS-1244	1.19925	1.23531	1.11938	0.473113	1.15931		CTSS-1244	1.23968	1.81165	1.35893	0.706904	1.29931
KIF5A-2111	2.07558	0.88078	0.899171	1.41876	1.15897		KIF5A-2111	2.86794	1.0737	1.14019	1.43218	1.28618
KLF5-2119	1.21575	0.506196	1.18872	1.12884	1.15878		KLF5-2119	1.10424	0.985522	0.857291	1.60806	1.04488
LIF-2204	0.673004	1.20643	1.11103	1.23953	1.15873		LIF-2204	0.490822	0.859783	0.862326	0.48475	0.675303
Rpa2-3016	1.07069	0.66602	1.70691	1.24639	1.15854		Rpa2-3016	1.49134	0.553541	0.898228	1.22789	1.06306
RGS5-106	0.950123	1.36673	1.70932	0.678906	1.15843		RGS5-106	1.34858	1.36957	1.17881	0.522934	1.2637
LOXL4-2235	1.23698	1.1516	0.911445	1.16412	1.15786		LOXL4-2235	1.31421	1.34062	0.975134	0.908466	1.14467
RAB31-2904	1.20918	0.38836	1.10624	1.25689	1.15771		RAB31-2904	1.25013	0.487731	0.990078	1.02414	1.00711
HYOU1-1917	0.617839	1.17148	1.14367	1.77667	1.15758		HYOU1-1917	0.217287	0.372419	0.413937	0.385934	0.379177
RP11-1035H13.3-115	1.20946	1.01517	1.10541	1.55216	1.15743		RP11-1035H13.3-115	1.44195	1.11638	1.14269	1.23821	1.19045
ABHD2-625	1.17103	0.741887	1.1435	2.28099	1.15726		ABHD2-625	1.60995	2.41521	0.938806	3.27172	2.01258
FAM184B-1550	1.15043	1.16335	1.60495	0.856882	1.15689		FAM184B-1550	0.974945	1.02386	1.60718	0.841216	0.999404
Inadl-1993	1.00408	1.49923	0.582428	1.30932	1.1567		Inadl-1993	1.0326	1.07009	0.672383	1.31533	1.05134
DSCAML1-1366	0.865518	1.10722	1.20512	1.34747	1.15617		DSCAML1-1366	1.23316	0.786399	1.20465	1.19658	1.20062
NTN4-502	1.39103	1.75598	0.854291	0.920755	1.15589		NTN4-502	1.30339	1.29612	0.997446	0.96012	1.14678
KCNF1-2074	1.24847	1.23198	1.07938	0.759239	1.15568		KCNF1-2074	1.0852	0.838907	1.09472	0.808504	0.962056
ITCH-2011	1.25355	1.28648	1.05745	0.700486	1.1555		ITCH-2011	1.25048	1.05466	0.886481	0.764317	0.970569
ERP44-1501	1.44616	0.969593	1.34138	0.758624	1.15548		ERP44-1501	1.16668	1.42054	1.52412	0.886149	1.29361
NGF-2517	1.02621	1.48169	0.437995	1.28425	1.15523		NGF-2517	1.29204	1.8201	0.405691	1.16546	1.22875
IARS-1919	1.73678	1.31611	0.515027	0.993895	1.155		IARS-1919	0.316797	0.373741	0.342027	0.314074	0.329412
NCKAP1-496	1.23466	1.37319	1.07517	0.974929	1.15491		NCKAP1-496	1.18264	1.37457	0.967448	1.3992	1.27861
GLUD2-1757	1.11586	1.19372	0.617954	1.45747	1.15479		GLUD2-1757	1.31593	1.17669	0.665553	1.3591	1.24631
NEUROD4-2498	0.85821	1.25019	1.62632	1.05931	1.15475		NEUROD4-2498	0.97712	0.792441	1.2541	1.54525	1.11561
TMEM229A-3515	0.922497	1.29664	1.01257	1.64088	1.15461		TMEM229A-3515	0.882081	0.986843	1.27438	1.24763	1.11724
POU3F2-2766	1.3868	0.92213	1.4936	0.387869	1.15446		POU3F2-2766	0.969398	1.01009	1.497	0.580522	0.989747
MYCL-2407	1.49022	0.758729	0.903054	1.40498	1.15402		MYCL-2407	1.28475	0.644478	1.06633	1.52108	1.17554
ACVR1-345	0.718665	1.3085	0.999213	1.72825	1.15386		ACVR1-345	1.10061	0.973628	0.612528	1.20604	1.03712
CHRND-1074	1.54669	1.17898	0.760387	1.12808	1.15353		CHRND-1074	1.76416	1.3763	0.895278	1.42975	1.40302
SCEL-3098	0.749082	1.12904	1.39303	1.17766	1.15335		SCEL-3098	1.02928	1.08664	1.29713	0.901578	1.05796
MTRNR2L3-2392	0.804015	1.20272	1.10377	1.26607	1.15324		MTRNR2L3-2392	0.876214	1.09673	0.925047	1.28026	1.01089
ARL5A-778	1.07243	1.23274	0.448062	2.55297	1.15258		ARL5A-778	0.849572	0.898864	0.496	1.3724	0.874218
BCAM-829	0.528957	1.25369	1.47476	1.05143	1.15256		BCAM-829	0.497229	1.00084	1.29788	1.27882	1.13983
SMAD3-3247	0.742243	1.44298	1.0862	1.2189	1.15255		SMAD3-3247	0.871245	1.43611	1.30776	1.60098	1.37193
HK2-1864	2.58325	0.654748	1.30001	1.00504	1.15252		HK2-1864	1.24375	0.52393	0.815261	0.651796	0.733529
Cbfb-945	1.25627	0.525071	1.27336	1.04844	1.15236		Cbfb-945	1.12265	0.531502	1.34651	0.974113	1.04838
RP1-140K8.5-159	1.25253	1.05216	1.78966	0.564064	1.15235		RP1-140K8.5-159	1.29592	0.870629	1.3657	0.853574	1.08328
RASGRF1-2935	3.04024	1.11781	1.18681	0.938174	1.15231		RASGRF1-2935	3.20052	1.32876	1.45865	2.00806	1.73336
WDR43-3754	1.28992	0.699871	1.69368	1.01432	1.15212		WDR43-3754	0.706817	0.477991	0.702714	0.745336	0.704766
CCL2-966	0.738678	1.15792	1.25565	1.14604	1.15198		CCL2-966	0.961424	1.12818	1.34411	1.34731	1.23614
CDH3-1006	0.892615	1.23728	1.16679	1.13699	1.15189		CDH3-1006	0.57874	1.30744	0.97535	0.85397	0.91466
RUVBL1-3046	0.707174	1.3983	0.90446	1.79259	1.15138		RUVBL1-3046	0.427676	0.413016	0.38503	0.561551	0.420346
TPM1-599	1.17555	1.12582	1.57254	0.89212	1.15069		TPM1-599	1.42559	0.835302	1.16219	0.696081	0.998744
AGO1-353	1.28618	1.01486	0.687086	1.74812	1.15052		AGO1-353	1.84516	0.604699	0.725701	1.41741	1.07156
TP53BP2-3578	1.11471	2.46459	1.10696	1.18614	1.15042		TP53BP2-3578	0.936516	1.30051	1.00902	0.919736	0.972768
IARS-1922	2.04637	0.819621	0.55874	1.4809	1.15026		IARS-1922	0.495715	0.399082	0.177992	0.351894	0.375488
PARD3-2629	0.691841	1.67045	1.21608	1.08414	1.15011		PARD3-2629	0.820163	1.56324	1.2488	1.0623	1.15555
HS3ST1-1886	0.9928	0.960787	1.34358	1.30735	1.15008		HS3ST1-1886	1.18609	1.74098	1.33719	1.33571	1.33645
RBMS1-2961	1.11514	1.21927	1.18501	1.01521	1.15007		RBMS1-2961	0.584439	0.799418	0.747059	0.604305	0.675682
SCUBE3-3106	0.986436	1.31358	1.37759	0.895914	1.15001		SCUBE3-3106	0.970094	0.881872	0.861368	0.551038	0.87162
TUBA4A-3649	1.35344	0.911152	0.945792	1.84318	1.14962		TUBA4A-3649	0.846054	0.715091	0.678148	1.05082	0.780573
PPAP2B-2772	0.994724	0.66658	1.30422	1.40681	1.14947		PPAP2B-2772	1.07294	0.51942	1.45966	1.22253	1.14774
RAPH1-556	1.18268	1.11531	0.609475	1.22535	1.149		RAPH1-556	1.36079	1.58111	0.825065	1.07172	1.21625
RP11-302J23.1-143	1.26464	1.144	1.1465	1.15125	1.14887		RP11-302J23.1-143	1.332	1.30046	0.905443	1.19331	1.24688
FUT11-1689	1.02645	1.30206	0.935574	1.27042	1.14844		FUT11-1689	0.819282	1.43544	1.074	0.919282	0.996639
GPR61-1773	1.29243	1.26428	0.934827	1.03258	1.14843		GPR61-1773	0.890735	1.45847	0.727215	1.11767	1.0042
PCP4-2652	1.33379	0.739801	1.05219	1.2445	1.14835		PCP4-2652	1.39436	1.08332	0.855975	1.10625	1.09478
NCCRP1-2453	0.897338	1.41676	1.27587	1.02053	1.1482		NCCRP1-2453	0.67925	1.2368	1.4379	0.895256	1.06603
CPVL-1151	1.37117	1.37603	0.80301	0.924827	1.148		CPVL-1151	0.975697	1.51546	0.836831	1.33277	1.15423
MRPL30-2382	1.16028	1.13552	1.05641	1.51385	1.1479		MRPL30-2382	1.07922	0.824676	0.826029	1.00741	0.916719
RP1-140K8.5-162	1.29913	1.01687	0.910659	1.2787	1.14778		RP1-140K8.5-162	1.28967	1.57887	0.957493	1.34142	1.31555
Tcf12-3396	1.16047	1.13494	1.53588	0.837658	1.14771		Tcf12-3396	1.1034	0.693689	1.2008	1.10261	1.10301
VIM-3723	1.85935	0.975469	1.02421	1.27097	1.14759		VIM-3723	1.65784	0.981069	1.11117	1.57275	1.34196
CXCL8-268	0.658805	1.88305	1.10167	1.19341	1.14754		CXCL8-268	0.592953	0.894655	1.79321	1.2266	1.06063
TCF21-3400	1.27965	0.911152	1.04144	1.25326	1.14735		TCF21-3400	1.48042	0.892277	1.22548	1.68259	1.35295
UNCX-3702	1.67423	1.06671	1.22748	0.634017	1.1471		UNCX-3702	1.53082	1.21679	1.44704	1.42996	1.4385
CCDC102A-953	1.31565	1.35371	0.570335	0.978294	1.14697		CCDC102A-953	0.981138	1.30642	0.741738	1.6843	1.14378
ARCN1-757	0.521035	1.05827	1.23517	1.50827	1.14672		ARCN1-757	0.703385	0.69489	0.969234	1.50207	0.83631
HNRNPU-1876	0.838254	1.338	1.37352	0.95528	1.14664		HNRNPU-1876	0.710359	0.868665	0.588234	0.477964	0.649297
RP11-449D8.1-170	1.20144	1.26615	1.0918	0.856313	1.14662		RP11-449D8.1-170	1.4055	1.39389	1.26147	1.13667	1.32768
PCDH9-2646	1.38585	0.682592	0.907209	1.72802	1.14653		PCDH9-2646	1.62409	0.759289	0.642739	1.55638	1.15784
NCCRP1-2451	1.20194	1.00141	1.19796	1.09504	1.1465		NCCRP1-2451	1.21901	1.10654	1.00201	1.06184	1.08419
LCN6-2194	0.852471	1.32295	0.985216	1.30728	1.14625		LCN6-2194	0.840604	1.30608	1.01362	1.29729	1.15546
LRRC38-2251	1.60576	0.418455	0.996511	1.29594	1.14623		LRRC38-2251	2.09151	0.96921	1.0541	1.38835	1.22123
GHRL-1746	1.43212	0.683364	1.44142	0.860147	1.14613		GHRL-1746	1.54747	0.887698	1.55151	1.35961	1.45354
ABCA5-611	1.60973	1.36446	0.606613	0.927321	1.14589		ABCA5-611	0.963295	1.44042	0.528042	0.71001	0.836653
DUSP10-1378	0.889501	1.19756	1.09363	1.22621	1.1456		DUSP10-1378	0.905901	1.43297	0.841905	1.12634	1.01612
CTSV-1250	0.681112	0.91955	1.44739	1.37126	1.14541		CTSV-1250	0.561324	1.02194	0.988664	1.52211	1.0053
DONSON-1352	2.07509	0.993984	0.423966	1.29619	1.14509		DONSON-1352	0.724763	0.542426	0.193411	0.526274	0.53435
CYR61-1285	1.28434	1.19414	1.09601	0.719411	1.14507		CYR61-1285	1.11987	1.73996	1.10686	0.743291	1.11336
CAPN2-378	1.06478	1.29644	1.04822	1.2253	1.14504		CAPN2-378	1.01335	0.915876	1.11526	1.02288	1.01812
PRSS37-319	1.1885	1.10139	1.3979	0.759522	1.14494		PRSS37-319	1.19653	1.38799	1.08048	0.61989	1.1385
CLDN1-1086	1.81145	1.11061	1.17875	0.812771	1.14468		CLDN1-1086	1.07416	0.806304	1.04713	0.952776	0.999955
HSPB3-1900	1.19316	1.94496	0.337631	1.09577	1.14447		HSPB3-1900	1.33833	1.65257	0.611692	1.15122	1.24478
MAPK10-2310	0.912971	1.43565	0.958369	1.32974	1.14406		MAPK10-2310	0.859275	1.27549	1.10889	1.34065	1.19219
SAG-3057	1.3207	0.770975	1.0517	1.2355	1.1436		SAG-3057	1.39481	0.881829	1.3523	1.58293	1.37355
POU3F2-2763	0.648255	1.31273	1.13862	1.14817	1.1434		POU3F2-2763	0.803872	1.28926	0.853942	0.913027	0.883485
CTGF-1220	1.11219	1.1741	0.990599	1.98092	1.14315		CTGF-1220	1.4383	1.59368	1.50419	1.5967	1.54893
CTNND1-1236	0.559878	1.33284	1.27294	1.01316	1.14305		CTNND1-1236	0.564223	0.677618	1.91535	1.01417	0.845896
DDAH2-1304	0.905884	2.75326	0.759633	1.38009	1.14299		DDAH2-1304	0.883123	1.31691	1.21072	1.51962	1.26382
MRAS-2373	1.05239	1.27048	1.23297	0.476592	1.14268		MRAS-2373	1.01812	0.76953	1.02337	0.722325	0.893827
TMEM132B-3493	0.553359	1.16672	1.11836	1.2573	1.14254		TMEM132B-3493	0.580342	1.10244	1.41746	1.30359	1.20301
PTPN21-2871	1.0227	1.05315	1.23186	1.90756	1.14251		PTPN21-2871	0.853516	1.14877	1.26692	1.34766	1.20785
BNC2-856	0.796514	1.48822	1.54159	0.587631	1.14236		BNC2-856	1.08406	1.93513	1.13558	0.413659	1.10982
Actbl2-647	1.11432	1.17	0.718097	1.19091	1.14216		Actbl2-647	1.06509	0.83455	0.902583	1.30462	0.983836
VSTM2A-3728	0.998222	1.12394	1.18281	1.15741	1.14067		VSTM2A-3728	1.17092	1.02775	1.12107	0.934685	1.07441
MARCH4-6	1.18388	1.42527	1.08041	1.0947	1.13929		MARCH4-6	0.512558	0.849918	0.929978	0.922481	0.886199
GLI2-1751	1.11428	1.16425	0.807017	1.50857	1.13926		GLI2-1751	1.021	1.12799	1.20087	0.993713	1.07449
TNNC1-3558	1.63764	1.27561	0.759101	1.00257	1.13909		TNNC1-3558	1.19061	2.30684	0.841815	0.996612	1.09361
SYDE1-3363	1.16654	1.40744	1.11163	1.08735	1.13908		SYDE1-3363	1.34511	2.07606	1.15436	0.786843	1.24974
SCARF2-3091	1.0957	1.18233	2.00496	0.71252	1.13901		SCARF2-3091	0.755488	1.57286	0.984004	0.580409	0.869746
TNFSF15-3554	1.30254	0.988171	1.09144	1.18648	1.13896		TNFSF15-3554	1.2459	1.04902	0.916488	1.155	1.10201
CTSH-1239	0.683465	1.15855	1.11928	1.71745	1.13892		CTSH-1239	0.816472	0.687349	1.5897	2.60053	1.20309
HIST1H4C-1850	1.14411	1.13018	1.1337	1.20912	1.1389		HIST1H4C-1850	0.844315	1.06136	1.13789	0.805857	0.952837
GFOD1-1735	1.44912	0.724041	0.944959	1.33281	1.13889		GFOD1-1735	1.17875	0.732255	0.935206	1.76177	1.05698
TP53BP2-3577	2.2397	1.10399	1.17289	0.881906	1.13844		TP53BP2-3577	1.48637	1.44154	1.72941	1.0414	1.46396
Sfn-3123	1.06614	0.97356	1.20926	1.83044	1.1377		Sfn-3123	1.30477	0.950126	0.716784	1.83168	1.12745
PDE6G-2655	1.6039	1.09734	1.17793	0.761258	1.13764		PDE6G-2655	1.21353	1.12472	0.893037	1.10863	1.11668
A4GALT-607	1.12094	1.16493	1.05716	1.15422	1.13758		A4GALT-607	1.62122	1.57774	1.04984	1.36302	1.47038
ZNF503-3843	0.865002	1.8223	1.07098	1.20414	1.13756		ZNF503-3843	1.2149	1.94804	0.818465	1.05529	1.1351
MYCBP2-3885	1.33506	1.09051	0.777701	1.18427	1.13739		MYCBP2-3885	0.606703	0.746428	0.596395	0.908399	0.676565
SLC13A4-3177	1.15548	1.51402	1.11765	0.433022	1.13657		SLC13A4-3177	1.04874	1.11444	1.18127	0.535182	1.08159
RUNX2-3037	1.65789	1.38495	0.886165	0.753517	1.13556		RUNX2-3037	1.6266	1.26007	0.856533	1.04218	1.15112
TM4SF1-3485	1.12595	1.11211	1.14424	1.23174	1.13509		TM4SF1-3485	0.932628	1.0321	1.50253	1.23007	1.13109
MYZAP-2444	1.25449	1.51107	1.01552	0.879471	1.135		MYZAP-2444	1.33037	1.32022	0.900652	0.953427	1.13682
BSCL2-865	0.862558	1.90343	1.037	1.23198	1.13449		BSCL2-865	1.18728	1.74435	0.974445	1.36355	1.27541
HSPB3-1899	1.24482	0.926188	1.02331	1.24367	1.13349		HSPB3-1899	1.28303	1.13289	1.11737	1.09325	1.12513
TRAPPC3L-3593	1.15805	1.10726	1.2326	1.04802	1.13266		TRAPPC3L-3593	1.20718	1.11762	1.35938	0.832517	1.1624
ANKRD1-726	0.477308	1.07469	1.31166	1.19031	1.1325		ANKRD1-726	0.471701	1.3483	1.38439	0.993213	1.17075
NonTargetingControlGuideForHuman_0001-3949	0.819082	1.09216	1.23	1.17253	1.13234		NonTargetingControlGuideForHuman_0001-3949	0.994742	1.42089	1.2871	1.09177	1.18944
BTRC-869	0.628674	1.37532	1.15687	1.10766	1.13227		BTRC-869	0.667174	0.669961	0.698345	0.783391	0.684153
C8orf31-893	0.917825	1.20903	1.06464	1.19937	1.132		C8orf31-893	1.30635	1.54091	1.19899	1.25375	1.28005
METTL7A-2329	2.50244	0.894784	1.35877	0.905186	1.13198		METTL7A-2329	1.93923	1.06085	1.46712	0.964267	1.26398
C8orf46-897	1.06537	1.1977	0.892347	1.28104	1.13153		C8orf46-897	1.33686	1.41836	1.22696	1.59882	1.37761
IER3-1925	1.32203	1.64273	0.710128	0.940973	1.1315		IER3-1925	1.33131	0.930411	0.632621	1.11518	1.02279
TCTN1-3412	0.739437	1.45397	1.06846	1.19453	1.13149		TCTN1-3412	0.805037	1.99846	1.13891	1.14468	1.14179
PLAC9-2716	2.82662	0.550929	0.75743	1.50539	1.13141		PLAC9-2716	1.23406	0.746528	1.64399	0.845702	1.03988
NCK2-2463	1.16733	1.31721	1.09499	1.08753	1.13116		NCK2-2463	1.24904	0.696909	1.65013	0.782574	1.01581
SDC4-575	1.0732	1.8709	1.18872	0.563538	1.13096		SDC4-575	1.51169	0.891627	1.22617	0.470956	1.0589
SFTPD-3133	1.11883	1.14248	0.829953	1.35934	1.13066		SFTPD-3133	0.886864	0.893633	0.726057	1.28586	0.890249
BLOC1S2-851	0.932591	1.28885	1.79239	0.972141	1.1305		BLOC1S2-851	0.921879	0.910439	1.2268	1.19186	1.05687
TMOD2-3530	0.837876	0.96882	1.29209	1.62999	1.13045		TMOD2-3530	0.989399	0.949246	0.963676	0.975944	0.96981
KCNJ2-2080	1.08158	1.17914	1.03527	1.43385	1.13036		KCNJ2-2080	1.33351	1.40446	0.920505	1.66214	1.36898
NFKB2-2512	0.64419	1.63219	1.05365	1.20593	1.12979		NFKB2-2512	0.72228	1.61052	1.04014	1.73551	1.32533
TEAD4-3427	0.989301	0.896017	1.27019	2.05678	1.12974		TEAD4-3427	1.42336	1.17144	1.21748	1.00995	1.19446
TCTN1-3414	1.45742	0.69503	1.01291	1.24654	1.12972		TCTN1-3414	0.970289	0.915305	1.29819	0.883498	0.942797
ATP8A1-810	1.19009	1.11416	1.14526	0.74291	1.12971		ATP8A1-810	1.21482	1.05659	1.2871	0.731977	1.1357
SLC24A1-3202	1.57516	1.06122	0.696943	1.19802	1.12962		SLC24A1-3202	1.07312	0.761119	0.478463	0.954159	0.857639
ELAVL1-1440	1.06889	1.65072	1.18966	0.480318	1.12928		ELAVL1-1440	0.660542	0.983785	0.499728	0.329182	0.580135
PTPRE-2880	1.13893	1.32117	0.530857	1.11941	1.12917		PTPRE-2880	0.694097	0.748635	0.777395	0.815197	0.763015
GUCA1B-1792	1.11501	1.0706	1.14284	1.17564	1.12892		GUCA1B-1792	1.3038	1.15	1.42147	0.945649	1.2269
ELAVL1-1441	1.47589	0.830161	1.42762	0.52745	1.12889		ELAVL1-1441	0.641514	0.534108	0.766199	0.296313	0.587811
VSTM2L-3732	1.2061	1.39889	0.944217	1.05114	1.12862		VSTM2L-3732	1.27792	1.17694	0.741475	0.688613	0.959208
CPSF6-1148	0.82256	1.13659	1.12052	1.49993	1.12856		CPSF6-1148	1.08075	1.21381	1.23538	1.20036	1.20708
FOSB-1654	1.09675	1.1603	1.28123	0.834871	1.12852		FOSB-1654	1.03774	1.16706	0.763313	0.625021	0.900528
RELB-2969	0.919586	1.38162	1.26545	0.991322	1.12838		RELB-2969	0.820079	1.16991	1.02608	0.81616	0.92308
RAI14-554	1.20362	1.05312	1.52766	0.671381	1.12837		RAI14-554	0.933111	0.733107	1.20689	0.640073	0.833109
TMEM133-3498	1.22854	1.4064	1.00973	1.02814	1.12834		TMEM133-3498	1.42608	1.60167	1.07091	1.30746	1.36677
YWHAE-3811	1.17852	1.67534	1.03456	1.07763	1.12808		YWHAE-3811	0.744187	0.950451	0.871269	0.947253	0.909261
SGIP1-3140	1.31411	0.831706	0.941863	1.53898	1.12799		SGIP1-3140	1.18345	1.40902	0.929667	1.20492	1.19418
TP63-3581	1.7289	1.23597	1.01996	0.75023	1.12796		TP63-3581	1.18632	1.26849	1.31826	0.912961	1.2274
PPAP2C-2775	1.48542	0.61281	0.828885	1.4265	1.12769		PPAP2C-2775	1.08336	0.758339	0.80522	1.17126	0.944291
PTTG1IP-544	1.16654	1.67345	0.887395	1.08869	1.12761		PTTG1IP-544	1.02228	1.51955	0.657243	1.08773	1.05501
MYOM2-2432	2.00555	0.56297	1.03678	1.21803	1.1274		MYOM2-2432	1.3853	0.667281	1.08393	1.07467	1.0793
EPSTI1-1490	0.813377	1.28527	1.54439	0.969528	1.1274		EPSTI1-1490	0.929295	2.19541	1.10597	0.76286	1.01763
CKM-1081	1.4616	1.13812	1.11655	0.718151	1.12733		CKM-1081	1.50968	0.974562	1.25951	0.568737	1.11704
CTSH-1240	0.819309	1.75255	1.29598	0.95854	1.12726		CTSH-1240	0.952988	1.2444	1.3144	0.904534	1.0987
SKP2-3882	1.07051	1.05991	1.82067	1.1839	1.12721		SKP2-3882	0.507243	0.453075	0.704898	0.605715	0.556479
SOX9-3282	0.793378	1.11047	1.14381	1.19492	1.12714		SOX9-3282	0.968953	1.40692	1.23379	1.33419	1.28399
FAM105A-1521	1.6273	1.03644	0.540268	1.21766	1.12705		FAM105A-1521	1.87891	1.26762	1.00113	1.54525	1.40643
ZNF549-3852	0.941651	1.61462	0.822589	1.31152	1.12659		ZNF549-3852	1.01606	0.937945	0.856721	1.25549	0.977004
CDC16-980	1.07831	2.99012	1.17462	0.559381	1.12647		CDC16-980	0.774147	1.30863	0.732745	0.503274	0.753446
TSSC4-3640	1.28248	1.26525	0.881536	0.987384	1.12632		TSSC4-3640	1.63478	1.40572	0.819843	1.46501	1.43536
SMAD7-3261	0.912899	0.557571	1.33936	1.35279	1.12613		SMAD7-3261	0.999172	1.02549	1.47787	1.45146	1.23847
PPL-2789	0.705634	1.12916	1.18161	1.12304	1.1261		PPL-2789	0.95674	1.22235	1.37864	0.919779	1.08955
VTN-3742	1.05967	1.19249	1.50035	0.720177	1.12608		VTN-3742	0.842211	1.56885	1.53625	0.673589	1.18923
PPL-2788	1.31748	1.22365	0.867013	1.02847	1.12606		PPL-2788	1.52285	1.48699	1.0529	0.97557	1.26994
MYCL-2409	1.02714	1.01033	1.22484	1.66618	1.12599		MYCL-2409	0.617754	1.01248	0.915299	1.07306	0.963891
ARHGAP32-767	0.846148	1.18002	1.17338	1.07816	1.12577		ARHGAP32-767	0.941333	0.759976	0.882486	0.677654	0.821231
EFTUD2-1420	1.13599	1.33715	0.593403	1.11523	1.12561		EFTUD2-1420	0.666726	0.64235	0.515118	0.499053	0.578734
GUCA1A-1789	1.12583	1.12499	1.37419	1.01377	1.12541		GUCA1A-1789	1.34768	1.03645	1.40975	0.969725	1.19206
CA4-909	1.17344	1.19071	0.68048	1.0768	1.12512		CA4-909	0.870283	1.09692	0.72103	1.03143	0.950856
FAM184B-1548	1.03606	1.12658	1.61056	1.12257	1.12457		FAM184B-1548	0.961265	1.73956	1.43056	1.2976	1.36408
FOXE3-1663	0.649797	3.70702	1.30583	0.942992	1.12441		FOXE3-1663	0.712793	1.74106	2.82172	0.841843	1.29145
PDGFC-2666	0.792007	1.55701	0.912873	1.33591	1.12439		PDGFC-2666	1.19586	1.42279	1.11164	1.1638	1.17983
FAM189A1-1552	0.526698	1.14805	1.9812	1.10058	1.12432		FAM189A1-1552	0.40755	0.729513	1.43822	0.872229	0.800871
ANXA3-739	1.05824	1.18997	0.709028	1.19015	1.12411		ANXA3-739	0.879349	1.43698	0.74303	1.1253	1.00233
HIST1H2BE-1838	1.1871	0.913459	1.21704	1.06085	1.12398		HIST1H2BE-1838	0.96038	1.00658	1.16621	0.904534	0.983478
CDHR1-1014	1.04101	1.37835	1.20689	0.99014	1.12395		CDHR1-1014	1.06833	1.32114	1.30588	1.02016	1.1871
HCFC1R1-1806	1.08555	1.1622	0.992848	1.25693	1.12388		HCFC1R1-1806	0.893425	1.13307	0.986926	1.34525	1.06
PTTG1IP-545	1.12611	0.900659	1.12158	1.25836	1.12384		PTTG1IP-545	1.14107	0.975842	0.997662	1.45686	1.06936
BSCL2-866	1.7302	0.750566	0.800532	1.44676	1.12365		BSCL2-866	1.24438	0.781621	0.61194	1.17324	0.977433
TUBB3-3652	1.55309	1.05978	1.03367	1.18714	1.12346		TUBB3-3652	1.02642	0.96744	0.547599	0.816525	0.891983
ASTN1-786	0.567936	1.32446	1.6076	0.922028	1.12324		ASTN1-786	0.464865	1.42205	1.27126	0.961964	1.11661
PLS3-522	1.45396	1.19019	0.855194	1.0559	1.12305		PLS3-522	1.41068	1.25661	0.874437	1.1821	1.21935
NonTargetingControlGuideForHuman_0039-3987	1.25942	0.986428	1.47714	0.860065	1.12293		NonTargetingControlGuideForHuman_0039-3987	1.32613	0.948501	1.39177	1.28031	1.30322
NonTargetingControlGuideForHuman_0049-3997	1.07087	1.05016	1.27648	1.17492	1.12289		NonTargetingControlGuideForHuman_0049-3997	1.24663	1.49094	1.14306	1.10104	1.19484
UAP1L1-3667	1.04761	0.701654	1.19805	1.98272	1.12283		UAP1L1-3667	0.920761	0.696854	1.6283	1.41792	1.16934
HIST2H4B-1862	0.592302	1.53203	1.08979	1.1557	1.12275		HIST2H4B-1862	0.83858	1.24188	0.905989	1.05475	0.980367
LHX4-2202	0.771583	1.40585	1.39102	0.85358	1.1223		LHX4-2202	0.706934	1.40063	1.05205	1.11163	1.08184
KIAA1462-2102	0.56674	1.22774	1.01683	1.64078	1.12228		KIAA1462-2102	0.557104	1.1213	1.42935	1.86844	1.27533
NonTargetingControlGuideForHuman_0003-3951	1.13927	0.984632	1.26321	1.10516	1.12222		NonTargetingControlGuideForHuman_0003-3951	1.288	0.904206	1.03441	1.1405	1.08745
NEDD9-2481	1.19896	0.902391	1.60618	1.04528	1.12212		NEDD9-2481	0.871801	1.0388	1.51887	1.33583	1.18732
TMEM2-3503	1.04689	1.68631	0.920506	1.19726	1.12208		TMEM2-3503	1.42883	0.855185	1.19909	0.853056	1.02714
SPATS2L-3289	1.35516	0.769554	1.17794	1.06557	1.12176		SPATS2L-3289	1.22351	0.849588	1.03208	1.21799	1.12503
CRHR2-1170	0.547894	1.58253	1.07674	1.16675	1.12174		CRHR2-1170	0.573748	1.22583	1.21364	1.47679	1.21974
F7-1516	1.24847	0.460813	1.38438	0.993895	1.12118		F7-1516	0.566302	0.532511	0.966221	0.584828	0.575565
SRGAP3-3316	0.402255	0.423792	1.81849	2.10014	1.12114		SRGAP3-3316	0.269022	0.568452	2.25738	0.848	0.708226
JUNB-2039	2.43563	1.17762	0.933446	1.06464	1.12113		JUNB-2039	1.04246	1.19533	0.712107	0.91584	0.97915
HBEGF-1800	1.17423	1.06683	1.25366	1.06042	1.12053		HBEGF-1800	0.944737	0.91824	1.39681	0.984937	0.964837
NNAT-2544	1.41793	1.02505	0.950886	1.21481	1.11993		NNAT-2544	1.57152	0.76741	1.18115	1.0889	1.13502
UNC5D-3695	1.35664	1.14096	0.729703	1.09886	1.11991		UNC5D-3695	1.43609	1.258	0.793748	1.21386	1.23593
SLC43A1-3211	1.25627	0.983258	2.7673	0.904632	1.11977		SLC43A1-3211	1.68097	1.24506	1.58413	0.830188	1.41459
CTD-2545G14.7-53	0.554843	0.77747	2.00563	1.46181	1.11964		CTD-2545G14.7-53	0.402811	1.20515	0.888934	0.995949	0.942441
EPHA8-1475	2.81796	0.841064	0.479017	1.39813	1.1196		EPHA8-1475	1.47219	0.456298	0.654313	1.00865	0.831483
MYBPHL-2405	1.04167	1.19738	1.25644	0.596707	1.11952		MYBPHL-2405	0.825514	1.15404	1.60307	1.3606	1.25732
AHNAK-670	1.22159	0.660199	1.69512	1.01637	1.11898		AHNAK-670	2.00822	1.88692	1.77903	1.31325	1.83298
COL5A3-1133	0.69026	0.729957	1.72278	1.50788	1.11892		COL5A3-1133	0.895135	0.570044	0.917125	1.43268	0.90613
CEMP1-1038	1.81893	0.825998	0.456602	1.41176	1.11888		CEMP1-1038	0.882817	0.928374	0.606961	1.52012	0.905596
CSH2-1201	1.12167	1.319	1.11589	0.71776	1.11878		CSH2-1201	0.844792	0.628051	0.778406	0.692436	0.735421
BAG3-820	1.79468	0.529056	0.363698	1.70769	1.11837		BAG3-820	0.538555	1.40692	0.635881	1.63752	1.0214
RPS17-327	0.512765	1.19949	1.1061	1.13033	1.11822		RPS17-327	0.305483	0.457964	0.54575	0.752875	0.501857
SAMSN1-3074	1.00938	1.35771	0.937787	1.22694	1.11816		SAMSN1-3074	1.15913	1.23419	1.00732	1.07332	1.11622
TRPM6-3609	0.903904	1.27208	1.21772	1.01849	1.1181		TRPM6-3609	1.17492	1.27076	1.15005	1.17907	1.177
LRRC8A-2258	0.807002	1.18556	1.0506	1.2174	1.11808		LRRC8A-2258	1.01731	1.90587	0.982744	1.05592	1.03662
MIR22HG-88	1.34601	0.527509	0.890104	1.67583	1.11806		MIR22HG-88	1.9051	0.595234	1.10493	1.75182	1.42837
SMAD3-3249	1.04293	1.12413	1.11198	1.26063	1.11805		SMAD3-3249	1.29782	1.12412	1.16351	1.24721	1.20536
BAG4-823	1.76263	1.14698	1.08874	1.04328	1.11786		BAG4-823	0.756745	1.46156	0.969334	0.949075	0.959204
POLR1A-2748	0.917579	0.911152	1.31759	1.32542	1.11758		POLR1A-2748	0.487407	0.482482	0.711021	0.614564	0.550985
HSD17B2-276	0.875528	1.35432	1.16465	1.06947	1.11706		HSD17B2-276	0.81568	1.26606	1.17382	0.839704	1.00676
LOXL4-2238	2.43469	0.851025	0.792228	1.38269	1.11686		LOXL4-2238	1.96447	1.31742	1.14057	1.59871	1.45806
EPSTI1-1488	0.811056	1.42229	0.802886	1.81813	1.11667		EPSTI1-1488	1.04329	2.01052	0.942584	2.05876	1.52691
EPO-1480	1.16105	1.07153	0.820981	1.26607	1.11629		EPO-1480	1.06137	1.21459	0.80972	1.11451	1.08794
HSPA4L-1896	0.996128	1.23621	0.945905	1.28809	1.11617		HSPA4L-1896	1.4509	1.075	1.10813	1.33635	1.22224
ITGA11-2016	1.48853	0.743661	1.49236	0.597791	1.11609		ITGA11-2016	0.977875	0.846438	1.87979	1.01575	0.996811
CHRNA9-1066	1.62333	0.715001	0.979671	1.25158	1.11563		CHRNA9-1066	1.27594	0.799908	0.999258	1.00581	1.00254
YWHAQ-3825	1.04005	0.985532	1.19083	1.20941	1.11544		YWHAQ-3825	1.24172	1.73815	1.16653	1.64928	1.4455
DPP10-1357	1.16273	0.883599	1.06773	1.20498	1.11523		DPP10-1357	1.19996	0.921108	1.15715	1.12555	1.14135
RGPD8-2988	0.588171	0.825732	2.19315	1.4047	1.11522		RGPD8-2988	0.485806	0.481423	1.00832	1.07731	0.747061
TJP2-3476	1.34287	1.39252	0.472714	0.88742	1.11514		TJP2-3476	1.52538	0.76741	0.456959	1.2182	0.992806
WWC2-3774	1.3664	1.01346	1.21682	0.865453	1.11514		WWC2-3774	0.797799	0.84951	1.32847	0.907741	0.878626
FMO2-1632	2.39655	0.698778	1.29903	0.930638	1.11484		FMO2-1632	1.40491	0.803953	1.06814	1.13713	1.10264
Sfn-3125	0.673558	1.36277	0.914031	1.31453	1.11428		Sfn-3125	0.718306	1.27363	0.922463	1.29915	1.09805
TIMP3-3468	0.873008	1.25963	1.00761	1.22057	1.11409		TIMP3-3468	0.979533	1.12462	1.17262	1.15945	1.14204
PHLDB2-2700	0.226252	1.37463	1.3633	0.864859	1.11408		PHLDB2-2700	0.508044	1.8977	0.784259	0.958942	0.8716
NonTargetingControlGuideForHuman_0028-3976	0.547726	0.99907	1.29763	1.22897	1.11402		NonTargetingControlGuideForHuman_0028-3976	0.865583	0.915962	1.25798	1.0882	1.00208
BAG3-819	0.985712	1.8491	1.09468	1.13274	1.11371		BAG3-819	1.08162	1.97613	1.12362	1.06715	1.10262
DDIT4L-1312	1.46477	1.197	1.03018	0.794991	1.11359		DDIT4L-1312	1.75281	1.13026	1.44036	1.03065	1.28531
DACT1-1297	0.644057	1.48327	1.20332	1.02348	1.1134		DACT1-1297	0.528655	0.729513	0.766918	0.41905	0.629084
CSF2RA-1192	0.628769	1.30748	1.25065	0.97614	1.11339		CSF2RA-1192	0.848247	1.66746	1.11112	1.10032	1.10572
NPM2-2563	1.26153	0.951034	1.04224	1.18445	1.11334		NPM2-2563	1.13447	0.747463	1.07075	1.1351	1.10261
GSK3A-1781	0.901093	1.08133	1.14526	1.21021	1.11329		GSK3A-1781	0.913729	1.07144	0.8201	1.50031	0.992582
SEMA3C-579	0.913458	1.4763	1.00496	1.22162	1.11329		SEMA3C-579	1.03864	1.51015	1.88511	1.49111	1.50063
GADL1-1704	1.14603	0.988423	1.08047	1.45472	1.11325		GADL1-1704	0.926516	1.39443	1.18364	1.52683	1.28903
TRAF3IP2-3589	0.890836	0.643592	1.33557	1.35788	1.1132		TRAF3IP2-3589	1.00443	0.797552	1.4555	0.919952	0.962189
CD151-386	1.31774	1.43077	0.876402	0.908537	1.11314		CD151-386	1.34053	1.5092	1.20235	0.948479	1.27144
ENKUR-1458	1.96977	1.14564	1.08045	0.77627	1.11305		ENKUR-1458	1.18636	0.876441	1.34527	1.18155	1.18395
RAPGEF6-2926	1.1893	1.0364	0.845263	1.31773	1.11285		RAPGEF6-2926	1.0546	1.22711	1.21677	1.62618	1.22194
TMEM132B-3492	1.5866	0.538637	0.916207	1.3094	1.1128		TMEM132B-3492	0.855351	1.01374	0.80818	1.14397	0.934545
VTN-3741	1.12728	0.754846	1.33664	1.09762	1.11245		VTN-3741	0.767525	0.665638	0.83375	1.01248	0.800638
TGFB2-3444	0.978246	2.02424	0.82619	1.24654	1.11239		TGFB2-3444	0.611622	3.35213	0.836066	0.745722	0.790894
FAM26D-1558	0.798322	1.02769	1.19708	1.41967	1.11239		FAM26D-1558	1.15742	1.19711	1.20726	1.03016	1.17727
DTX4-1367	0.711888	1.6977	1.06666	1.15778	1.11222		DTX4-1367	0.571836	1.39097	1.3022	1.4796	1.34659
LCAT-2187	1.12635	1.81593	1.09788	0.834013	1.11211		LCAT-2187	0.994243	1.02419	0.945695	0.745722	0.969969
PPL-2790	0.355969	0.839489	1.38438	1.38699	1.11193		PPL-2790	0.272501	1.00538	1.42134	1.48602	1.21336
CRHR2-1168	1.28353	1.02625	0.982524	1.19747	1.11186		CRHR2-1168	1.39854	0.920735	0.806799	1.27902	1.09988
CHRND-1071	1.01271	1.21053	1.01272	1.37001	1.11162		CHRND-1071	0.824058	1.10416	1.26054	0.776458	0.964111
RBM24-2956	1.17641	0.920546	1.04641	1.52839	1.11141		RBM24-2956	1.06208	1.46679	1.03118	1.79867	1.26443
ST6GALNAC3-3341	0.883244	0.983197	1.23913	1.35637	1.11116		ST6GALNAC3-3341	0.910223	0.920098	1.2637	0.989825	0.954962
RASSF6-2939	1.09402	0.962341	1.12793	1.23442	1.11097		RASSF6-2939	0.924611	1.26859	1.31121	1.37549	1.2899
CTSV-1248	0.782084	1.31711	1.41278	0.904263	1.11069		CTSV-1248	0.747777	0.805529	1.44165	1.143	0.974266
SGK1-3144	1.0579	1.1634	0.832451	1.17732	1.11065		SGK1-3144	0.914595	1.4482	0.955163	1.30888	1.13202
NLGN4X-2535	1.43299	1.1064	1.11474	0.786817	1.11057		NLGN4X-2535	1.42407	0.656176	1.3543	0.822799	1.08855
HIST1H3C-1845	0.626907	1.43801	1.25436	0.966732	1.11055		HIST1H3C-1845	1.21927	1.24345	0.786152	0.923644	1.07146
SNX7-591	1.47528	0.787053	1.22167	0.999378	1.11053		SNX7-591	1.41024	1.1246	1.37882	1.11936	1.25171
FAM105A-1519	1.04972	1.38124	1.17112	0.965597	1.11042		FAM105A-1519	0.950769	0.974808	1.11975	1.04097	1.00789
FAM189A1-1554	1.18106	1.27561	1.03961	0.624527	1.11033		FAM189A1-1554	0.911357	1.6414	1.0617	0.692466	0.986529
SLC7A7-3224	2.26923	1.43445	0.783083	0.786157	1.1103		SLC7A7-3224	1.54787	1.04067	0.896675	0.792737	0.968674
RP11-298I3.4-142	0.897338	1.54896	1.09129	1.12906	1.11018		RP11-298I3.4-142	1.17085	1.11245	1.11663	1.24703	1.14374
PLCH2-2724	1.48525	0.807826	1.12041	1.09959	1.11		PLCH2-2724	1.09001	0.720208	1.03024	1.12843	1.06012
GSK3B-1783	1.30114	2.28448	0.91718	0.800607	1.10916		GSK3B-1783	1.30554	2.10733	1.73158	1.43661	1.5841
MAPK12-2312	2.2166	0.644556	1.06568	1.15233	1.10901		MAPK12-2312	1.51446	0.895738	1.33477	1.34757	1.34117
PTPRR-2886	1.06011	1.15778	0.990599	1.48351	1.10895		PTPRR-2886	0.787171	0.903206	1.27469	1.36831	1.08895
ANKRD1-724	1.72681	1.26319	0.954514	0.49014	1.10885		ANKRD1-724	1.60554	1.83087	1.3819	0.723627	1.49372
PARD3-2630	1.2081	1.00953	1.49014	0.897257	1.10882		PARD3-2630	1.23155	1.68439	1.29016	1.10441	1.26086
ADGRL3-244	0.633187	1.2466	1.29209	0.97077	1.10869		ADGRL3-244	0.726158	1.03588	1.24385	1.20076	1.11832
SDPR-3107	1.45514	0.811026	1.40609	0.731868	1.10856		SDPR-3107	1.22843	0.961691	0.951504	0.868352	0.956597
CALB2-934	1.22969	0.877406	1.35044	0.98722	1.10845		CALB2-934	1.1236	0.858682	1.21051	0.856927	0.99114
RP11-449D8.1-168	0.659745	1.34039	1.05034	1.16654	1.10844		RP11-449D8.1-168	0.75004	2.40036	1.01377	1.23817	1.12597
SOCS3-3273	1.18356	1.03322	1.56311	0.785887	1.10839		SOCS3-3273	1.16156	0.868332	1.03385	0.858469	0.951091
TUBA4A-3647	1.53662	0.870901	0.933517	1.28272	1.10812		TUBA4A-3647	1.09496	0.715484	0.846237	1.39473	0.970599
CCDC84-955	2.57985	0.820037	1.39545	0.683077	1.10775		CCDC84-955	0.273237	0.120593	0.230781	0.133769	0.182275
FAM155A-1527	0.831255	1.39353	1.38339	0.730513	1.10732		FAM155A-1527	0.989173	1.1484	1.53501	0.931697	1.06879
AQP1-752	1.33506	1.73733	0.700162	0.879171	1.10712		AQP1-752	0.897016	0.958788	0.717013	0.92607	0.911543
ITGB4-2023	1.55413	0.812537	1.33636	0.877785	1.10707		ITGB4-2023	1.2813	0.957588	0.981212	0.876163	0.9694
MCMBP-2322	1.06859	1.14545	0.967408	1.66427	1.10702		MCMBP-2322	0.857183	0.329279	0.520906	0.361386	0.441146
SPNS3-3300	0.916705	1.47186	0.889358	1.29703	1.10687		SPNS3-3300	1.70271	1.73013	0.868538	1.121	1.41186
BTRC-867	0.934418	0.560334	1.37099	1.27926	1.10684		BTRC-867	0.7735	0.485872	0.938324	1.17454	0.855912
NonTargetingControlGuideForHuman_0050-3998	0.811366	0.868663	1.35598	1.34401	1.10634		NonTargetingControlGuideForHuman_0050-3998	0.861054	1.46256	1.17578	1.27147	1.22362
LAMA4-2165	1.43364	0.962442	1.2494	0.916066	1.10592		LAMA4-2165	1.6712	0.687826	1.06862	0.679048	0.878224
SLC9A3R1-3228	1.04285	1.30777	1.16838	0.900894	1.10561		SLC9A3R1-3228	0.855351	1.07952	0.870586	1.39387	0.975054
DHRS12-1324	0.729835	1.00329	1.90361	1.20758	1.10544		DHRS12-1324	0.759851	0.919186	2.08456	1.39251	1.15585
CDH6-1008	2.11041	0.576443	0.844261	1.36615	1.10521		CDH6-1008	0.999659	1.05095	0.734574	1.56662	1.0253
ADAM9-348	1.19645	1.01391	0.875284	1.59385	1.10518		ADAM9-348	1.69937	1.40218	1.01423	1.3568	1.37949
NPPB-2569	1.81377	1.07682	0.963331	1.13352	1.10517		NPPB-2569	1.16639	0.916259	0.783769	1.11587	1.01607
CDKN1A-1023	0.673004	2.14805	1.53677	0.5401	1.10489		CDKN1A-1023	0.878924	2.29444	1.9246	0.737543	1.40176
SEMA5A-3113	1.738	0.884035	1.32556	0.772852	1.1048		SEMA5A-3113	1.11885	0.854106	1.10443	0.714106	0.979266
FAM26D-1557	1.1189	1.62176	1.09043	0.506983	1.10467		FAM26D-1557	1.55503	1.04779	1.41026	0.590799	1.22903
ASPH-374	1.23064	0.978418	1.41814	0.514025	1.10453		ASPH-374	1.19971	0.781621	1.13754	0.577543	0.959579
YWHAH-3822	1.51426	1.02712	0.247797	1.18075	1.10393		YWHAH-3822	5.58738	3.63454	0.50404	1.98997	2.81226
EIF4EBP3-1432	0.790512	1.41735	1.43096	0.773153	1.10393		EIF4EBP3-1432	1.42773	1.132	1.64666	0.846972	1.27987
A4GALT-609	1.19205	1.01557	1.20983	0.875497	1.10381		A4GALT-609	1.2308	1.19321	1.1518	1.11098	1.17251
RP11-697N18.3-192	1.79468	1.51286	0.69459	0.694082	1.10372		RP11-697N18.3-192	1.1876	1.019	0.969234	0.536482	0.994118
HDAC10-1808	1.25142	1.15289	1.05451	0.910854	1.1037		HDAC10-1808	1.13363	0.912198	0.960344	1.19989	1.04699
CDH11-991	1.27288	0.911152	0.93436	1.6172	1.10362		CDH11-991	1.50231	1.26376	0.862724	1.22758	1.24567
YWHAB-3810	1.36737	0.972135	1.23502	0.783398	1.10358		YWHAB-3810	1.08044	0.920953	1.13562	0.64654	1.0007
EMP2-70	1.16322	0.991548	1.0435	1.36979	1.10336		EMP2-70	1.2797	0.906755	1.05058	1.61681	1.16514
LRRTM2-2266	1.39109	1.22991	0.610511	0.976477	1.10319		LRRTM2-2266	1.25589	1.31828	0.831666	1.14434	1.20012
TGFB2-3443	0.982799	1.22355	1.63808	0.657357	1.10317		TGFB2-3443	1.21941	0.891861	1.23285	0.578609	1.05563
ZNF536-3849	1.1011	0.823291	1.10524	1.46262	1.10317		ZNF536-3849	0.852318	0.546774	0.93811	1.26635	0.895214
NFE2-2509	1.05408	0.772163	1.36482	1.15219	1.10313		NFE2-2509	1.03334	0.689666	1.02711	0.88561	0.956358
HDAC10-1809	2.45213	1.11983	0.837095	1.08643	1.10313		HDAC10-1809	1.9107	1.52205	0.874345	0.811162	1.1982
CEMIP-257	1.66346	0.98825	0.710942	1.21632	1.10229		CEMIP-257	1.73872	1.1352	0.994204	1.25195	1.19357
HKDC1-1867	1.19645	1.0354	0.854359	1.16827	1.10183		HKDC1-1867	1.11903	0.796798	0.844172	1.39251	0.981602
IL17RB-282	0.818882	0.948974	1.25433	1.57266	1.10165		IL17RB-282	1.0988	0.750356	0.82614	1.31379	0.962469
ENC1-1452	0.915405	1.53274	1.15154	1.05141	1.10148		ENC1-1452	0.882444	1.32514	1.14744	1.0055	1.07647
FAM155A-1528	0.663118	1.22193	1.24026	0.980484	1.10121		FAM155A-1528	0.948135	1.30333	1.06631	0.889991	1.00722
HHIP-1829	1.18106	1.15896	0.913225	1.04322	1.10109		HHIP-1829	1.25498	1.47739	1.08712	1.15765	1.20632
TNFRSF12A-3545	1.17249	1.57048	0.915357	1.02952	1.10101		TNFRSF12A-3545	1.1447	2.06669	1.18007	1.24208	1.21107
COL1A1-1118	0.918788	1.28312	0.609045	1.52066	1.10095		COL1A1-1118	1.0053	1.57441	0.88282	1.1974	1.10135
IL24-1977	0.98368	1.21817	1.50682	0.930285	1.10093		IL24-1977	1.08564	0.974935	1.43915	1.14116	1.1134
FAM26E-1562	1.23455	0.949925	0.967176	1.34231	1.10087		FAM26E-1562	1.07416	1.08024	1.00491	1.45346	1.0772
ACAD10-639	1.26292	0.49062	0.938646	1.7919	1.10078		ACAD10-639	1.34682	0.437708	1.03479	1.13478	1.08479
TGIF2-3458	0.99109	0.806957	1.21028	1.74841	1.10068		TGIF2-3458	1.21723	0.922735	1.31923	2.11262	1.26823
LUM-2275	1.48293	0.565119	1.01545	1.18541	1.10043		LUM-2275	1.14917	1.0877	1.18809	1.36216	1.16863
MYO1C-491	0.660741	1.38142	1.58692	0.819266	1.10035		MYO1C-491	1.27192	1.49074	1.71874	1.08633	1.38133
RBMS1-2962	1.12701	1.07348	1.33074	0.811681	1.10025		RBMS1-2962	0.943271	1.10505	1.23418	0.915747	1.02416
Rpa2-3015	1.30522	1.03948	0.434507	1.16078	1.10013		Rpa2-3015	0.396685	0.535025	0.248064	0.876267	0.465855
VSTM2L-3733	1.08172	1.11823	1.43253	0.935307	1.09998		VSTM2L-3733	1.22724	0.95205	1.18809	1.03673	1.11241
PTRF-542	1.09847	1.10083	0.972865	1.50827	1.09965		PTRF-542	0.774178	1.47262	1.15209	1.4579	1.30499
hsa-mir-29a-3902	1.20946	1.38288	0.989744	0.805055	1.0996		hsa-mir-29a-3902	0.87415	1.65202	1.30053	0.698958	1.08734
PCDH9-2643	1.0825	1.8759	1.11662	0.936956	1.09956		PCDH9-2643	0.919906	0.676868	0.961463	0.878934	0.89942
ESPL1-1504	1.7155	1.28236	0.916608	0.715604	1.09949		ESPL1-1504	1.04246	0.898536	0.576677	0.333982	0.737606
WIPF2-3758	0.752384	1.34275	1.03367	1.16498	1.09932		WIPF2-3758	0.772652	1.17844	1.23617	1.07326	1.12585
KDELR3-467	1.0282	1.16876	1.23214	0.882106	1.09848		KDELR3-467	0.940887	1.32067	0.875687	0.63624	0.908287
RP11-750B16.1-196	0.708646	1.44266	1.29209	0.904661	1.09837		RP11-750B16.1-196	0.63587	0.728738	1.15209	0.775889	0.752313
RHOC-562	1.14379	1.0517	0.843728	1.3113	1.09775		RHOC-562	0.988204	0.912709	0.931574	1.03769	0.959889
RTL1-3024	0.714547	1.42706	0.884883	1.3103	1.09759		RTL1-3024	1.03768	1.04793	0.847032	1.16863	1.04281
IL11-1965	1.39543	0.707376	1.13584	1.05859	1.09722		IL11-1965	1.42779	0.955477	1.16117	1.37498	1.26808
Tcf3-3404	1.14318	1.39071	0.660895	1.05037	1.09678		Tcf3-3404	0.677963	0.922048	0.38451	0.758212	0.718088
TGFB3-3449	1.43574	0.816895	0.971691	1.22186	1.09677		TGFB3-3449	1.12265	0.66682	0.835731	0.900327	0.868029
SLC18A1-3188	0.673004	1.4877	1.95583	0.705743	1.09672		SLC18A1-3188	0.538044	1.96425	1.2156	1.18013	1.19786
CSRP1-1207	1.17409	0.853484	1.82123	1.01928	1.09669		CSRP1-1207	1.35055	1.446	1.1129	0.730088	1.23173
TMEM229A-3518	0.75126	1.02272	2.59785	1.17025	1.09649		TMEM229A-3518	1.11973	0.94655	2.73622	1.19234	1.15604
RFPL4AL1-2977	0.662149	1.21233	1.7119	0.980066	1.0962		RFPL4AL1-2977	0.954447	1.54542	1.72344	1.1648	1.35511
PRTG-2848	0.723072	1.16808	1.28682	1.02426	1.09617		PRTG-2848	0.626857	1.0188	1.27969	0.734007	0.876405
Tcf4-3410	2.19963	0.787024	1.30729	0.883982	1.09563		Tcf4-3410	1.65306	0.774259	1.48945	0.703526	1.13185
RELB-2967	1.0309	1.15904	1.2492	0.612239	1.09497		RELB-2967	1.17373	0.662304	1.08987	0.88725	0.988558
RAPH1-555	1.14125	0.911152	1.54801	1.04828	1.09476		RAPH1-555	1.23106	1.20182	1.35159	1.03279	1.21644
RP11-438J1.1-165	1.30788	0.666999	0.971847	1.21729	1.09457		RP11-438J1.1-165	1.41808	0.925668	0.918232	1.2698	1.09773
CDH2-1000	0.785171	1.15075	1.03822	1.36695	1.09448		CDH2-1000	0.654259	1.05907	0.85443	1.06496	0.95675
LRRN4-2260	1.39749	1.1033	0.855388	1.08527	1.09428		LRRN4-2260	1.44531	0.922399	0.968832	0.729206	0.945616
Col16a1-1113	0.777498	0.982896	1.20558	1.315	1.09424		Col16a1-1113	0.772139	0.78995	1.02651	1.05406	0.908231
PCDH8-2641	0.916033	1.19572	1.45444	0.992725	1.09422		PCDH8-2641	0.804286	1.43818	1.31332	0.780436	1.0588
KREMEN1-2141	1.73357	1.12876	1.05933	0.937605	1.09404		KREMEN1-2141	1.45897	1.19021	1.25881	0.994987	1.22451
GDF1-1723	0.528569	0.988909	1.19878	1.22727	1.09385		GDF1-1723	0.807368	1.31791	1.1475	0.870744	1.00912
DDAH2-1305	1.51383	0.700032	0.945657	1.24203	1.09384		DDAH2-1305	1.25464	0.919697	0.95998	1.47659	1.10731
PRL-2820	1.06049	1.17884	1.12675	0.891223	1.09362		PRL-2820	1.22315	0.989813	1.59569	1.17785	1.2005
ABLIM1-634	1.30862	1.28895	0.896124	0.898232	1.09359		ABLIM1-634	1.44858	2.1474	0.868844	1.19776	1.32317
EFEMP1-1418	0.778822	1.13204	1.59918	1.05499	1.09351		EFEMP1-1418	0.843132	0.927302	1.02734	1.04946	0.977322
CUZD1-1257	0.742712	0.983533	1.20347	1.4049	1.0935		CUZD1-1257	0.963915	0.912275	1.42099	1.42737	1.19245
LATS2-2184	1.46259	1.53707	0.580846	0.724226	1.09341		LATS2-2184	1.09747	1.90535	0.444402	1.08544	1.09145
HPRT1-1880	1.07899	1.7558	0.949368	1.10773	1.09336		HPRT1-1880	1.01616	1.58729	0.832356	1.11111	1.06363
EYA2-1513	0.797128	1.02607	1.15999	1.53344	1.09303		EYA2-1513	0.606837	0.865263	1.23193	1.26398	1.0486
CUZD1-1258	1.51713	1.09338	1.09251	0.787441	1.09295		CUZD1-1258	1.52163	0.871626	1.12256	0.726687	0.997092
LMX1A-2224	0.429888	1.55432	0.631502	1.71029	1.09291		LMX1A-2224	0.330379	1.09137	0.608048	1.60731	0.849711
KCNJ5-2084	1.09492	2.0148	1.09039	0.610368	1.09266		KCNJ5-2084	0.745164	1.02977	1.16124	0.578636	0.887468
SMAD4-3254	0.546206	0.911152	1.27414	1.33874	1.09265		SMAD4-3254	0.498955	0.876584	0.733519	0.912757	0.805052
CPA1-264	1.33176	0.959897	0.775252	1.22535	1.09262		CPA1-264	0.784072	0.811196	0.705232	1.11396	0.797634
CTD-2545G14.7-55	0.951395	0.960595	1.27102	1.22448	1.09254		CTD-2545G14.7-55	0.910535	0.657529	0.888616	0.814609	0.851612
NonTargetingControlGuideForHuman_0046-3994	0.420375	1.03654	1.14852	1.6224	1.09253		NonTargetingControlGuideForHuman_0046-3994	0.43323	1.3683	0.956854	2.05859	1.16258
KDM5D-2096	0.826402	1.57348	0.881239	1.30377	1.09251		KDM5D-2096	0.976946	1.50491	1.2977	2.03903	1.4013
UBE3C-3677	0.646231	1.13464	1.11155	1.07341	1.09248		UBE3C-3677	0.745946	0.7836	1.16947	0.885979	0.834789
TNFRSF9-3547	1.1313	0.884614	1.06625	1.11844	1.09235		TNFRSF9-3547	1.21016	0.928659	1.07264	1.01717	1.04491
MCTP2-2326	1.36882	1.01835	0.619674	1.16617	1.09226		MCTP2-2326	1.031	0.732368	0.587794	1.12111	0.881686
FJX1-1616	1.16823	1.88161	1.00073	1.0157	1.09196		FJX1-1616	1.16103	1.62051	0.866395	0.936458	1.04875
EIF4EBP3-1434	0.794631	1.50356	1.38884	0.769274	1.09173		EIF4EBP3-1434	0.990052	1.55879	0.991936	0.641126	0.990994
SLC16A8-3186	1.95135	1.01239	1.17048	0.584978	1.09143		SLC16A8-3186	1.45871	1.20518	1.50797	0.722225	1.33195
PROC-2826	1.18048	0.748045	1.25139	1.00228	1.09138		PROC-2826	1.28303	1.02672	1.2178	1.25181	1.2348
TNFRSF9-3550	0.737099	1.08981	1.09274	1.34631	1.09127		TNFRSF9-3550	0.549869	1.02169	1.4067	1.32546	1.17357
EXOSC5-1508	0.305615	0.946468	1.49433	1.23604	1.09126		EXOSC5-1508	0.197712	0.506793	0.535649	0.491033	0.498913
ZNF608-3856	1.01993	1.54098	1.16198	0.782313	1.09095		ZNF608-3856	0.826222	1.92305	1.28215	0.869161	1.07566
SEMA5A-3112	0.864375	1.31611	1.95573	0.836673	1.09024		SEMA5A-3112	1.3108	1.49428	1.52531	1.31847	1.40637
PEBP4-310	0.981546	0.918384	1.19884	1.64658	1.09019		PEBP4-310	1.27618	1.30422	1.16227	1.61184	1.2902
TGFBI-3451	1.22854	0.951798	0.770934	1.65703	1.09017		TGFBI-3451	1.10918	0.937945	0.813763	1.98086	1.02356
PROM1-2829	1.00704	0.933277	1.17308	1.5252	1.09006		PROM1-2829	1.55796	1.27253	1.49505	1.30869	1.40187
FLVCR2-1630	1.22147	0.937435	1.28612	0.958639	1.09006		FLVCR2-1630	0.900635	0.969663	1.15331	1.14682	1.05824
S100A16-3049	0.599925	1.11133	1.06833	1.20491	1.08983		S100A16-3049	1.16729	0.937945	0.945455	1.27281	1.05637
AC006273.5-10	1.07681	1.01731	1.10242	1.70615	1.08961		AC006273.5-10	1.16053	0.504036	1.145	1.18769	1.15276
SFRP5-3129	1.17886	0.9697	1.16493	1.01377	1.08935		SFRP5-3129	1.45207	0.66816	1.06106	1.22728	1.14417
PCDH9-2644	1.13599	1.30715	1.0418	0.904444	1.0889		PCDH9-2644	0.748433	1.24948	1.13039	0.928337	1.02936
BLOC1S2-853	0.774602	1.66547	1.2262	0.95123	1.08872		BLOC1S2-853	1.04707	1.63408	1.17755	0.982666	1.11231
CHRNB1-1067	1.15933	1.01802	0.801342	1.78404	1.08868		CHRNB1-1067	1.05137	0.948425	0.535889	1.77447	0.999897
BLOC1S2-852	1.10051	0.968785	1.07674	1.28502	1.08862		BLOC1S2-852	0.527828	0.825672	1.00736	1.35357	0.916517
TSEN54-3615	1.12167	1.80737	0.691723	1.05537	1.08852		TSEN54-3615	0.374911	0.630508	0.401076	0.604745	0.502911
CDH15-998	0.57686	1.54352	0.633376	1.63974	1.08845		CDH15-998	0.488537	1.56554	0.557791	1.47208	1.01494
JUND-2046	1.46538	0.607435	1.06871	1.10753	1.08812		JUND-2046	1.37164	0.690263	0.938171	1.70856	1.15491
Cbfb-946	1.16444	1.01162	0.950461	1.19267	1.08803		Cbfb-946	1.34182	0.807906	0.740254	1.22916	1.01853
CASQ1-941	0.915651	1.21487	1.0314	1.14429	1.08785		CASQ1-941	1.08731	1.21381	1.50162	1.54867	1.35772
HSPA4-1892	1.18537	0.549975	1.17747	0.997636	1.08755		HSPA4-1892	1.08955	0.479712	0.932324	0.521592	0.726958
PTRF-539	1.54684	0.930214	1.24441	0.395073	1.08731		PTRF-539	0.820593	1.00377	1.1614	0.443892	0.91218
RP11-618G20.1-185	0.888274	2.55379	0.782052	1.28606	1.08717		RP11-618G20.1-185	1.19749	1.32377	0.918526	1.82343	1.26063
IGF1R-1936	1.95728	0.978514	1.19364	0.980593	1.08712		IGF1R-1936	1.29097	0.794089	1.46809	0.893503	1.09224
ENOX1-1459	1.24928	0.9439	0.87071	1.23022	1.08706		ENOX1-1459	1.35642	1.08908	1.05286	1.50396	1.22275
ALPK2-695	0.688202	1.19805	1.17	1.00404	1.08702		ALPK2-695	0.935816	1.27414	1.28493	0.799829	1.10498
CDKL5-1020	1.10911	1.04515	1.06457	1.30259	1.08684		CDKL5-1020	0.991138	0.962628	1.24046	1.21597	1.10356
CTC-308K20.1-48	1.09996	1.36673	0.993912	1.07341	1.08668		CTC-308K20.1-48	0.761797	1.0477	0.609279	0.914474	0.838136
C16orf74-876	1.0454	1.19372	1.11483	1.05822	1.08652		C16orf74-876	0.961239	0.87457	1.22924	0.89596	0.928599
RFTN1-2979	0.831357	1.04563	1.12732	1.44497	1.08648		RFTN1-2979	1.00619	0.9163	1.14409	1.16082	1.07514
MAP3K8-2305	1.20432	1.15896	0.769858	1.01397	1.08646		MAP3K8-2305	1.53705	0.85115	1.09402	0.904534	0.999278
RILPL1-565	1.18853	1.15355	0.866159	1.01924	1.0864		RILPL1-565	1.17709	1.49492	0.982566	1.15579	1.16644
GABRR1-1701	1.13437	1.34851	1.03828	0.86523	1.08633		GABRR1-1701	1.05605	0.819779	0.947467	0.763828	0.883623
TEAD3-3423	1.06634	1.01439	1.17371	1.10618	1.08626		TEAD3-3423	1.21647	1.33318	1.1073	1.39957	1.27482
RAPGEF2-2916	1.11854	1.05341	0.95018	1.72425	1.08598		RAPGEF2-2916	1.41503	1.33808	0.775832	1.31602	1.32705
TRPM8-3614	1.68677	0.923247	1.07757	1.09301	1.08529		TRPM8-3614	1.26178	1.12455	1.22204	0.854708	1.1733
STUB1-3352	1.2449	0.988933	1.18094	0.971177	1.08494		STUB1-3352	1.071	0.818403	0.948244	0.818388	0.883324
TERT-3437	0.943593	1.67685	1.22616	0.739537	1.08488		TERT-3437	0.926505	1.25401	0.950884	0.815466	0.938694
TP53BP2-3575	0.726996	1.96393	0.983703	1.18549	1.0846		TP53BP2-3575	0.835541	1.51823	0.984867	1.02365	1.00426
MBNL3-2315	1.20516	1.24128	0.963375	0.605106	1.08427		MBNL3-2315	1.32782	1.05906	1.24358	0.675463	1.15132
CRB3-1166	0.644594	1.14357	1.02494	1.16535	1.08425		CRB3-1166	0.892423	1.37236	0.993814	1.53097	1.18309
HBEGF-1799	1.00515	1.16309	0.80619	1.30149	1.08412		HBEGF-1799	1.03698	1.11778	1.01462	1.17126	1.07738
TEKT5-3432	1.04025	0.897947	1.12769	1.89965	1.08397		TEKT5-3432	0.979482	0.990377	1.49877	2.25296	1.24458
NUAK2-2594	1.18656	0.981241	0.66406	1.58312	1.0839		NUAK2-2594	1.09778	0.95658	0.906888	1.68167	1.02718
BNC2-858	1.10575	1.15912	1.06155	0.838984	1.08365		BNC2-858	1.12412	0.779037	1.0409	1.02514	1.03302
C7-888	0.862825	1.11363	1.05333	1.30873	1.08348		C7-888	1.01026	1.23679	0.928198	0.884991	0.969228
YWHAG-3815	1.06894	1.09777	1.32915	1.04007	1.08336		YWHAG-3815	0.858222	1.4888	1.0727	1.08963	1.08117
NonTargetingControlGuideForHuman_0010-3958	0.814325	1.53645	1.06219	1.10375	1.08297		NonTargetingControlGuideForHuman_0010-3958	0.878085	1.20844	1.33527	1.33276	1.2706
UGT3A1-3686	1.809	1.19405	0.971046	0.871772	1.08255		UGT3A1-3686	1.35829	1.20013	0.733207	1.03476	1.11744
VSTM2L-3734	1.17965	0.798266	1.12501	1.03986	1.08243		VSTM2L-3734	2.32135	1.47391	0.99583	1.00145	1.23768
CHRNA9-1063	1.36349	0.969846	1.19479	0.872914	1.08232		CHRNA9-1063	1.34833	1.00453	1.06963	1.16887	1.11925
RPL26L1-3019	1.06679	1.1734	0.616025	1.09773	1.08226		RPL26L1-3019	0.775979	0.732311	0.662861	0.84595	0.754145
IL13RA1-444	1.26176	1.22343	0.736682	0.940929	1.08218		IL13RA1-444	1.30326	1.12239	0.774491	1.08466	1.10353
hsa-mir-34a-3942	1.49814	1.15413	1.01003	0.778266	1.08208		hsa-mir-34a-3942	1.48199	1.30109	1.18566	1.28686	1.29397
CLU-1094	0.92613	1.23788	0.921526	1.4844	1.082		CLU-1094	1.06735	0.931023	0.866987	1.50104	0.999184
ITGB4-2024	1.3377	1.76631	0.81131	0.826056	1.08188		ITGB4-2024	0.785427	1.58764	0.725759	0.699137	0.755593
JUP-2048	1.21899	0.937864	1.1101	1.05337	1.08174		JUP-2048	1.27234	1.21223	1.16061	1.24893	1.23058
NCAN-2448	1.08166	0.90171	1.15274	1.08076	1.08121		NCAN-2448	1.17986	1.08246	1.03709	1.30359	1.13116
COL1A1-1115	1.20432	0.957987	0.762946	1.81056	1.08115		COL1A1-1115	1.10159	0.712965	0.7568	1.32602	0.929194
BEST3-835	1.0172	0.957482	1.18618	1.14479	1.08099		BEST3-835	1.02251	0.991237	1.22561	1.29262	1.12406
GADL1-1703	0.851711	1.11648	1.10896	1.05268	1.08082		GADL1-1703	0.977545	0.757906	0.875015	1.06861	0.92628
HYOU1-1918	1.03098	1.13063	1.38723	0.630888	1.08081		HYOU1-1918	0.842865	1.61879	1.57947	0.500936	1.21117
PPARGC1A-2779	1.40402	1.0291	1.13153	0.944241	1.08032		PPARGC1A-2779	1.47386	1.61253	1.02529	0.710226	1.24958
IRS1-2009	0.888087	1.10026	1.17708	1.06032	1.08029		IRS1-2009	1.11467	0.584693	0.682272	0.740073	0.711172
NCKAP1-497	0.897338	0.864024	1.26261	1.82431	1.07997		NCKAP1-497	0.68079	1.51726	1.29932	1.57981	1.40829
NonTargetingControlGuideForHuman_0017-3965	0.902958	1.27742	1.25669	0.726392	1.07982		NonTargetingControlGuideForHuman_0017-3965	1.14948	1.23662	1.64684	0.995726	1.19305
YTHDF1-3804	2.3929	1.14571	0.61733	1.01377	1.07974		YTHDF1-3804	1.3191	0.669208	0.526681	0.836848	0.753028
AP000662.4-47	1.69597	1.15348	0.879336	1.00504	1.07926		AP000662.4-47	2.28766	0.885837	1.25197	1.54612	1.39905
TNFAIP3-3540	0.713904	1.14308	1.01501	1.15658	1.07905		TNFAIP3-3540	1.03505	1.12553	0.954196	1.21606	1.08029
MYT1-2442	1.13495	1.02272	0.873696	1.2174	1.07884		MYT1-2442	0.98657	1.10229	0.83108	1.19831	1.04443
GPX8-439	1.93908	0.911152	0.646043	1.2463	1.07873		GPX8-439	1.34754	1.63698	0.506318	0.802484	1.07501
NME2-2539	1.14753	1.00755	1.00991	1.20706	1.07872		NME2-2539	1.28303	1.20116	0.584027	1.34057	1.2421
DPP10-AS1-65	1.13966	1.9781	1.01697	0.988925	1.07831		DPP10-AS1-65	1.60245	2.51922	1.12814	0.79647	1.3653
ANXA2P2-229	1.0699	1.08627	1.28527	0.455793	1.07809		ANXA2P2-229	1.20122	1.4718	1.05639	0.604214	1.12881
SMAD4-3251	1.29267	1.12652	0.915986	1.02901	1.07776		SMAD4-3251	1.20412	1.07194	0.908365	1.06702	1.06948
TNRC18-3568	0.814789	1.13335	1.17731	1.02195	1.07765		TNRC18-3568	0.948479	1.28949	1.10335	0.851326	1.02591
EPO-1479	1.02799	0.689205	1.4754	1.12697	1.07748		EPO-1479	1.10314	0.99326	1.16019	1.2463	1.13167
PRSS23-2846	1.07256	1.08199	1.17224	0.84417	1.07728		PRSS23-2846	0.61415	1.11381	1.10022	0.69258	0.896399
MIAT-87	0.842399	1.13278	1.02072	1.13686	1.07675		MIAT-87	0.887508	1.48778	1.45652	1.27108	1.3638
TEAD3-3425	1.50207	0.813028	0.960564	1.19267	1.07662		TEAD3-3425	1.27475	0.794173	1.34255	1.24477	1.25976
CHGA-1053	0.681566	1.17427	1.25716	0.978873	1.07657		CHGA-1053	0.800384	1.20237	0.878864	1.30791	1.04061
PHF21A-2693	0.84857	1.1492	1.00374	1.35588	1.07647		PHF21A-2693	1.2133	0.663194	0.885436	1.39264	1.04937
DUSP6-1382	0.724559	0.676521	1.42755	1.5306	1.07605		DUSP6-1382	0.624695	0.734229	1.59577	1.06606	0.900143
SLC22A8-3198	0.93722	1.21487	1.39148	0.337924	1.07604		SLC22A8-3198	2.62184	1.27902	2.24775	0.549181	1.76338
HS3ST1-1885	1.50771	1.05891	0.958416	1.0923	1.07561		HS3ST1-1885	1.45439	0.820305	0.921797	1.00157	0.961684
WWTR1-3778	1.18037	1.97798	0.87814	0.970601	1.07549		WWTR1-3778	1.19208	1.08923	1.22137	0.910205	1.14065
HERC6-1820	0.949003	0.962086	1.62364	1.18876	1.07542		HERC6-1820	0.942687	0.89579	0.976877	1.16522	0.959782
B4GALNT3-815	1.00806	1.05601	1.09479	1.22675	1.0754		B4GALNT3-815	1.05748	0.853635	1.02671	0.892409	0.959561
ANKRD1-723	1.59793	0.745488	1.26996	0.880744	1.07535		ANKRD1-723	1.66894	0.815908	1.18397	0.795741	0.999938
ST18-3334	1.64259	0.874523	1.27613	0.665651	1.07533		ST18-3334	1.47412	1.09906	1.19306	1.07308	1.14606
RFPL4A-2973	1.13809	1.01239	1.1593	0.525284	1.07524		RFPL4A-2973	0.658396	1.00854	1.23149	0.626635	0.833469
DYSF-1391	1.05994	1.08942	1.05888	1.42839	1.07468		DYSF-1391	1.18849	0.787588	0.937088	1.24281	1.06279
WBP1-3744	1.04193	1.10727	1.00263	1.24055	1.0746		WBP1-3744	0.750219	1.23992	0.745287	0.89915	0.824684
HPRT1-1882	1.29616	2.01082	0.851925	0.74507	1.07404		HPRT1-1882	1.87643	2.40114	0.976516	0.821038	1.42647
RAPSN-2930	1.2433	0.849515	0.904181	1.52326	1.07374		RAPSN-2930	1.29998	0.782444	1.27464	0.975869	1.12526
NPHS1-2560	0.93216	1.25283	1.11099	1.03649	1.07374		NPHS1-2560	1.17808	1.22826	1.20701	1.06846	1.19255
YTHDF1-3803	0.837069	1.07281	1.09072	1.07341	1.07311		YTHDF1-3803	0.857638	0.815119	0.772261	0.968726	0.836379
SCN9A-3102	1.52157	0.884354	1.26079	0.859364	1.07257		SCN9A-3102	0.947093	1.17116	1.01528	1.00962	1.01245
AC144450.1-30	1.20223	1.58899	0.942564	0.886648	1.0724		AC144450.1-30	1.09554	1.69986	0.969933	1.15487	1.12521
THRB-3461	1.29406	0.957203	0.750352	1.18749	1.07235		THRB-3461	1.14139	0.957691	0.901173	1.0902	1.02395
PLEK-311	1.21893	1.3328	0.925732	0.628949	1.07233		PLEK-311	1.26155	1.17243	1.12129	0.749614	1.14686
LOXL2-2232	0.983621	1.1319	1.32315	1.01254	1.07222		LOXL2-2232	0.877591	0.893458	0.857844	0.79966	0.867717
NCL-2467	1.11669	1.27901	0.510939	1.02731	1.072		NCL-2467	0.505983	0.618005	0.364489	0.495113	0.500548
GPX8-442	1.13465	1.86844	0.506178	1.00919	1.07192		GPX8-442	1.69227	1.05519	0.571488	0.896385	0.975787
hsa-mir-449a-3931	1.03045	0.779527	1.11278	1.16504	1.07162		hsa-mir-449a-3931	1.04614	0.93488	1.49292	1.38458	1.21536
RAI14-552	1.25289	1.20739	0.935276	0.805055	1.07133		RAI14-552	1.0708	1.10661	1.02259	0.694787	1.04669
TULP4-3657	1.74673	1.04783	1.0933	0.519931	1.07056		TULP4-3657	1.32458	1.41719	0.95295	0.876267	1.13877
MYZAP-2446	1.00305	0.961579	1.23704	1.13801	1.07053		MYZAP-2446	0.86956	1.37218	1.09572	1.29461	1.19516
WNT10A-3759	1.19395	0.920497	0.947051	1.27003	1.0705		WNT10A-3759	1.36684	1.57033	1.21578	1.4719	1.41937
CYR61-1286	1.09847	0.739046	1.06738	1.07341	1.07039		CYR61-1286	2.76045	1.63024	0.752459	1.14574	1.38799
JUNB-2042	1.53014	1.0665	1.07414	0.655469	1.07032		JUNB-2042	1.27439	1.13124	0.869798	0.709311	1.00052
ERN1-1496	1.20005	0.722638	0.940563	1.28425	1.07031		ERN1-1496	1.36938	0.707303	0.877771	1.63794	1.12358
PRSS23-2843	1.01517	1.48484	0.870048	1.12523	1.0702		PRSS23-2843	0.865657	1.21381	0.846833	1.07413	0.969895
TARBP2-597	1.28047	0.667199	0.859921	1.89105	1.0702		TARBP2-597	1.15975	0.933831	0.985865	2.2521	1.07281
CDH6-1007	0.591223	0.877715	1.26204	1.3386	1.06988		CDH6-1007	0.759028	0.743277	1.23591	1.13692	0.947976
LOXL4-2236	1.1868	0.850409	0.952914	1.7917	1.06986		LOXL4-2236	0.936572	0.913477	1.34803	0.904534	0.925024
SPATS2L-3288	1.33153	0.818414	0.891241	1.24839	1.06982		SPATS2L-3288	1.08624	0.682669	1.0544	1.27542	1.07032
LIMS3-2208	1.11505	1.1064	1.03291	0.666813	1.06965		LIMS3-2208	0.890599	0.752126	0.608645	0.701941	0.727033
PAPPA-2625	2.24879	1.2555	0.727333	0.883676	1.06959		PAPPA-2625	1.99046	1.63743	0.885859	1.29764	1.46754
ANXA2-737	0.785835	1.2234	1.54217	0.915552	1.06948		ANXA2-737	0.944717	2.31102	1.25598	0.860048	1.10035
HSPG2-1910	1.21187	1.34473	0.926931	0.82369	1.0694		HSPG2-1910	1.32867	0.772001	0.723378	0.876763	0.824382
LAMB2-474	0.633647	1.20867	1.06035	1.07753	1.06894		LAMB2-474	0.898119	1.08224	0.804494	1.14604	0.990182
XKRX-3784	0.968096	0.849379	1.55602	1.1694	1.06875		XKRX-3784	0.839546	0.73173	1.22532	1.01006	0.924804
LIN7C-2222	0.733673	2.15744	0.850756	1.28645	1.0686		LIN7C-2222	0.64399	1.72515	0.844867	1.1182	0.981535
NLGN4X-2537	1.0996	1.37769	0.900904	1.0366	1.0681		NLGN4X-2537	0.903738	0.971049	1.20073	1.29915	1.08589
MIR22HG-90	1.09283	0.510725	1.43043	1.0432	1.06802		MIR22HG-90	1.13935	0.723849	1.6207	1.19452	1.16694
NonTargetingControlGuideForHuman_0024-3972	1.28128	1.41509	0.854696	0.688081	1.06799		NonTargetingControlGuideForHuman_0024-3972	1.53858	1.1167	0.938227	1.00504	1.06087
PARVA-512	1.22246	1.69075	0.597183	0.913196	1.06783		PARVA-512	1.26287	1.78828	0.734215	0.818388	1.04063
SAG-3056	0.97164	0.768697	1.16379	1.34609	1.06772		SAG-3056	0.883055	1.05398	1.14309	1.49236	1.09853
DDAH2-1306	1.63914	0.797258	0.762	1.33787	1.06756		DDAH2-1306	1.79362	0.859783	0.694733	0.854834	0.857309
CFHR2-259	0.804281	0.750361	1.6542	1.33073	1.06751		CFHR2-259	1.12497	0.505047	1.18221	0.986269	1.05562
KCNJ2-2082	1.12547	1.00948	1.42461	0.607832	1.06748		KCNJ2-2082	1.3661	1.2241	0.934537	0.83359	1.07932
CTSL1-233	1.10703	1.02785	1.3304	0.677941	1.06744		CTSL1-233	1.23157	0.829303	1.49293	0.740073	1.03044
BSCL2-864	1.0614	0.584444	1.07343	1.20971	1.06741		BSCL2-864	0.961512	0.87796	0.881278	1.00034	0.921395
TGFB2-3446	0.680895	1.39135	1.3733	0.761143	1.06722		TGFB2-3446	0.631065	1.26176	1.08326	0.979912	1.03159
SAPCD1-3081	0.624058	1.26802	1.42407	0.866258	1.06714		SAPCD1-3081	0.967011	0.83763	1.50345	1.09496	1.03099
ESPL1-1503	1.43767	0.811695	1.32253	0.790931	1.06711		ESPL1-1503	0.928015	0.772965	1.15558	0.650521	0.85049
hsa-mir-202-3926	0.551811	0.950768	1.18301	1.22775	1.06689		hsa-mir-202-3926	0.67296	1.18477	1.41967	1.06955	1.12716
PLAC9-2717	1.12046	0.842916	1.20298	1.01322	1.06684		PLAC9-2717	1.07384	1.18656	1.23379	1.17126	1.17891
COLCA1-1135	0.982799	1.15066	0.660726	1.23604	1.06673		COLCA1-1135	1.24689	1.17776	0.59848	1.50536	1.21232
LACTB-2160	1.5948	0.648909	1.48445	0.635707	1.06668		LACTB-2160	1.22739	1.00621	1.28553	0.694045	1.1168
KREMEN1-2139	1.06488	1.34851	0.816783	1.06777	1.06633		KREMEN1-2139	0.828116	1.12675	0.751045	0.968413	0.898264
GALNT5-1709	1.04892	1.25826	1.08369	0.726785	1.0663		GALNT5-1709	1.41378	1.47029	1.70561	0.739556	1.44204
RP11-1035H13.3-117	1.11842	2.18297	1.01379	0.821131	1.06611		RP11-1035H13.3-117	0.959481	1.28409	1.0967	0.950333	1.02809
GDF1-1725	0.777693	1.09062	1.05407	1.07768	1.06588		GDF1-1725	0.811428	1.34113	0.959763	0.856927	0.908345
NEDD9-2480	1.09823	0.901611	1.14852	1.03344	1.06584		NEDD9-2480	0.952111	1.12197	1.18218	0.998296	1.06013
FMO2-1633	0.808264	1.18319	0.982666	1.14873	1.0657		FMO2-1633	0.849572	1.14779	1.11119	1.09261	1.1019
GJD2-1749	0.889397	1.24187	0.754232	1.31194	1.06563		GJD2-1749	0.876214	1.46256	0.852632	1.33187	1.10404
PHACTR3-2689	1.12523	1.48906	1.00463	1.00543	1.06533		PHACTR3-2689	1.22119	1.04777	1.26098	1.40837	1.24109
TARBP2-595	1.59857	0.721056	1.40955	0.607657	1.0653		TARBP2-595	1.42617	1.05819	1.2421	0.915498	1.15015
LOXL4-2237	1.48663	0.691008	1.19877	0.931636	1.0652		LOXL4-2237	1.38268	0.675082	1.21725	0.982879	1.10006
ITGB4-2026	1.23825	1.13464	0.854016	0.995543	1.06509		ITGB4-2026	1.40777	1.40692	0.76434	0.958056	1.18249
SLC39A6-3210	0.979627	1.4787	0.94753	1.1504	1.06501		SLC39A6-3210	1.04481	2.0004	0.713539	1.07865	1.06173
RGPD8-2987	1.58354	1.11558	0.864272	1.01437	1.06497		RGPD8-2987	1.15762	0.821778	0.786817	0.914208	0.867993
TNNT2-3565	1.23468	0.89526	0.657539	2.07972	1.06497		TNNT2-3565	1.5447	1.02266	0.862423	2.23512	1.28368
AGBL1-656	0.95806	2.03568	1.00924	1.12069	1.06497		AGBL1-656	0.816995	1.72445	0.942074	1.27604	1.10906
FBXW7-3867	1.01645	1.41735	0.972694	1.11209	1.06427		FBXW7-3867	0.456187	0.321394	0.234815	0.417757	0.369575
ATP8A1-809	1.13012	1.25498	0.833711	0.998137	1.06413		ATP8A1-809	1.44101	0.845309	0.949718	1.09045	1.02008
S1PR5-3054	1.34161	1.13544	0.992816	0.672881	1.06413		S1PR5-3054	1.56529	1.92338	1.03463	0.93228	1.29996
STK32B-3345	0.944566	1.18303	1.22161	0.727146	1.0638		STK32B-3345	0.920558	1.27974	1.05608	0.603022	0.988321
TAGLN-3387	0.951959	0.978645	1.33634	1.14859	1.06362		TAGLN-3387	1.07212	0.883768	1.31913	0.953053	1.01259
NCF2-2457	0.474065	1.08894	1.03818	1.17645	1.06356		NCF2-2457	0.474777	0.662875	1.06639	1.47525	0.864631
RAPGEF3-2920	1.37485	0.576589	0.8986	1.22813	1.06337		RAPGEF3-2920	1.64304	0.606172	0.91523	1.0166	0.965915
ARHGAP31-248	0.594807	1.32	1.01678	1.10969	1.06324		ARHGAP31-248	0.668904	0.82803	0.80465	0.844692	0.81634
RPL26L1-3022	1.18159	0.862687	1.24314	0.944597	1.06309		RPL26L1-3022	0.931513	1.19253	1.23679	1.38193	1.21466
ANXA3-740	1.23298	1.04698	1.07883	0.659187	1.0629		ANXA3-740	1.15472	1.13412	0.99684	0.719736	1.06548
BTRC-868	1.11846	1.07248	1.04982	1.05188	1.06218		BTRC-868	1.01292	0.918486	0.877569	0.915238	0.916862
ARF3-760	1.08389	1.1064	1.04033	0.868764	1.06211		ARF3-760	1.1917	1.39665	1.09811	0.843315	1.14491
FOLH1-274	0.938987	0.682684	1.31281	1.18477	1.06188		FOLH1-274	0.848509	1.0417	1.38489	1.36392	1.20281
PCDH9-2645	0.611312	1.89872	0.808319	1.31539	1.06185		PCDH9-2645	0.575514	1.59451	0.598582	1.39972	0.999149
SEPP1-3118	0.801877	1.35371	1.13451	0.988664	1.06159		SEPP1-3118	0.598746	1.16127	1.41005	0.633174	0.89722
TMEM200A-3510	0.816808	1.10249	1.30378	1.02053	1.06151		TMEM200A-3510	0.942361	0.866346	1.03091	1.02691	0.984637
DAB2-1288	1.06874	1.05423	1.09637	0.897758	1.06148		DAB2-1288	1.09325	0.801907	1.19186	1.23778	1.14256
QSOX1-2891	0.908063	1.21487	1.58215	0.875497	1.06147		QSOX1-2891	1.05466	1.22296	1.50603	1.02645	1.13881
ROR2-3009	0.833243	1.23656	0.886307	2.2172	1.06144		ROR2-3009	0.730483	1.255	0.758552	1.80907	1.00677
ATP8A1-808	1.31523	1.2311	0.824811	0.891382	1.06124		ATP8A1-808	1.13241	0.907193	0.750206	1.17202	1.0198
BLK-848	1.99603	1.09409	1.02827	0.995739	1.06118		BLK-848	1.9699	0.972336	1.13991	0.972617	1.05626
CEBPD-1034	1.22587	0.586307	1.36271	0.896009	1.06094		CEBPD-1034	0.86691	0.511606	0.939024	1.01717	0.902967
IGF1R-1935	1.51023	0.86686	0.96719	1.15463	1.06091		IGF1R-1935	1.21687	1.56705	1.03557	1.09628	1.15657
Dynll2-1387	1.40628	0.976102	1.14545	0.639108	1.06077		Dynll2-1387	1.12031	1.30518	1.16834	0.658074	1.14433
RAB31-2903	0.724611	0.991764	1.12975	1.17986	1.06076		RAB31-2903	0.777045	1.08183	1.24871	1.17083	1.12633
SLC22A8-3197	1.31783	0.68703	1.13884	0.98244	1.06064		SLC22A8-3197	0.828111	1.09483	1.03753	1.20604	1.06618
PPP2CA-2808	1.25373	0.859086	1.37612	0.867547	1.06064		PPP2CA-2808	1.11839	0.651625	0.937592	0.66295	0.800271
HERC3-1817	1.15681	1.14936	0.971569	0.964859	1.06047		HERC3-1817	1.03221	0.909665	0.993492	1.03375	1.01285
TMOD2-3527	1.04721	0.905261	1.07368	1.18307	1.06045		TMOD2-3527	1.2056	0.886051	1.24987	1.38646	1.22774
MYOZ1-304	0.825551	1.12983	1.06662	1.05424	1.06043		MYOZ1-304	0.887508	0.991237	1.78214	1.40139	1.19631
ACTN1-342	1.13704	0.907977	1.01567	1.10511	1.06039		ACTN1-342	1.22036	1.21933	1.15876	0.893547	1.18904
PLCH2-2723	0.60631	1.23596	0.88426	1.25584	1.06011		PLCH2-2723	0.631411	1.58854	1.00232	1.19528	1.0988
RUNX2-3038	0.761378	1.35854	1.40329	0.643397	1.05996		RUNX2-3038	0.636964	1.06643	1.56639	1.05264	1.05954
WBP2-3749	0.875585	1.35129	0.248711	1.24418	1.05988		WBP2-3749	1.26728	1.43983	0.308303	1.55498	1.35356
MAK-2288	0.781414	0.821418	1.35386	1.29831	1.05986		MAK-2288	0.722944	1.15664	1.30195	1.19042	1.17353
ASAP2-367	0.786006	1.18018	0.939094	1.22675	1.05964		ASAP2-367	1.15244	1.45381	1.03728	1.56893	1.30313
NFKB2-2513	0.367853	1.42778	1.43836	0.691458	1.05962		NFKB2-2513	0.445683	0.925764	1.10101	0.604943	0.765353
CTTN-396	1.53711	1.0423	1.07674	0.485858	1.05952		CTTN-396	1.19276	0.863596	0.848638	0.495477	0.856117
WNT10A-3760	1.09996	0.800932	1.01887	1.198	1.05942		WNT10A-3760	1.17766	1.22438	0.87518	1.28485	1.20102
RILPL1-566	1.06497	1.49308	1.05361	0.930034	1.05929		RILPL1-566	1.10324	1.50179	0.841711	0.874383	0.988811
AJAP1-672	2.09027	1.19978	0.918685	0.836018	1.05923		AJAP1-672	3.07927	0.999218	0.96416	1.02472	1.01197
MAF-2286	0.856718	1.04465	1.7422	1.07341	1.05903		MAF-2286	0.985637	1.51328	1.20272	0.794225	1.09418
PRPF6-2842	0.767603	1.8491	0.702493	1.35014	1.05887		PRPF6-2842	0.450965	0.290216	0.415833	1.32391	0.433399
BNC2-855	1.29252	1.23611	0.881482	0.80786	1.0588		BNC2-855	1.4459	1.35287	0.899722	0.71047	1.1263
SLC22A8-3196	0.886527	1.53005	0.971493	1.14545	1.05847		SLC22A8-3196	0.855351	2.08693	0.860938	1.1886	1.02477
hsa-mir-449c-3937	1.7466	1.49306	0.568207	0.623736	1.0584		hsa-mir-449c-3937	1.4198	0.690186	0.777855	0.997306	0.887581
RAB11FIP5-550	0.963501	1.02396	1.09278	1.36269	1.05837		RAB11FIP5-550	0.784633	0.868059	0.732197	0.843289	0.813961
ADGRL3-246	0.539703	1.04614	1.0705	1.67131	1.05832		ADGRL3-246	0.626419	1.02622	1.3231	1.31602	1.17112
FAM184A-1546	1.52378	1.07313	0.694801	1.0434	1.05827		FAM184A-1546	1.51274	1.35823	0.758783	1.20476	1.28149
AKT1-690	1.02695	2.03257	0.971176	1.08931	1.05813		AKT1-690	1.0744	1.49453	0.794365	1.08703	1.08072
DYSF-1394	0.76859	1.14857	0.96759	1.36615	1.05808		DYSF-1394	1.04878	0.582959	0.88567	1.08544	0.967226
AC015987.1-18	0.336502	1.16111	1.18789	0.955016	1.05807		AC015987.1-18	0.473248	0.978725	1.48838	1.47903	1.22888
LARP6-485	0.713183	0.802272	1.3138	1.36191	1.05804		LARP6-485	0.799078	1.87589	1.03797	1.68811	1.36304
FAM184A-1544	1.68389	0.811391	1.20178	0.913989	1.05788		FAM184A-1544	1.50015	0.860371	1.0933	0.589317	0.976835
SRC-3313	1.0974	0.814393	1.19303	1.01829	1.05784		SRC-3313	1.39525	0.634369	1.02844	1.21644	1.12244
NonTargetingControlGuideForHuman_0038-3986	1.0036	0.316425	1.1118	1.69375	1.0577		NonTargetingControlGuideForHuman_0038-3986	0.932114	0.985436	0.792063	2.64821	0.958775
FAM162A-1538	0.841833	1.52924	1.17895	0.935686	1.05732		FAM162A-1538	0.768128	1.93662	0.964109	1.0293	0.996703
NPPB-2570	1.84046	0.914797	1.19979	0.86941	1.0573		NPPB-2570	2.4797	1.26572	1.17218	0.958056	1.21895
STK32B-3346	1.58892	1.04505	0.829877	1.06925	1.05715		STK32B-3346	1.46783	0.980858	0.700443	0.698094	0.840651
CHGA-1051	1.03755	0.75816	1.07674	1.47366	1.05714		CHGA-1051	0.891493	1.11256	1.18187	2.04943	1.14722
NOS1-2555	0.725788	1.25448	1.04456	1.06809	1.05633		NOS1-2555	0.786987	1.23757	0.994793	1.44295	1.11618
PCDH17-2638	1.25478	0.648902	0.857168	1.49626	1.05598		PCDH17-2638	1.3304	0.619943	1.08154	2.06751	1.20597
JDP2-2034	0.815061	0.64137	1.29604	1.45357	1.05555		JDP2-2034	0.897836	0.647568	1.05608	1.69367	0.97696
DONSON-1353	0.926599	1.1845	0.766492	1.9866	1.05555		DONSON-1353	0.712793	0.76208	0.501003	0.747748	0.73027
TMEM110-MUSTN1-3489	1.10819	1.00261	1.51465	0.721398	1.0554		TMEM110-MUSTN1-3489	1.38739	1.36094	1.12387	0.84832	1.24241
DONSON-1351	0.80859	1.14596	1.54567	0.96459	1.05528		DONSON-1351	0.876735	0.776184	1.13829	0.909752	0.893244
CSF2RA-1194	1.07444	1.03526	1.72926	0.950474	1.05485		CSF2RA-1194	0.937795	1.49896	1.74777	1.23594	1.36745
ATOH7-789	1.11733	0.991919	0.94363	1.15243	1.05462		ATOH7-789	1.49773	0.970033	0.952015	1.19919	1.08461
TPM1-600	1.04	1.1329	1.01521	1.06868	1.05434		TPM1-600	1.43733	1.13079	0.902201	0.942049	1.03642
NCL-2470	1.10696	1.00154	1.68891	0.801758	1.05425		NCL-2470	0.944233	0.782563	1.03145	1.08687	0.987844
MUSTN1-2400	1.23141	1.31445	0.796017	0.877051	1.05423		MUSTN1-2400	1.18924	1.48988	0.964453	1.55394	1.33956
FOS-1647	1.07298	1.06961	0.822104	1.03857	1.05409		FOS-1647	1.13251	0.899856	0.944125	0.940595	0.94236
CIRH1A-1075	1.00564	0.400593	1.10242	1.81883	1.05403		CIRH1A-1075	0.712793	0.525662	0.969234	1.14951	0.841014
LAMB2-471	1.12941	0.978645	0.723033	2.82779	1.05403		LAMB2-471	1.04068	0.766209	0.7417	2.07113	0.903443
ABCB5-616	0.990811	1.11719	0.852601	1.4329	1.054		ABCB5-616	1.02103	1.20452	0.940776	1.18511	1.10307
ZNF536-3848	1.18145	0.777621	1.12643	0.981494	1.05396		ZNF536-3848	1.51368	1.02415	0.956099	1.15087	1.08751
ROR2-3007	0.997042	0.686618	1.11074	1.16925	1.05389		ROR2-3007	1.01626	1.26863	0.919209	1.14951	1.08289
CBLN2-948	0.753404	1.15566	0.960581	1.14701	1.0538		CBLN2-948	0.851117	1.5437	0.967298	1.4881	1.2277
RFPL4A-2971	1.28655	0.51182	1.29209	0.821019	1.05378		RFPL4A-2971	1.7685	0.61405	1.13425	1.17415	1.1542
SLC12A4-3167	1.26719	0.696569	1.02265	1.08476	1.05371		SLC12A4-3167	0.890873	0.670869	0.778085	0.923882	0.834479
IQGAP1-2003	0.717426	0.813894	1.29461	1.29335	1.05362		IQGAP1-2003	0.972812	0.754469	1.09802	1.60971	1.03542
CADM3-929	0.565525	1.02443	1.2028	1.08231	1.05337		CADM3-929	0.974703	0.990318	1.10151	1.24887	1.04591
LMX1B-2230	1.43147	1.28776	0.818795	0.618022	1.05328		LMX1B-2230	1.31576	0.621389	1.11103	0.592626	0.866208
ADGRL3-245	0.685302	0.741723	1.36448	1.41038	1.0531		ADGRL3-245	0.764518	0.8342	1.48392	1.3233	1.07875
RNU5B-1-114	0.996662	1.09676	1.31856	1.00927	1.05301		RNU5B-1-114	0.822381	0.76399	0.730458	0.829618	0.793186
COLEC12-1139	1.2105	2.04774	0.885862	0.895378	1.05294		COLEC12-1139	0.880165	1.46051	0.823927	0.894077	0.887121
KRT8-2152	1.90025	1.22867	0.875991	0.691993	1.05233		KRT8-2152	1.12656	0.937945	0.738711	1.49189	1.03225
GHRL-1743	1.27422	0.655162	0.971923	1.13271	1.05232		GHRL-1743	1.08446	1.14218	0.922265	0.885979	1.00336
CHRNA1-1059	0.54962	1.08293	1.18381	1.02168	1.0523		CHRNA1-1059	0.625556	0.759788	1.39177	0.807437	0.783612
LGR5-2198	1.18692	0.917227	1.19979	0.855294	1.05207		LGR5-2198	1.14815	1.10648	1.09168	1.03843	1.09908
NCK1-2461	1.06213	1.04148	0.845933	1.1819	1.05181		NCK1-2461	1.07198	1.10893	0.724915	1.2459	1.09046
COL4A3-1124	0.801506	1.77073	0.865831	1.2365	1.05117		COL4A3-1124	0.880884	1.13324	1.06372	1.15638	1.09848
NonTargetingControlGuideForHuman_0029-3977	1.05613	1.33129	0.991342	1.04588	1.051		NonTargetingControlGuideForHuman_0029-3977	1.50388	1.30518	1.43539	1.71861	1.46963
AQP1-751	1.51915	0.642799	0.712975	1.38832	1.05065		AQP1-751	1.43026	0.768767	0.768029	1.35846	1.06361
CTSV-1249	0.737099	1.74792	0.485238	1.36386	1.05048		CTSV-1249	0.692714	1.39947	0.642617	1.15609	0.924402
APLN-747	0.98109	1.11973	1.30304	0.633034	1.05041		APLN-747	1.02144	1.09966	1.41383	0.392533	1.06055
PPARGC1A-2782	1.12115	1.13001	0.853915	0.979556	1.05036		PPARGC1A-2782	1.15302	1.14638	1.16457	0.874848	1.1497
IGFBP7-1950	1.22844	1.02722	0.816189	1.07341	1.05031		IGFBP7-1950	0.85092	1.32284	1.25083	0.985074	1.11795
SAMD3-3065	0.393854	0.822259	1.37357	1.27786	1.05006		SAMD3-3065	0.570888	0.894432	1.47574	1.07045	0.982443
CSNK1E-1204	1.16282	1.31611	0.829356	0.937153	1.04999		CSNK1E-1204	0.856655	0.767127	0.878812	1.26905	0.867734
AC093673.5-23	0.605485	1.45868	0.837066	1.2625	1.04978		AC093673.5-23	0.646162	1.54407	1.05308	1.29955	1.17632
RAB31-2905	0.92453	1.05694	1.39258	1.0425	1.04972		RAB31-2905	1.2983	1.1373	1.21631	1.23831	1.22731
AGO3-359	1.17487	1.78126	0.866518	0.924494	1.04968		AGO3-359	0.750896	1.15644	0.942666	0.783579	0.863122
ARF3-759	1.13019	1.16013	0.969065	0.725274	1.04963		ARF3-759	0.908621	0.889221	0.84117	1.58135	0.898921
BHLHE22-842	1.16171	1.54984	0.937064	0.70954	1.04939		BHLHE22-842	1.00573	1.24354	0.900352	0.869839	0.953044
TMEM88-3524	1.03859	1.23065	0.644769	1.05992	1.04925		TMEM88-3524	1.44485	1.01611	0.884082	1.23004	1.12307
AMOTL1-714	0.574533	1.16027	0.938203	1.40758	1.04924		AMOTL1-714	0.628554	1.03204	0.967448	1.59827	0.999746
RP1-30G7.2-213	1.04466	1.05301	0.771178	1.26749	1.04884		RP1-30G7.2-213	1.1213	0.950254	1.06008	1.03375	1.04692
AMOT-710	0.889922	1.20694	0.879073	1.2555	1.04843		AMOT-710	0.9388	1.1249	1.0285	1.15604	1.0767
LRRC8A-2255	1.01714	1.08123	1.06098	1.03461	1.04779		LRRC8A-2255	1.2742	0.917331	0.967722	1.26582	1.11677
MMP2-2349	1.20733	0.748642	1.02906	1.06639	1.04773		MMP2-2349	1.31606	1.25672	1.60813	1.28095	1.29851
MRAS-2371	0.624547	1.12227	0.972395	1.23953	1.04733		MRAS-2371	0.96227	1.00779	0.93259	1.32939	0.985031
DEF8-1316	1.33054	0.462309	1.06636	1.02831	1.04733		DEF8-1316	1.02167	0.336614	0.638309	0.793206	0.715758
POLR2E-2761	1.07941	0.865878	1.01521	1.41876	1.04731		POLR2E-2761	0.400343	0.797253	0.605048	0.712379	0.658713
RGS5-107	0.552415	1.16116	0.933335	1.20792	1.04725		RGS5-107	0.667565	1.06538	1.16266	1.27315	1.11402
OLFML3-2607	0.666594	1.30731	0.801985	1.29173	1.04686		OLFML3-2607	0.463315	1.20593	0.801963	1.73573	1.00395
Rpa2-3018	0.713713	0.594511	1.3799	1.39409	1.04681		Rpa2-3018	0.577082	0.541009	0.920354	1.12349	0.748718
ENOX1-1461	0.829119	0.955754	1.59433	1.13768	1.04672		ENOX1-1461	1.10173	0.799385	1.39271	1.01331	1.05752
FOSL2-1662	1.10023	1.24792	0.934537	0.993094	1.04666		FOSL2-1662	1.19857	1.61694	0.958343	1.0349	1.11674
RGPD8-2990	0.992987	1.20717	0.977915	1.10006	1.04652		RGPD8-2990	1.29783	1.1447	0.957116	1.24066	1.19268
YWHAG-3818	0.645646	0.970811	1.17095	1.1222	1.0465		YWHAG-3818	0.717522	0.818986	1.22324	1.22378	1.02112
ANXA1-734	0.911197	1.18149	1.20703	0.895088	1.04635		ANXA1-734	1.00129	1.16503	1.15326	0.821137	1.07728
ZNF608-3858	1.09475	0.805393	1.70637	0.997932	1.04634		ZNF608-3858	1.20038	1.22718	1.66975	1.51605	1.37161
PON2-523	1.17539	0.968612	1.12394	0.900276	1.04628		PON2-523	1.29697	0.857965	1.10947	1.1024	1.10594
AKAP6-685	1.51082	0.654373	1.02826	1.06407	1.04616		AKAP6-685	1.11421	0.363224	0.912072	0.460343	0.686208
MBNL3-2318	0.414654	0.864276	1.39117	1.22794	1.04611		MBNL3-2318	0.404501	0.781621	1.1949	0.977695	0.879658
CDH11-993	0.7768	1.14049	1.30145	0.951654	1.04607		CDH11-993	0.877197	1.02524	1.35088	1.17039	1.09782
E2F1-1396	1.1815	0.856264	1.34786	0.910586	1.04604		E2F1-1396	1.06694	0.895833	1.18401	0.573885	0.981386
ST18-3332	0.545598	1.59666	1.15336	0.93872	1.04604		ST18-3332	0.707609	1.58882	1.16609	1.10368	1.13488
CRYAB-1179	0.942925	1.35887	1.09908	0.992673	1.04588		CRYAB-1179	0.998475	1.52874	0.979357	0.99328	0.995878
SAPCD2-3084	0.937806	1.36434	1.11518	0.975289	1.04524		SAPCD2-3084	1.11196	0.946216	1.31262	0.883209	1.02909
EPHA3-1472	0.928641	1.04485	1.04538	1.79909	1.04512		EPHA3-1472	0.818562	1.3463	1.44889	1.32888	1.33759
ADGRB1-237	0.403082	0.576883	1.51296	2.34437	1.04492		ADGRB1-237	0.420993	0.802881	1.38527	2.618	1.09407
UGT3A1-3684	1.06139	1.0433	1.04632	0.999301	1.04481		UGT3A1-3684	1.07422	1.62649	1.02793	1.1275	1.10086
ATPAF1-814	0.640174	0.82699	1.26259	1.46374	1.04479		ATPAF1-814	0.630732	0.972365	0.997067	0.999748	0.984716
DAB2-1289	1.29455	1.00416	0.913371	1.08497	1.04457		DAB2-1289	1.50564	1.29579	0.942202	1.20177	1.24878
SRGAP3-3318	0.478317	1.34228	1.16603	0.922929	1.04448		SRGAP3-3318	0.76476	0.907883	1.39238	1.04544	0.976662
EXT1-418	0.536932	1.09338	1.08535	1.0034	1.04438		EXT1-418	0.589063	0.70937	0.576878	0.755242	0.649217
GEM-1732	0.80209	1.89685	1.10221	0.986541	1.04438		GEM-1732	0.618326	1.30969	1.25674	1.07329	1.16501
IGFBP5-1946	0.963112	1.15664	0.943223	1.12542	1.04427		IGFBP5-1946	0.873822	1.11552	0.663757	0.824824	0.849323
NUDT21-2598	0.637731	1.27855	0.823107	1.26509	1.0441		NUDT21-2598	0.5105	0.420625	0.470857	0.362546	0.445741
LMX1A-2223	0.547157	1.20475	1.13547	0.952065	1.04377		LMX1A-2223	0.533114	1.11245	1.06761	0.709711	0.888661
THRB-3459	1.09008	0.997267	1.29707	0.940249	1.04367		THRB-3459	1.22957	1.69207	0.855691	1.11775	1.17366
NOS1-2556	0.968351	1.46826	0.795441	1.11881	1.04358		NOS1-2556	1.09556	0.884617	0.876609	0.784081	0.880613
GPR61-1772	0.749129	1.21909	1.05485	1.03225	1.04355		GPR61-1772	1.20095	0.826421	0.862494	1.14397	1.00323
hsa-mir-449a-3932	0.702116	1.06093	1.02594	1.28512	1.04344		hsa-mir-449a-3932	0.814305	0.885837	0.769524	1.31499	0.850071
NLGN4X-2538	1.08079	0.896409	1.00608	1.36178	1.04344		NLGN4X-2538	1.07981	1.54965	1.55807	1.04963	1.31473
CPA1-263	0.99806	1.08875	1.25196	0.946444	1.0434		CPA1-263	1.09686	0.773393	0.922103	0.764657	0.847748
TSPAN7-3625	1.37997	0.814088	1.27227	0.641062	1.04318		TSPAN7-3625	1.46523	0.909947	1.17709	0.78312	1.04352
PARD3-2627	1.23663	0.849116	0.741753	1.37187	1.04287		PARD3-2627	1.27841	1.78617	0.833279	1.75547	1.51694
LAMC2-2173	0.949532	0.898396	1.13583	1.30622	1.04268		LAMC2-2173	0.879524	0.967379	1.13028	1.16088	1.04883
CHRNA1-1061	1.12728	1.76304	0.94753	0.957986	1.04263		CHRNA1-1061	1.16692	0.695423	0.864068	1.29442	1.01549
RP11-389K14.3-151	2.07139	1.02707	1.05798	0.626779	1.04252		RP11-389K14.3-151	1.63977	1.37445	0.769152	0.559471	1.0718
ITGAV-452	0.84792	1.19784	1.43532	0.886946	1.04239		ITGAV-452	1.40358	1.70609	2.18955	1.34914	1.55483
GUCY2D-1796	1.08757	0.550721	0.997072	1.3162	1.04232		GUCY2D-1796	0.856293	0.827005	0.955485	1.55928	0.905889
NPPB-2568	1.23581	1.17703	0.907537	0.867082	1.04228		NPPB-2568	1.10984	1.33895	0.862739	1.21091	1.16037
PTPN14-2868	0.974806	0.876984	2.27294	1.10949	1.04215		PTPN14-2868	0.880623	0.287736	1.89623	0.882997	0.88181
GSK3A-1782	0.917279	0.93783	1.31054	1.14633	1.04208		GSK3A-1782	1.13499	1.12504	1.0111	1.07396	1.0995
HK2-1866	1.09732	0.694641	0.986525	1.78359	1.04192		HK2-1866	1.05198	1.31312	1.17253	1.43073	1.24283
RBPMS-2966	0.719354	1.69442	0.700447	1.36442	1.04189		RBPMS-2966	0.790182	1.28011	0.826849	1.07343	0.95014
FASN-1583	1.14443	0.716315	1.83498	0.93923	1.04183		FASN-1583	0.660271	1.22128	0.951601	0.64235	0.805936
Cul1-1253	1.08736	0.522479	1.25619	0.996044	1.0417		Cul1-1253	0.825949	0.754034	0.700842	0.458951	0.727438
CXCR4-1265	1.07022	0.989936	1.01272	1.10892	1.04147		CXCR4-1265	1.4631	1.35533	1.27022	1.07246	1.31278
TERT-3436	1.63889	1.00505	1.07739	0.834475	1.04122		TERT-3436	0.980919	1.19412	0.836515	1.30655	1.08752
CA2-906	1.66472	0.936067	0.788392	1.14618	1.04112		CA2-906	1.82611	0.927367	0.697359	1.06184	0.994605
HS3ST1-1884	0.407126	1.68977	1.06784	1.01432	1.04108		HS3ST1-1884	0.576774	0.885837	1.12084	0.970489	0.928163
NTF4-2581	1.11538	0.937185	2.02773	0.966693	1.04104		NTF4-2581	0.48478	0.773268	0.902615	0.499277	0.636272
TGFA-3440	1.05825	1.02341	1.11917	0.972258	1.04083		TGFA-3440	1.21561	0.906459	0.910611	1.1241	1.01736
AC009492.1-14	1.39369	1.12713	0.954456	0.897402	1.04079		AC009492.1-14	1.16825	1.00623	1.06063	1.04059	1.05061
IKZF2-1959	0.999126	1.24733	1.08215	0.631651	1.04064		IKZF2-1959	0.778161	0.964846	0.886974	0.716373	0.832567
FRMPD2-1681	1.05315	1.02809	1.1192	0.823972	1.04062		FRMPD2-1681	1.16494	1.38396	1.17535	1.17151	1.17343
hsa-mir-101-2-3921	0.814726	1.00563	1.07554	1.10604	1.04058		hsa-mir-101-2-3921	1.35155	1.1432	1.25773	1.24737	1.25255
SCAMP3-3089	0.772049	1.22938	1.2568	0.851724	1.04055		SCAMP3-3089	1.46265	1.21825	1.2502	0.991456	1.23422
UCMA-3679	0.956596	1.1244	1.13713	0.764195	1.0405		UCMA-3679	0.802484	0.931065	1.24554	0.899335	0.9152
YWHAQ-3823	0.704577	1.77541	1.37605	0.594336	1.04031		YWHAQ-3823	1.06251	1.78817	1.4483	0.777334	1.2554
CDKL5-1021	0.905621	1.61417	1.03882	1.04174	1.04028		CDKL5-1021	1.46632	1.75991	0.91859	1.34657	1.40644
LRRC75A-295	0.53634	1.50774	1.24627	0.833886	1.04008		LRRC75A-295	0.43323	1.62968	1.36933	0.644138	1.00673
ASPH-373	1.27343	0.443427	0.925337	1.15466	1.04		ASPH-373	1.39901	0.658365	0.854594	1.60674	1.1268
CD151-385	1.72785	1.34345	0.66586	0.736498	1.03997		CD151-385	1.34236	1.95325	0.75606	1.06283	1.20259
FBXL7-1594	0.989791	1.25899	1.0589	1.02098	1.03994		FBXL7-1594	1.27254	1.29601	0.765354	1.12791	1.20022
HCFC1R1-1803	0.827074	0.855081	1.4746	1.22478	1.03993		HCFC1R1-1803	1.16358	1.15479	1.22425	1.39871	1.19392
XKRX-3785	1.17919	0.770975	1.67336	0.900526	1.03986		XKRX-3785	0.985096	1.0389	1.69772	0.86017	1.012
AC096574.4-25	1.47603	0.470808	0.870962	1.20823	1.0396		AC096574.4-25	1.39369	0.664378	1.03958	1.092	1.06579
COLEC12-1141	1.02328	1.05584	1.3161	0.532923	1.03956		COLEC12-1141	0.723093	0.931048	0.932773	0.535879	0.827071
JUP-2050	1.57657	1.3247	0.659683	0.754358	1.03953		JUP-2050	1.76416	1.43237	0.905539	1.06483	1.2486
GDF1-1726	0.891063	0.865918	1.18776	1.70292	1.03941		GDF1-1726	1.23101	0.837898	1.38455	1.53917	1.30778
NHS-2525	0.893676	1.3578	1.00496	1.07341	1.03918		NHS-2525	0.817385	2.363	1.25647	1.28385	1.27016
IGSF11-1952	1.20448	0.605218	1.23336	0.873863	1.03917		IGSF11-1952	1.32271	0.540209	1.12135	0.863728	0.992537
KCNA10-2066	1.25877	0.444161	1.2843	0.819482	1.03912		KCNA10-2066	1.60643	0.784064	1.29396	0.721594	1.03901
PRL-2819	0.780039	0.727472	1.37939	1.29819	1.03911		PRL-2819	1.1569	0.612411	1.41355	1.70304	1.28522
ATP6V0A4-799	0.461018	1.49814	1.2618	0.816393	1.0391		ATP6V0A4-799	0.376176	1.02158	0.843817	1.03193	0.9327
LRMP-292	1.02601	1.05201	1.02552	1.532	1.03901		LRMP-292	1.10442	0.94586	1.28645	1.17512	1.13977
BCAM-830	0.958322	0.941524	1.2847	1.11935	1.03884		BCAM-830	1.17611	1.32165	1.52567	1.33195	1.3268
BIRC3-844	1.11784	1.21248	0.748796	0.95956	1.0387		BIRC3-844	1.17076	1.00008	1.0404	0.997523	1.02024
TNNI1-3560	0.954162	1.12323	0.892544	1.27486	1.0387		TNNI1-3560	0.814268	0.778295	0.879558	0.782699	0.798483
MMP19-2346	0.800702	0.646054	1.27613	1.62694	1.03842		MMP19-2346	1.16274	1.02861	1.36171	1.5491	1.26223
HSPG2-1908	1.04689	1.15234	0.967702	1.02989	1.03839		HSPG2-1908	1.21485	1.10498	0.980868	1.01296	1.05897
KCNV2-2094	1.99002	0.653363	1.07877	0.997978	1.03837		KCNV2-2094	1.68656	0.878203	0.887311	1.05121	0.969263
ST6GALNAC1-3336	1.03172	1.04479	0.847645	1.06814	1.03826		ST6GALNAC1-3336	0.908811	1.75355	0.6763	0.858039	0.883425
VTA1-3736	1.17892	1.08682	0.98938	0.954139	1.0381		VTA1-3736	0.857602	1.28759	1.12788	1.08445	1.10617
KIF19-2107	1.04117	1.20975	1.03456	0.760986	1.03786		KIF19-2107	0.931539	0.851413	0.874647	1.12484	0.903093
SMAD5-3258	1.79468	0.791264	1.07377	1.00185	1.03781		SMAD5-3258	1.35217	0.923946	1.06443	0.884784	0.994186
PDK1-2673	1.29939	1.56048	0.776216	0.728049	1.0378		PDK1-2673	1.27162	2.0402	0.902279	0.766887	1.08695
IQGAP1-2005	0.970948	0.903538	1.30169	1.10461	1.03778		IQGAP1-2005	0.852275	1.00273	1.23836	1.26065	1.12054
BCAR3-832	1.34831	0.927569	1.08184	0.993566	1.0377		BCAR3-832	1.01056	0.656271	0.936575	0.770401	0.853488
DACH1-1291	1.5029	0.658054	1.07674	0.998517	1.03763		DACH1-1291	1.02118	0.492658	0.628621	0.74858	0.6886
NHS-2524	1.1833	1.96332	0.89182	0.604235	1.03756		NHS-2524	1.06919	1.43871	1.09339	0.711902	1.08129
PML-2739	0.581791	0.841064	1.97431	1.23399	1.03753		PML-2739	0.548541	0.883927	1.54898	0.910772	0.89735
COLCA1-1136	0.60256	1.45416	1.4516	0.623121	1.03736		COLCA1-1136	1.15806	1.23496	1.62581	1.03268	1.19651
ARF3-762	1.81972	1.00451	0.920449	1.06985	1.03718		ARF3-762	1.58023	0.931023	0.821636	1.23757	1.08429
RTN4R-3027	1.03709	1.03698	2.15743	0.953278	1.03703		RTN4R-3027	0.60707	1.06241	2.45719	1.10704	1.08473
CBLN2-949	0.445394	2.04153	0.98066	1.09328	1.03697		CBLN2-949	0.469064	1.74692	0.987853	1.06606	1.02696
GUCY2D-1795	1.7227	0.716773	1.15807	0.915653	1.03686		GUCY2D-1795	1.28661	0.776684	1.41981	1.20755	1.24708
SRR-3324	1.15824	1.07336	1.00019	0.838139	1.03678		SRR-3324	1.08025	1.09251	0.887262	0.924815	1.00253
JUN-2037	1.23547	0.837894	0.783391	1.56275	1.03668		JUN-2037	1.10807	1.2438	0.802484	2.23872	1.17593
AXIN1-251	1.19786	0.978905	0.87053	1.09411	1.03651		AXIN1-251	0.958039	1.29276	0.840601	1.39872	1.1254
TP73-3585	0.678756	0.950941	1.12181	1.14353	1.03638		TP73-3585	0.970495	0.732578	0.96425	0.98846	0.967373
LAMC2-2172	1.06404	0.883465	1.21036	1.00865	1.03635		LAMC2-2172	0.861092	0.738159	0.942595	1.03193	0.901843
PHLDB2-2702	1.46588	0.71197	0.88266	1.1898	1.03623		PHLDB2-2702	0.970204	1.03668	0.773426	1.19737	1.00344
CSF2RA-1193	0.879743	1.19224	0.839668	1.46744	1.03599		CSF2RA-1193	1.12876	1.16281	1.1828	1.36765	1.1728
TGFA-3439	1.00309	1.06843	1.09932	0.925443	1.03576		TGFA-3439	0.860535	1.03516	1.10924	0.99412	1.01464
CSRP1-1210	0.868123	1.20323	1.86116	0.64457	1.03568		CSRP1-1210	0.549115	0.933022	1.28469	0.63137	0.782196
CDKN1A-1026	0.87509	1.06233	1.00826	1.40452	1.03529		CDKN1A-1026	1.14695	2.12057	1.12477	1.39104	1.26899
CTAG1B-1217	1.02701	1.09338	1.04324	0.887879	1.03513		CTAG1B-1217	0.772156	1.17593	0.377558	0.509275	0.640716
GPC1-436	1.13697	0.822173	0.933173	1.20261	1.03507		GPC1-436	1.1399	1.62906	0.78535	1.12834	1.13412
CDC42EP1-985	1.01813	0.710612	2.3623	1.0512	1.03467		CDC42EP1-985	1.06618	1.00582	1.15616	0.898208	1.036
SLC24A1-3201	0.789039	1.00325	1.06588	1.14553	1.03456		SLC24A1-3201	1.33813	1.02176	1.26773	1.38764	1.30293
CCT4-971	1.03539	2.21846	0.972865	1.03365	1.03452		CCT4-971	0.222674	0.294257	0.167117	0.191202	0.206938
NCCRP1-2452	1.03539	0.310338	1.60638	1.03365	1.03452		NCCRP1-2452	0.777592	2.25468	1.33298	0.871032	1.10201
PTPRC-2878	1.53945	0.707067	1.33674	0.732216	1.03448		PTPRC-2878	1.13104	0.739598	0.903329	0.767849	0.835589
POLR2A-2756	1.01438	0.717878	1.05407	1.43121	1.03423		POLR2A-2756	0.444783	0.338702	0.518745	0.566696	0.481764
COL26A1-1119	1.6234	0.842865	1.14121	0.927033	1.03412		COL26A1-1119	0.995373	1.11932	1.20548	1.08	1.09966
NonTargetingControlGuideForHuman_0037-3985	1.20677	1.21159	0.861391	0.817028	1.03408		NonTargetingControlGuideForHuman_0037-3985	1.56369	1.26084	0.935453	1.09298	1.17691
AC009492.1-15	0.858711	0.898881	1.16903	1.37598	1.03396		AC009492.1-15	0.950756	0.808288	1.24681	1.38768	1.09878
CTNNA2-1228	1.10328	0.65603	1.94573	0.963626	1.03346		CTNNA2-1228	1.23368	0.879324	1.07096	1.11653	1.09375
RP11-552E20.4-177	1.04763	0.769767	1.01887	1.74682	1.03325		RP11-552E20.4-177	0.907694	0.709796	0.618223	1.85752	0.808745
EIF6-1436	1.17886	1.26602	0.887494	0.523613	1.03317		EIF6-1436	1.06127	0.662079	0.464313	0.296568	0.563196
CCL2-964	1.48443	1.38013	0.686063	0.585494	1.0331		CCL2-964	1.99511	1.54987	0.65101	0.737392	1.14363
LATS2-2186	0.819309	1.24684	0.496632	1.30445	1.03307		LATS2-2186	0.965405	0.879928	0.558546	1.08464	0.922666
FOSL2-1659	0.757233	1.20143	1.42617	0.864607	1.03302		FOSL2-1659	0.717358	0.977299	1.29913	0.860624	0.918962
RP11-59D5__B.2-181	1.77598	1.31206	0.753717	0.435585	1.03289		RP11-59D5__B.2-181	2.64973	0.432898	2.85143	1.10117	1.87545
CD151-383	0.930849	2.55308	1.13483	0.873207	1.03284		CD151-383	1.09848	3.04556	1.22954	1.29671	1.26312
RFPL4AL1-2975	0.961434	1.20896	0.902904	1.10407	1.03275		RFPL4AL1-2975	0.743066	0.885981	0.700774	1.06765	0.814524
MAP3K8-2306	0.902793	1.01951	1.04597	1.50277	1.03274		MAP3K8-2306	1.18626	1.35299	1.27974	1.32273	1.30123
CDHR1-1013	0.787762	1.22588	1.06314	1.00118	1.03216		CDHR1-1013	1.33575	1.52362	1.03958	1.00976	1.18767
KCNG3-2077	0.598225	1.41786	0.646043	1.87079	1.03195		KCNG3-2077	0.608692	1.90716	0.837323	1.34577	1.09155
SMAD3-3250	0.892829	0.948597	1.11485	1.54302	1.03172		SMAD3-3250	1.12407	1.24332	1.42134	1.64638	1.33233
SRR-3325	1.55715	0.513178	0.748279	1.31453	1.03141		SRR-3325	1.42157	0.534411	1.05336	0.943618	0.99849
DEPTOR-1321	1.0892	0.893545	1.07452	0.988102	1.03131		DEPTOR-1321	1.14912	0.578732	0.821482	1.09331	0.957394
RP11-1069G10.2-120	0.791324	1.46731	0.871769	1.19031	1.03104		RP11-1069G10.2-120	0.744869	0.731479	0.785053	1.16894	0.764961
RP1-30G7.2-212	1.71203	1.05846	1.00343	0.839355	1.03095		RP1-30G7.2-212	1.22394	1.0831	1.2046	0.746599	1.14385
TLL1-3481	1.16497	0.905761	0.553751	1.15598	1.03087		TLL1-3481	1.82585	1.0299	0.614531	1.01308	1.02149
GAB2-1693	1.20072	0.771606	1.44132	0.860991	1.03086		GAB2-1693	0.888006	0.73677	1.02115	1.13627	0.954578
TNFSF15-3552	1.28838	1.00658	0.987325	1.05477	1.03067		TNFSF15-3552	1.10936	0.904744	1.31936	1.32634	1.21436
RUNX3-3039	1.09962	0.688998	0.961312	1.33494	1.03046		RUNX3-3039	1.26325	0.872697	1.00677	1.23193	1.11935
PPP1CC-2796	1.3868	0.489694	1.55621	0.673887	1.03034		PPP1CC-2796	1.26811	0.665287	1.51465	0.806591	1.03735
GPR27-1769	1.22203	0.662036	1.82783	0.838472	1.03025		GPR27-1769	0.969294	0.942805	1.48993	1.0176	0.993447
COLCA1-1138	0.728224	1.44383	1.18545	0.874995	1.03022		COLCA1-1138	0.977324	1.28811	0.989388	0.965858	0.983356
OLFML3-2609	0.546206	0.991078	1.06917	1.12588	1.03012		OLFML3-2609	0.60775	0.695051	1.01222	0.867764	0.781408
VSTM2A-3729	1.40209	0.963218	0.79487	1.097	1.03011		VSTM2A-3729	1.16802	1.55814	0.877994	1.24933	1.20868
IRS1-2010	0.634819	1.12389	0.971874	1.08747	1.02967		IRS1-2010	0.893417	0.965532	0.750147	1.43734	0.929474
RP11-277B15.2-136	1.45967	1.05044	1.00181	1.00848	1.02946		RP11-277B15.2-136	1.46289	0.655475	1.35032	1.12104	1.23568
MYOF-2428	1.16567	0.893074	0.784573	1.54902	1.02937		MYOF-2428	1.34985	0.830367	1.06192	1.11496	1.08844
MYRF-2437	1.28432	1.61041	0.774265	0.724043	1.02929		MYRF-2437	1.30006	1.87589	0.807492	0.917364	1.10871
AMPD3-722	0.634325	1.02104	1.08551	1.03748	1.02926		AMPD3-722	0.998812	0.668248	1.25853	0.825879	0.912345
MYZAP-2445	1.00951	1.04868	0.241685	1.49343	1.0291		MYZAP-2445	0.583194	0.80584	0.305846	1.05255	0.694517
NEUROD4-2495	1.54088	0.782585	1.27504	0.622148	1.02881		NEUROD4-2495	0.883055	1.08523	1.11926	0.747363	0.98414
RP11-389K14.3-154	0.771266	1.75563	0.969065	1.08852	1.02879		RP11-389K14.3-154	0.901587	1.04363	0.872377	0.586725	0.886982
HERC6-1821	1.35868	1.12862	0.68976	0.928909	1.02876		HERC6-1821	1.17757	1.84883	0.916899	0.637994	1.04724
MPP5-2364	1.2285	0.9142	1.14318	0.833679	1.02869		MPP5-2364	0.752797	1.08642	0.740226	0.750023	0.75141
LIF-2206	1.07872	0.992344	0.975159	1.06482	1.02858		LIF-2206	0.828469	0.852677	1.06396	1.43798	0.958321
CABP5-913	1.75551	0.757564	1.12062	0.936314	1.02847		CABP5-913	1.71884	0.948338	1.02557	1.02599	1.02578
EPO-1481	0.877884	1.59838	1.17869	0.749953	1.02828		EPO-1481	1.21249	1.37698	1.47651	0.817199	1.29474
EGLN3-1425	0.987072	1.14698	0.576249	1.06943	1.02825		EGLN3-1425	1.17235	1.89359	0.599634	0.897858	1.0351
UMODL1-3690	1.45049	1.39788	0.65296	0.658508	1.02819		UMODL1-3690	0.909293	1.36879	0.71711	0.680367	0.813201
BSCL2-863	0.954803	0.80286	1.18441	1.10147	1.02814		BSCL2-863	1.48997	0.969511	1.52935	0.887574	1.22974
FAM155A-1529	2.33617	1.07354	0.884464	0.982536	1.02804		FAM155A-1529	1.52549	0.814711	1.01208	1.19454	1.10331
RTL1-3025	1.07945	1.24883	0.748358	0.976485	1.02796		RTL1-3025	1.19263	1.68359	1.044	1.06587	1.12925
KDELR3-468	0.310617	1.00706	1.04881	1.64026	1.02793		KDELR3-468	0.27603	0.774595	0.838146	1.49111	0.806371
LARP6-483	0.825551	1.01691	1.08471	1.03878	1.02785		LARP6-483	0.936813	1.10607	1.38103	1.29219	1.19913
CD63-390	1.69456	0.862557	0.786019	1.19303	1.0278		CD63-390	1.7822	0.937945	0.808051	1.33509	1.13652
SLC22A8-3195	0.948131	1.21724	0.797798	1.10713	1.02763		SLC22A8-3195	1.45151	1.58018	1.2145	1.49742	1.47446
CTNNB1-1234	1.10939	0.945753	0.728215	1.29718	1.02757		CTNNB1-1234	1.20179	0.982895	0.746553	1.17748	1.08019
MYOZ1-305	0.693872	1.09639	1.10223	0.958663	1.02752		MYOZ1-305	0.533258	1.46721	0.874337	0.948479	0.911408
PFKFB4-2682	0.98256	0.99613	1.40526	1.05877	1.02745		PFKFB4-2682	1.3667	0.979735	1.1421	1.42235	1.2544
ITCH-2013	0.819309	1.22049	0.996633	1.05823	1.02743		ITCH-2013	0.90821	1.33611	1.28755	1.19949	1.24352
CTNNA1-1224	0.97001	0.793087	1.08476	1.12804	1.02738		CTNNA1-1224	1.10025	0.872967	1.16816	1.15451	1.12738
LHX4-2200	1.06451	0.990181	0.978794	1.43052	1.02735		LHX4-2200	0.964498	0.802339	1.02859	1.38071	0.996544
CSF1-1185	0.697457	1.32855	0.72575	1.54513	1.02715		CSF1-1185	0.754181	0.724271	0.716168	1.30204	0.739226
INHA-1995	1.07428	0.542219	1.44151	0.979852	1.02707		INHA-1995	0.478322	0.375953	1.02551	1.04652	0.751917
FBLN5-1587	0.777312	1.04232	1.01108	1.16565	1.0267		FBLN5-1587	0.843974	1.05501	1.18648	1.22464	1.12074
SCEL-3097	1.04384	0.740311	1.00944	1.33182	1.02664		SCEL-3097	0.786371	0.937945	1.29141	1.44295	1.11468
TNFAIP3-3541	1.34108	0.715905	1.19025	0.862934	1.02659		TNFAIP3-3541	0.733158	0.657481	1.09445	0.815074	0.774116
DROSHA-1360	0.917279	1.35704	0.696291	1.13563	1.02646		DROSHA-1360	0.750245	1.132	0.69009	1.15844	0.941124
RUNX3-3040	1.43421	0.586027	0.800145	1.25231	1.02623		RUNX3-3040	1.71376	1.02962	0.932516	1.23882	1.13422
CSF1-1183	0.96865	1.06825	0.983286	2.20186	1.02577		CSF1-1183	1.95452	1.82229	1.10584	1.98254	1.88841
TSEN54-3618	0.867917	1.11411	1.22607	0.936791	1.02545		TSEN54-3618	0.679928	1.44904	1.12329	0.882472	1.00288
IMP3-1989	0.747782	1.46639	1.14008	0.910478	1.02528		IMP3-1989	0.319691	0.377376	0.487304	0.419174	0.398275
DEPTOR-1322	0.814824	1.19556	2.84951	0.85498	1.02527		DEPTOR-1322	1.26699	0.994923	1.65796	1.22694	1.24697
FOSB-1651	1.07022	1.5102	0.980203	0.621184	1.02521		FOSB-1651	1.09015	0.960353	0.904431	0.554249	0.932392
ADGRB1-235	0.884875	1.16477	1.28772	0.847248	1.02482		ADGRB1-235	0.796749	1.14399	1.24729	0.982848	1.06342
GAB2-1692	1.14971	0.579824	0.899846	1.43352	1.02478		GAB2-1692	0.838313	1.00415	1.37631	1.04603	1.02509
RP11-814P5.1-204	1.55901	0.688581	0.746539	1.30294	1.02474		RP11-814P5.1-204	1.33746	0.919372	0.722583	2.39144	1.12842
MAPK10-2309	1.1338	0.915512	0.736231	1.26807	1.02466		MAPK10-2309	0.838902	0.778532	0.82221	0.831587	0.826899
FRY-1685	0.845027	0.599226	1.20427	1.57035	1.02465		FRY-1685	0.636964	0.75797	1.04639	1.25807	0.902183
HIST1H3C-1846	0.793131	1.03692	1.13181	1.01192	1.02442		HIST1H3C-1846	0.811268	0.776496	1.07349	0.893227	0.852247
TMEM200A-3507	0.734356	1.53016	0.950932	1.09738	1.02416		TMEM200A-3507	1.08161	1.42989	1.09527	1.20604	1.15066
NOL10-2549	0.897338	0.899163	1.87352	1.149	1.02408		NOL10-2549	0.217254	0.318307	0.25058	0.248175	0.249378
RTN4R-3029	1.05068	0.997436	0.774592	2.12322	1.02406		RTN4R-3029	0.721459	1.23774	1.07385	2.00184	1.1558
LAPTM5-2175	0.982323	1.06564	0.949382	1.26857	1.02398		LAPTM5-2175	1.08436	1.25307	1.42432	1.21644	1.23475
CD151-384	1.28003	1.2306	0.649866	0.816722	1.02366		CD151-384	1.06827	1.21825	0.804685	0.908862	0.988567
CPA1-265	0.869585	0.521842	1.34548	1.17728	1.02343		CPA1-265	0.673768	0.349648	1.37339	1.19434	0.934052
TNNT2-3564	1.40616	0.879733	1.13832	0.908451	1.02338		TNNT2-3564	1.01664	0.662477	0.927166	0.62156	0.794821
KRT80-2156	1.01029	0.695611	1.03643	1.04184	1.02336		KRT80-2156	1.14126	0.389439	0.817496	0.884433	0.850964
ENC1-1453	0.77281	1.06122	0.98527	1.13686	1.02325		ENC1-1453	0.789267	0.848005	1.13341	0.845542	0.846774
RFPL4A-2972	1.1881	0.592739	0.857741	1.66449	1.02292		RFPL4A-2972	1.19716	0.527867	1.17807	1.48091	1.18761
FBXW7-3869	1.11142	0.933769	1.26272	0.807135	1.0226		FBXW7-3869	0.769186	1.59451	1.30576	0.6828	1.03748
SCAMP3-3087	1.06399	0.759294	0.981028	2.10778	1.02251		SCAMP3-3087	1.09785	1.05684	0.829138	1.21354	1.07734
ASAP2-369	0.893065	1.42485	0.832025	1.15195	1.02251		ASAP2-369	1.04747	2.29948	0.718776	1.43854	1.243
hsa-mir-449b-3936	1.14859	0.896337	1.46236	0.692766	1.02246		hsa-mir-449b-3936	0.540222	0.978374	1.78827	0.609723	0.794048
RBM24-2958	0.969938	1.07495	0.550491	1.3177	1.02245		RBM24-2958	0.996584	0.909085	0.707723	1.05926	0.952835
NOS1-2557	2.08952	1.22752	0.74405	0.817252	1.02239		NOS1-2557	2.69271	1.24631	0.726926	0.849585	1.04795
IL1R1-286	1.65569	1.04529	0.782953	0.999305	1.0223		IL1R1-286	1.70484	1.2108	0.992791	1.13548	1.17314
ARCN1-755	1.01189	1.12227	1.02963	1.01486	1.02224		ARCN1-755	1.1057	1.63332	0.500767	0.595389	0.850544
SLC16A8-3183	0.791769	0.772874	1.2553	1.25231	1.02204		SLC16A8-3183	0.913888	0.787069	0.895993	1.30027	0.904941
CRHR2-1169	0.965837	1.23096	0.991601	1.05236	1.02198		CRHR2-1169	1.03969	1.62153	0.876136	1.31728	1.17849
NHLH1-2521	1.24871	1.10707	0.936388	0.685153	1.02173		NHLH1-2521	1.10383	1.05999	1.06393	0.633526	1.06196
IL20RA -56	0.553094	1.46555	1.10435	0.939033	1.02169		IL20RA -56	0.774658	1.56324	0.885316	1.03925	0.962284
FGF1-1605	1.48231	0.973631	0.387159	1.06932	1.02148		FGF1-1605	1.94692	0.76928	0.428747	1.16171	0.965492
NSG1-2577	0.829013	0.865878	1.17683	1.18265	1.02135		NSG1-2577	0.901587	0.885837	1.16409	1.5533	1.03284
SLC16A8-3185	1.05893	0.983744	0.780455	1.11908	1.02134		SLC16A8-3185	1.05379	1.11028	0.901082	1.09437	1.07408
NonTargetingControlGuideForHuman_0011-3959	0.961546	1.0809	0.823782	1.13716	1.02122		NonTargetingControlGuideForHuman_0011-3959	1.20825	0.976732	0.939546	1.20604	1.09139
CDKL5-1022	1.06708	1.0782	0.644037	0.975278	1.02118		CDKL5-1022	1.12388	1.12237	0.620632	1.13096	1.12312
JUND-2044	2.35462	0.760614	1.281	0.737649	1.0208		JUND-2044	1.20582	0.85755	1.16292	0.794893	1.01024
CFHR2-261	0.729087	1.09703	0.94444	1.39451	1.02073		CFHR2-261	0.85976	1.35082	0.968297	1.28495	1.12662
BTRC-870	0.992956	0.732799	1.0483	1.43121	1.02063		BTRC-870	0.967646	1.36363	1.16773	2.49527	1.26568
SNX7-593	0.9312	1.10982	1.37136	0.483867	1.02051		SNX7-593	0.735068	2.05334	1.47871	0.735462	1.10708
TSR1-3633	1.16654	0.44698	0.874442	1.60185	1.02049		TSR1-3633	0.555978	0.338702	0.564555	0.943438	0.560267
C18orf42-881	0.9284	1.0189	1.07278	1.02202	1.02046		C18orf42-881	0.808277	1.12709	1.21198	1.04459	1.08584
TGFB3-3448	1.30177	1.00562	0.90759	1.03476	1.02019		TGFB3-3448	1.11678	1.22341	0.803944	1.00457	1.06068
PPL-2787	1.03228	0.823541	1.00701	1.41096	1.01964		PPL-2787	0.92378	1.18743	0.887806	1.44864	1.05561
LACTB-2159	1.11744	1.64514	0.921561	0.296599	1.0195		LACTB-2159	2.00031	0.677405	0.866505	0.535076	0.771955
FLT1-1625	1.20657	0.71429	1.01054	1.02829	1.01942		FLT1-1625	1.48589	0.850805	1.19529	1.14358	1.16944
RP11-552E20.4-178	0.975312	1.16359	0.824649	1.06292	1.01911		RP11-552E20.4-178	0.980912	1.12325	1.04346	1.08117	1.06231
WBP1-3746	1.15268	0.885413	1.85429	0.562484	1.01905		WBP1-3746	1.25135	0.810686	1.15731	0.822303	0.989809
IZUMO1R-290	1.17571	0.862231	1.65997	0.862019	1.01897		IZUMO1R-290	1.1345	0.760059	1.6951	0.8428	0.98865
FN1-1638	0.662921	1.03104	1.00632	1.33471	1.01868		FN1-1638	0.427676	0.68243	1.01513	0.948213	0.815322
NPTN-2571	1.20677	1.2288	0.788081	0.830554	1.01866		NPTN-2571	1.02818	1.47463	0.973105	0.785154	1.00064
SLC13A4-3176	0.659182	1.04403	1.08423	0.993001	1.01851		SLC13A4-3176	0.70772	1.40182	0.766897	1.32988	1.04839
GHRL-1745	1.08029	1.07236	0.851308	0.964582	1.01847		GHRL-1745	0.576432	2.68235	0.910718	0.890829	0.900773
FOSB-1652	1.3193	0.714365	1.03744	0.999378	1.01841		FOSB-1652	1.34283	1.0998	0.874183	0.996833	1.04832
IFITM2-1928	0.863098	0.940362	1.09611	1.24283	1.01823		IFITM2-1928	0.871648	1.1104	1.21205	1.40634	1.16123
SGK1-3146	1.0333	1.39789	0.727895	1.00312	1.01821		SGK1-3146	0.860383	1.37624	0.872671	1.19841	1.03554
TNFSF15-3551	0.930573	0.725383	1.16024	1.10584	1.01821		TNFSF15-3551	0.928288	1.02549	1.31512	1.19859	1.11204
STUB1-3354	1.06399	1.10443	0.888309	0.97238	1.01818		STUB1-3354	0.548924	0.615046	0.741505	0.566253	0.590649
SRPK3-3321	1.2666	0.815832	1.06322	0.972774	1.018		SRPK3-3321	0.958514	0.616122	1.11803	0.771514	0.865014
SPON1-3305	0.780198	1.07704	1.57005	0.958816	1.01793		SPON1-3305	0.891552	1.20356	1.49311	1.19247	1.19802
AKT1-689	1.08625	1.03093	0.725692	1.00489	1.01791		AKT1-689	0.89632	0.607647	0.569729	0.731608	0.669628
GABRR1-1699	1.14249	1.21487	0.893294	0.763866	1.01789		GABRR1-1699	2.75572	1.26036	1.16725	1.8958	1.57808
FAM114A1-420	0.63017	1.10325	1.18978	0.932429	1.01784		FAM114A1-420	0.592376	1.37933	0.951687	1.14433	1.04801
PLAC9-2715	2.10781	0.770724	1.03481	1.00083	1.01782		PLAC9-2715	1.94176	0.740318	0.793524	1.12317	0.958345
AGO2-358	1.11076	1.23992	0.924062	0.916524	1.01741		AGO2-358	1.14771	1.23193	1.08478	0.781348	1.11624
EPS8-1486	1.11154	0.922834	0.607664	1.38009	1.01719		EPS8-1486	0.919184	1.16689	0.547907	0.965858	0.942521
PCDH1-2631	0.905244	1.37127	1.1285	0.900637	1.01687		PCDH1-2631	0.874444	1.2429	0.960699	1.00247	0.981582
CTNNB1-1233	0.983384	0.741938	1.05034	1.40368	1.01686		CTNNB1-1233	1.08616	0.848617	0.984867	0.98571	0.985289
TNNC1-3556	0.891997	1.11942	1.27028	0.914072	1.01674		TNNC1-3556	1.21742	0.937945	1.87045	0.795114	1.07768
LRP2-2246	1.07681	1.18579	0.956609	0.692437	1.01671		LRP2-2246	1.14797	1.49663	1.06264	0.808371	1.10531
CSF1R-1188	2.31219	0.502411	1.24965	0.783212	1.01643		CSF1R-1188	3.2886	0.790554	1.62291	1.0968	1.35986
NonTargetingControlGuideForHuman_0048-3996	1.41305	0.77692	1.25579	0.589539	1.01636		NonTargetingControlGuideForHuman_0048-3996	1.31175	1.11967	1.32607	0.799005	1.21571
Tcf3-3403	1.32806	1.10757	0.681687	0.924827	1.0162		Tcf3-3403	0.863127	0.513215	0.461366	1.01427	0.688171
COL5A3-1131	0.854235	1.08998	1.04017	0.992088	1.01613		COL5A3-1131	1.04757	0.927081	1.0672	0.827648	0.987323
KCNV2-2091	1.12451	1.01435	0.763176	1.01775	1.01605		KCNV2-2091	0.978957	0.915235	0.717854	0.890618	0.902926
POU4F2-2767	1.03774	0.994228	1.2003	0.911325	1.01598		POU4F2-2767	1.23578	1.43792	1.20583	1.08253	1.2208
DISC1-1332	0.742343	1.13265	1.23591	0.899152	1.0159		DISC1-1332	0.545586	1.24874	1.21259	0.724751	0.968671
NCK1-2462	1.26042	1.10098	0.842309	0.930638	1.01581		NCK1-2462	1.12554	1.06901	0.77945	0.812234	0.940623
ZSCAN10-3859	1.22749	0.719024	0.980203	1.05112	1.01566		ZSCAN10-3859	0.918711	0.717252	0.950475	1.26724	0.934593
XPO5-604	1.54995	0.44916	0.818321	1.21255	1.01544		XPO5-604	0.883243	0.150588	0.160098	0.269154	0.214626
MTSS1-2397	0.977238	0.825732	1.05342	1.24453	1.01533		MTSS1-2397	1.40691	0.600009	0.899858	0.921818	0.910838
TAGLN-3389	1.17807	0.987082	0.766574	1.04349	1.01528		TAGLN-3389	1.14209	1.03643	0.790406	1.20749	1.08926
RP11-806H10.4-202	0.606772	1.41554	0.614783	1.43414	1.01516		RP11-806H10.4-202	0.469561	1.30562	0.48012	1.17015	0.825135
SLIT2-3235	0.952681	0.692151	1.63595	1.07709	1.01489		SLIT2-3235	1.26208	0.902684	1.38685	1.30754	1.28481
CTNNA1-1223	1.4132	1.07909	0.950654	0.637505	1.01487		CTNNA1-1223	1.04567	0.782485	0.947805	0.867463	0.907634
MIR503HG-95	0.959914	1.16623	0.921356	1.06927	1.01459		MIR503HG-95	1.07433	1.30226	1.18653	1.19423	1.19038
E2F3-1405	0.841394	1.23274	1.16843	0.860499	1.01446		E2F3-1405	0.906801	1.03851	1.26167	0.837611	0.972657
LRRC38-2252	1.04207	1.10154	0.986066	0.564951	1.01407		LRRC38-2252	1.53963	0.878307	1.2181	0.515241	1.0482
KLHDC7A-2123	1.24124	0.934839	0.984598	1.04259	1.01359		KLHDC7A-2123	0.909298	0.974147	1.08777	1.11737	1.03096
SAMD4A-3068	1.09847	0.928591	0.731151	2.46677	1.01353		SAMD4A-3068	1.30136	1.16832	1.19441	1.9476	1.24788
CFHR2-262	0.852964	1.17388	1.31391	0.6812	1.01342		CFHR2-262	0.843968	0.924735	1.2041	1.00843	0.966584
GSK3B-1784	0.992057	1.0637	1.03456	0.649693	1.01331		GSK3B-1784	0.815727	1.3519	1.2195	0.758489	1.01761
RP11-438J1.1-164	1.41305	0.92784	1.09868	0.5458	1.01326		RP11-438J1.1-164	1.18767	1.07304	0.970095	0.603022	1.02157
GNG12-432	0.749425	0.938644	1.21825	1.08686	1.01275		GNG12-432	0.781644	1.22163	1.35918	1.29586	1.25874
NonTargetingControlGuideForHuman_0030-3978	0.854066	0.876344	1.14882	1.19389	1.01258		NonTargetingControlGuideForHuman_0030-3978	1.1538	1.56813	1.01802	1.27713	1.21546
FLNA-1621	1.29616	0.728922	1.82067	0.634285	1.01254		FLNA-1621	0.937042	0.916132	1.73731	0.495113	0.926587
RFPL4AL1-2978	0.93216	0.86211	1.0929	1.30209	1.01253		RFPL4AL1-2978	0.844033	0.751256	1.16848	1.42579	1.00626
FASN-1585	1.15832	0.995315	1.02963	0.888542	1.01247		FASN-1585	1.16443	0.750356	0.813326	1.02491	0.919117
APLN-748	0.98857	1.12153	1.03562	0.989314	1.01247		APLN-748	1.06091	0.950501	1.02052	0.851994	0.985513
FAM105A-1520	0.98454	1.26455	1.04011	0.776625	1.01233		FAM105A-1520	1.03232	1.24901	1.24417	0.959354	1.13824
RGL1-2986	0.829559	1.0802	0.975287	1.04916	1.01222		RGL1-2986	1.11301	1.13699	0.755263	1.01787	1.06544
LRRTM2-2263	1.027	0.990084	0.996993	1.22541	1.012		LRRTM2-2263	1.05998	1.02112	1.00531	1.08461	1.04055
ATP6V1A-804	0.688655	2.24751	1.25517	0.768791	1.01198		ATP6V1A-804	0.216572	0.608842	0.466098	0.214979	0.341335
LAMC2-2171	1.33804	0.966614	0.998687	1.02461	1.01165		LAMC2-2171	1.60061	0.789168	1.04105	1.0752	1.05813
Col16a1-1114	0.91885	1.02359	0.999213	1.55161	1.0114		Col16a1-1114	1.45865	1.32416	1.00598	1.39335	1.35875
TRHDE-3597	1.04342	0.979245	1.15122	0.88424	1.01133		TRHDE-3597	1.12055	1.68607	1.01653	0.727245	1.06854
P4HA2-507	1.3521	0.681835	1.06108	0.961399	1.01124		P4HA2-507	1.40542	1.11851	0.975677	1.47106	1.26197
SLC4A1-3220	0.861445	1.16078	0.404393	1.84956	1.01111		SLC4A1-3220	1.13001	0.655856	0.312255	1.12564	0.890749
SOX4-3278	1.48626	0.994573	1.02632	0.910819	1.01045		SOX4-3278	1.24167	1.42726	1.28868	1.29997	1.29433
NCF2-2455	1.7528	0.994489	0.878392	1.02628	1.01039		NCF2-2455	2.74399	1.20786	0.881122	1.40705	1.30745
GPR27-1767	1.53211	0.678483	0.716966	1.30363	1.0103		GPR27-1767	1.86144	1.05141	0.895095	1.56395	1.30768
RAPGEF3-2919	0.979663	1.31466	0.864083	1.0405	1.01008		RAPGEF3-2919	0.988222	1.45742	0.892113	1.10554	1.04688
SMAD1-3241	1.4749	0.924711	1.0952	0.751837	1.00995		SMAD1-3241	1.32102	1.1673	0.781333	0.921182	1.04424
ABCC3-621	0.983545	1.02005	1.18409	0.999696	1.00988		ABCC3-621	0.666749	0.908836	1.16161	0.696042	0.802439
SYNPO-3374	0.836843	1.03862	1.54589	0.980833	1.00973		SYNPO-3374	1.10736	0.971049	1.01128	1.18387	1.05932
CASQ1-939	0.723746	0.77884	1.7686	1.24038	1.00961		CASQ1-939	0.804862	1.27187	1.02596	1.44408	1.14892
ALPL-701	1.41789	0.929498	0.590265	1.08936	1.00943		ALPL-701	1.25237	0.835357	0.85921	1.11148	0.985347
LAMB2-472	0.660541	0.981241	1.34494	1.03743	1.00933		LAMB2-472	0.701035	1.04354	1.38813	1.0867	1.06512
TNNC1-3557	0.60459	1.00476	1.46728	1.0133	1.00903		TNNC1-3557	1.09809	1.16161	1.31574	0.92813	1.12985
ESPL1-1506	0.897338	1.04783	1.07268	0.970194	1.00901		ESPL1-1506	0.318482	0.185972	0.512511	0.524853	0.415497
IFITM2-1930	0.91281	0.93908	1.0785	1.2007	1.00879		IFITM2-1930	1.17944	1.37124	1.19592	1.11352	1.18768
SPNS3-3301	0.871032	0.943565	1.14442	1.07341	1.00849		SPNS3-3301	1.09241	0.913538	0.849128	1.01876	0.966148
GAS2-1716	1.14681	0.778037	1.07525	0.941338	1.0083		GAS2-1716	1.09164	1.02569	1.40094	1.23681	1.16422
GLI2-1754	1.13793	1.51859	0.505741	0.878241	1.00809		GLI2-1754	0.787824	1.32274	0.639426	1.16854	0.97818
FARSB-1579	0.908555	0.563599	1.71711	1.10759	1.00807		FARSB-1579	0.766976	0.413799	0.93748	0.775315	0.771145
OSMR-505	0.67514	1.14752	1.09607	0.920062	1.00807		OSMR-505	0.915896	0.957022	0.765971	0.899365	0.90763
TIMP3-3467	0.827131	1.189	0.719434	1.43226	1.00807		TIMP3-3467	1.01618	1.15721	0.870435	1.04193	1.02906
RBMS1-2959	1.71055	0.82333	1.1597	0.856357	1.00803		RBMS1-2959	1.36707	1.80374	1.28174	0.991332	1.3244
TP73-3583	1.37013	1.11848	0.897376	0.876615	1.00793		TP73-3583	1.82799	1.34461	0.902951	1.48566	1.41513
XIRP1-3780	2.37241	0.951648	0.750807	1.06382	1.00774		XIRP1-3780	1.08607	0.826564	0.52941	0.858147	0.842356
TJP1-3474	1.30838	1.1515	0.828743	0.863857	1.00768		TJP1-3474	0.956977	1.75047	0.917125	0.671749	0.937051
TNS1-3574	1.1079	0.796756	1.03272	0.982346	1.00753		TNS1-3574	0.86377	1.18587	1.37136	0.9471	1.06649
CEMP1-1035	1.04207	0.625791	0.972694	1.06634	1.00738		CEMP1-1035	0.8398	0.693746	0.881206	1.42276	0.860503
RP11-660L16.2-189	1.31252	0.572575	1.13566	0.879083	1.00737		RP11-660L16.2-189	1.38172	1.05338	1.33409	1.03034	1.19374
CCDC84-958	1.205	2.52194	0.534062	0.809183	1.00709		CCDC84-958	0.922994	0.798799	0.248858	0.426175	0.612487
HS3ST4-1888	1.55393	1.01112	0.781037	1.0024	1.00676		HS3ST4-1888	1.13869	1.94171	0.965575	0.99127	1.06498
FAM135B-1523	0.996228	1.01727	1.32089	0.810531	1.00675		FAM135B-1523	1.048	0.841125	1.21072	0.775315	0.944562
CER1-1049	0.657497	0.986662	1.02637	1.28251	1.00652		CER1-1049	0.629634	0.621072	0.757458	1.02316	0.693546
ARL4D-772	0.539384	1.05791	0.95502	1.58608	1.00647		ARL4D-772	0.72749	0.787692	1.01837	2.18412	0.903029
KIF19-2108	0.824384	1.12709	0.885841	2.23504	1.00647		KIF19-2108	0.796605	1.52061	0.879862	2.77756	1.20024
CKM-1080	0.454075	1.77435	0.850886	1.16193	1.00641		CKM-1080	0.592166	0.889845	1.21817	1.58293	1.05401
ST6GALNAC1-3335	1.35535	0.809073	1.05333	0.959449	1.00639		ST6GALNAC1-3335	1.34324	0.97437	0.928198	1.3806	1.15881
LAPTM4A-481	1.14468	0.867695	0.675502	1.15675	1.00619		LAPTM4A-481	1.30488	1.14893	0.923865	1.46328	1.22691
TUSC5-3660	1.12064	0.891558	1.19598	0.744728	1.0061		TUSC5-3660	1.25524	0.500604	0.943734	0.570111	0.756923
Actbl2-648	1.66008	0.73636	0.572443	1.27539	1.00588		Actbl2-648	1.33724	1.21381	0.600481	1.50302	1.27553
FHL2-430	0.927393	1.08435	1.70132	0.74353	1.00587		FHL2-430	1.04186	0.903439	1.51063	0.67602	0.972648
ARL5A-777	1.26026	0.794609	0.973372	1.03828	1.00582		ARL5A-777	1.30786	0.990787	0.831298	1.12433	1.05756
PTPRC-2875	0.854266	1.55233	1.15726	0.829796	1.00576		PTPRC-2875	1.20221	1.07864	0.978989	1.01643	1.04754
ABTB2-637	1.09944	1.11363	0.912061	0.878241	1.00575		ABTB2-637	0.985829	1.16487	0.992585	0.948443	0.989207
PCAT4-100	1.03237	0.978924	1.19489	0.559497	1.00565		PCAT4-100	1.11793	1.50534	0.969967	0.557589	1.04395
WNT10A-3761	0.655747	1.40407	1.21248	0.798814	1.00565		WNT10A-3761	0.667877	1.31592	0.944749	0.761713	0.853231
SYNPO-3373	0.74669	1.03406	0.976373	1.05353	1.00522		SYNPO-3373	0.718747	1.76206	1.43258	1.10631	1.26944
CAPN2-376	0.948984	1.06141	0.92366	1.96061	1.0052		CAPN2-376	0.666449	1.15761	0.669243	1.66063	0.913428
JUP-2049	0.699176	1.77545	1.06807	0.942045	1.00506		JUP-2049	0.705665	1.43426	0.970095	0.904534	0.937314
LIN7A-2217	0.941111	1.06701	1.91635	0.942992	1.005		LIN7A-2217	0.689627	0.772936	2.03673	1.54593	1.15943
ARHGAP31-250	0.714208	0.936002	1.27812	1.07341	1.0047		ARHGAP31-250	0.872757	1.64322	1.07104	1.09659	1.08382
TCF21-3402	0.76128	0.963719	1.0456	1.32244	1.00466		TCF21-3402	1.14643	0.941368	0.900486	0.980973	0.961171
TM4SF1-3483	0.674037	1.41795	1.17032	0.838821	1.00457		TM4SF1-3483	1.38499	1.20331	1.12317	0.860766	1.16324
SMAD1-3239	1.07343	0.67243	1.39955	0.935495	1.00446		SMAD1-3239	0.991228	0.799311	1.34552	1.09242	1.04182
RNU5B-1-113	0.967296	1.10003	0.894629	1.04152	1.00441		RNU5B-1-113	0.999455	1.02603	0.964097	1.10215	1.01274
MTRNR2L3-2393	0.967343	0.810446	1.87783	1.04127	1.00431		MTRNR2L3-2393	0.525661	0.631525	1.34431	0.637106	0.634316
MAMDC2-2294	1.02339	0.985203	0.680564	1.12899	1.00429		MAMDC2-2294	1.26815	0.775706	0.652349	1.15738	0.966541
PRDX6-2817	0.989261	1.02145	0.970046	1.01932	1.00429		PRDX6-2817	1.49466	1.24088	1.36493	1.06034	1.30291
RAPH1-558	0.780294	0.999101	1.2618	1.00857	1.00384		RAPH1-558	0.590652	1.38738	1.0608	1.04657	1.05368
NCMAP-2473	0.981245	0.99198	1.05234	1.01417	1.00307		NCMAP-2473	0.952653	1.20881	0.975266	1.20604	1.09066
SVIL-3359	1.07297	0.76156	1.16149	0.933148	1.00306		SVIL-3359	1.1876	1.0401	1.50037	0.918623	1.11385
ARHGAP31-249	1.50634	0.763682	0.78823	1.21764	1.00293		ARHGAP31-249	1.44599	1.22158	1.0808	1.02343	1.15119
RP1-140K8.5-161	1.01069	0.995074	1.04562	0.862106	1.00288		RP1-140K8.5-161	1.50037	0.714215	0.835845	0.976322	0.906084
SEMA5A-3114	0.839445	1.09902	0.906727	1.29518	1.00287		SEMA5A-3114	0.984333	1.40692	1.22642	0.857545	1.10538
SIRPA-3162	1.02786	0.977822	0.929672	1.46663	1.00284		SIRPA-3162	1.20643	0.971049	0.824677	1.52226	1.08874
ALG1L-692	0.654309	1.488	1.04687	0.958639	1.00276		ALG1L-692	0.58893	0.78277	0.88213	0.698064	0.740417
HSPB8-1903	1.07333	1.14096	0.931362	0.851958	1.00235		HSPB8-1903	0.897756	0.933	0.903426	1.08231	0.918213
PROC-2825	0.901283	1.48094	1.10312	0.777294	1.0022		PROC-2825	1.34482	1.42626	1.27359	0.943471	1.30921
NGF-2516	1.64194	1.12142	0.788973	0.882963	1.00219		NGF-2516	0.817336	0.5443	0.61638	1.06049	0.716858
PARVA-511	1.37592	0.783216	0.907209	1.09616	1.00169		PARVA-511	1.30791	0.713407	0.956271	0.933608	0.944939
IL1A-1967	0.85521	0.455576	1.14811	1.33398	1.00166		IL1A-1967	0.779804	0.626463	0.982705	1.14909	0.881255
GPC1-435	0.960309	1.04276	1.15306	0.849112	1.00154		GPC1-435	0.806852	0.829256	1.10941	1.15985	0.969334
DYNLL1-1383	1.59291	1.14351	0.859481	0.822039	1.00149		DYNLL1-1383	1.04595	1.83402	1.40881	1.02769	1.22738
GFOD1-1738	1.66174	0.95671	0.835589	1.04601	1.00136		GFOD1-1738	1.50649	0.839103	1.02919	0.928861	0.979027
DUSP6-1381	0.962837	0.64104	1.03977	1.76502	1.0013		DUSP6-1381	0.821808	0.921538	1.06843	1.62989	0.994984
MT3-301	0.987072	1.01544	0.714259	1.05762	1.00126		MT3-301	1.15054	1.31454	0.919481	0.918239	1.03501
RP11-120I21.2-125	0.789067	0.904847	1.09765	1.19492	1.00125		RP11-120I21.2-125	0.737319	1.03934	0.875215	1.05017	0.95728
CENPA-1041	1.34173	0.555738	1.43341	0.660558	1.00115		CENPA-1041	1.17798	0.640185	0.594047	0.402015	0.617116
KCNA1-2059	0.879149	1.12293	0.783626	1.31922	1.00104		KCNA1-2059	0.845632	1.63871	0.688674	1.18078	1.01321
PARVA-513	0.948131	1.36283	1.05388	0.718476	1.00101		PARVA-513	0.655163	1.7988	1.11432	0.984832	1.04957
GAS2-1718	0.538403	1.11363	0.996189	1.00571	1.00095		GAS2-1718	0.438107	0.660313	1.13205	0.863041	0.761677
KCNA1-2062	0.989023	0.695495	1.03653	1.01265	1.00084		KCNA1-2062	1.07698	0.704825	1.0873	0.695795	0.890901
CTNND1-1235	0.897338	0.660432	1.45989	1.1042	1.00077		CTNND1-1235	1.24886	0.617671	1.20541	1.12954	1.16748
CTAG1B-1218	1.02078	1.08286	0.980465	0.881606	1.00062		CTAG1B-1218	1.38271	0.892303	0.923278	0.75715	0.90779
LRRC8A-2257	1.08962	2.02845	0.910333	0.72647	0.999979		LRRC8A-2257	1.33067	1.29626	1.03616	1.19078	1.24352
XKRX-3786	1.00055	0.534661	0.999404	1.16845	0.999975		XKRX-3786	1.00851	0.801092	0.844331	1.58199	0.926418
RP1-140K8.5-160	0.998605	0.869646	1.13996	1.00122	0.999915		RP1-140K8.5-160	0.884417	0.712774	1.22967	0.840064	0.86224
PDE6G-2658	0.903817	1.09598	0.84824	1.27639	0.999897		PDE6G-2658	0.980725	0.957781	1.06991	0.972701	0.976713
SOX9-3280	1.01029	0.899834	0.989479	1.4516	0.999884		SOX9-3280	0.625962	0.532619	0.832474	1.04462	0.729218
ERBB4-1492	0.79501	1.07386	0.925858	1.23269	0.999858		ERBB4-1492	0.746892	0.748089	0.928198	1.71284	0.838144
TSPAN2-3622	1.00203	1.8223	0.624651	0.997413	0.99972		TSPAN2-3622	0.676873	0.698861	0.722757	1.30104	0.710809
HSD17B2-278	0.718342	1.04175	0.957367	1.31395	0.999559		HSD17B2-278	1.04075	1.2716	0.845008	1.68924	1.15618
EPHA2-1468	0.667905	0.920915	1.66833	1.07795	0.999435		EPHA2-1468	0.488595	1.19031	1.33463	1.13426	1.16228
FAM157B-1533	0.889397	0.695469	1.60944	1.10919	0.999292		FAM157B-1533	0.627507	0.784102	0.883295	0.904534	0.833699
MYLPF-2425	0.988981	1.00958	1.10699	0.919144	0.99928		MYLPF-2425	0.890896	1.27065	1.26108	0.927228	1.09416
HIST2H2AB-1855	1.11111	0.782122	1.33346	0.887383	0.999246		HIST2H2AB-1855	1.26324	1.10644	1.07056	0.920174	1.0885
TGFBI-3454	1.06798	0.930284	1.09209	0.680387	0.999132		TGFBI-3454	0.98883	1.1296	1.20552	0.854134	1.05921
LILRP2-76	0.87736	0.748801	1.37998	1.12076	0.999061		LILRP2-76	1.00919	0.66036	1.19763	1.08621	1.0477
CRB3-1164	0.760098	1.20895	0.955349	1.04264	0.998994		CRB3-1164	0.644198	1.03224	0.865783	1.22888	0.949014
KIRREL-2117	0.441166	1.69762	0.923602	1.07341	0.998504		KIRREL-2117	0.511125	0.834253	0.909929	0.505761	0.672689
SOX9-3281	0.573641	1.22424	1.08045	0.916322	0.998387		SOX9-3281	0.947883	1.20199	1.12617	0.561324	1.03703
SLC13A4-3178	1.27767	0.76309	1.15871	0.837914	0.998312		SLC13A4-3178	1.71336	0.843521	1.15486	1.04844	1.10165
RP11-375I20.6-148	0.700719	0.915674	1.0808	1.45786	0.998238		RP11-375I20.6-148	0.820256	1.46103	1.09734	1.4939	1.27918
FRY-1686	1.4202	1.16994	0.824598	0.826523	0.998232		FRY-1686	1.18843	1.95706	0.94305	0.844231	1.06574
AKAP2-679	1.86615	0.702226	1.10453	0.891276	0.997901		AKAP2-679	2.18487	1.09126	1.0583	1.30027	1.19577
MYO1C-493	2.89909	0.526318	1.05326	0.942303	0.997784		MYO1C-493	1.78631	0.577675	1.18123	0.650134	0.91568
AC015987.1-16	1.053	0.942517	1.32677	0.902993	0.997758		AC015987.1-16	0.846761	1.21488	1.31485	0.856242	1.03556
CYP4A11-1269	0.931686	1.02248	0.972749	1.2378	0.997616		CYP4A11-1269	1.1434	0.927317	1.09926	1.3385	1.12133
CSF1-1186	0.987072	0.988847	1.37222	1.00632	0.997583		CSF1-1186	0.851053	0.73771	0.914432	0.802409	0.826731
SLC24A1-3200	0.989497	1.00541	1.42991	0.594773	0.997453		SLC24A1-3200	0.833559	0.951156	1.07969	0.650494	0.892357
DMKN-1343	1.21525	0.884452	1.01417	0.980066	0.997116		DMKN-1343	0.941416	0.913807	0.939633	1.14736	0.940525
PLEK-312	1.02685	0.744598	1.09827	0.967299	0.997075		PLEK-312	1.28592	1.0883	0.982586	0.805857	1.03544
MIR503HG-93	1.0381	0.598839	0.955934	1.48962	0.997015		MIR503HG-93	1.13832	0.675967	0.809862	0.762499	0.786181
IL13RA1-446	0.897338	1.27561	0.892601	1.09531	0.996325		IL13RA1-446	1.25173	0.92691	0.87576	1.08327	1.00509
SPARC-3284	1.1928	0.852905	1.13194	0.860364	0.996152		SPARC-3284	0.845015	1.29046	1.6644	0.994513	1.14249
CSNK1E-1205	1.07094	0.843156	0.921314	1.09273	0.996126		CSNK1E-1205	0.939742	1.17612	1.04383	1.00089	1.02236
PAG1-2615	0.769147	0.949652	1.04241	1.1299	0.99603		PAG1-2615	1.2155	1.07609	1.68145	1.04657	1.1458
TNNI1-3559	0.567996	0.970208	1.02182	1.05623	0.996015		TNNI1-3559	0.807832	0.728809	0.745259	0.775315	0.760287
ATPAF1-811	0.831818	1.22208	0.860355	1.13155	0.995952		ATPAF1-811	1.09226	1.13356	1.3008	0.701985	1.11291
UBD-3674	0.654954	0.936619	1.07309	1.0549	0.995759		UBD-3674	1.12375	1.03143	1.31034	0.813224	1.07759
IL1R1-285	0.981028	1.1615	0.956916	1.01047	0.995747		IL1R1-285	1.05441	1.32886	0.889333	1.09262	1.07351
GGTLC2-1739	1.14395	0.846777	0.794303	1.18308	0.995364		GGTLC2-1739	0.787799	1.02649	0.726917	1.03151	0.907143
LILRP1-73	0.93428	1.07988	0.75762	1.05637	0.995324		LILRP1-73	1.21338	1.15262	0.885436	1.12726	1.13994
LARP6-486	1.14728	0.853737	0.74494	1.13655	0.995142		LARP6-486	1.18174	1.16646	0.890303	1.18793	1.1741
CNR1-1103	1.06194	0.928236	0.864331	1.18341	0.995087		CNR1-1103	0.915358	1.11595	1.00518	1.28701	1.06056
MYL4-2418	0.94925	0.674535	1.33823	1.04088	0.995065		MYL4-2418	1.17305	0.778902	1.34823	0.942398	1.05773
GJD2-1747	0.87934	1.21727	0.764822	1.11004	0.994691		GJD2-1747	1.32567	0.773233	0.816815	1.11412	0.965468
DEF8-1318	0.779419	0.879368	1.46943	1.10979	0.99458		DEF8-1318	0.965834	1.07379	0.93627	1.08189	1.01981
HHAT-1823	1.12523	1.56547	0.863247	0.718561	0.99424		HHAT-1823	1.15839	1.09143	1.05836	0.861967	1.07489
EYA2-1511	1.02553	1.23869	0.939699	0.962908	0.994219		EYA2-1511	0.789555	1.1476	0.998398	1.09622	1.04731
RND3-3001	0.927155	1.03112	0.957214	1.04449	0.994165		RND3-3001	1.08666	1.30733	0.943841	0.998892	1.04278
PDK1-2671	1.35988	1.14049	0.453976	0.847786	0.994138		PDK1-2671	1.20901	0.937945	0.693055	0.843325	0.890635
GOLGA6C-1765	0.8717	2.0732	0.931062	1.05714	0.994102		GOLGA6C-1765	0.765314	1.1072	0.802988	0.877533	0.84026
SH3BGRL-3153	0.924462	1.06351	1.11628	0.915986	0.993987		SH3BGRL-3153	1.06875	1.1791	1.03247	1.01952	1.05061
PROC-2824	1.77305	0.746405	1.00846	0.979002	0.99373		PROC-2824	2.18048	0.725519	0.946531	1.15122	1.04888
XRN2-3793	1.21405	0.772944	0.738335	1.2209	0.993495		XRN2-3793	0.853584	0.879688	0.547509	0.660664	0.757124
SGCD-3138	1.03977	2.14462	0.793047	0.947123	0.993448		SGCD-3138	0.843793	1.6815	1.01483	1.15122	1.08303
SYTL4-3386	1.134	1.04496	0.778637	0.941827	0.993393		SYTL4-3386	0.741448	1.39839	0.803711	1.00013	0.901923
AKAP2-681	1.27788	0.959108	1.0275	0.935643	0.993301		AKAP2-681	1.0705	0.998573	0.948034	0.719215	0.973303
TSSC4-3636	1.06095	0.925582	0.712916	1.08256	0.993266		TSSC4-3636	0.911892	1.314	0.852514	1.18189	1.04689
MGLL-2338	0.935121	1.59156	0.878251	1.05132	0.99322		MGLL-2338	0.969616	1.29388	0.999674	1.25162	1.12565
ITPRIP-2027	1.29177	0.924905	1.06118	0.907516	0.993043		ITPRIP-2027	1.03432	0.835454	1.0432	1.32128	1.03876
COL5A3-1134	0.993697	0.815799	0.992355	1.24532	0.993026		COL5A3-1134	1.25266	1.13735	0.938977	0.936051	1.03816
TRPM6-3610	0.734793	1.01593	1.25439	0.970019	0.992977		TRPM6-3610	1.08564	1.05905	1.17208	0.904534	1.07234
PLK2-2734	1.04402	0.94138	0.903854	1.04657	0.992699		PLK2-2734	1.21286	1.11733	0.77985	0.746599	0.948592
FNDC9-1640	1.02055	0.964749	0.886174	1.02365	0.992652		FNDC9-1640	0.981593	0.933436	1.06494	0.984278	0.982936
MPP5-2365	0.827269	0.869666	1.25962	1.11514	0.992402		MPP5-2365	0.852247	0.997889	1.18403	1.02372	1.0108
LRMP-291	1.16813	0.413107	1.51055	0.816144	0.992138		LRMP-291	2.82266	0.627251	2.03914	1.06689	1.55301
A4GALT-608	0.857509	1.45419	1.12618	0.783039	0.991842		A4GALT-608	0.958343	1.36406	1.00238	1.16247	1.08243
ATP1A4-796	0.802398	0.902363	1.08129	1.14693	0.991828		ATP1A4-796	1.00947	1.60493	1.13093	0.804794	1.0702
AMACR-705	1.35028	0.958794	1.02476	0.64928	0.991776		AMACR-705	1.36053	1.36044	1.38947	0.587237	1.36048
hsa-mir-19b-1-3897	0.918703	0.950281	1.03298	1.2158	0.99163		hsa-mir-19b-1-3897	1.03122	1.00283	0.939789	1.4208	1.01703
AC144450.2-34	1.21199	1.07682	0.549919	0.90588	0.991348		AC144450.2-34	0.663855	1.24263	0.811864	0.79079	0.801327
CLMP-1087	0.768676	1.99964	1.21394	0.73487	0.991306		CLMP-1087	1.01682	1.55689	1.24696	1.00629	1.13189
LIN28A-2212	0.995909	0.986579	0.791703	1.05201	0.991244		LIN28A-2212	1.05302	1.36923	0.95295	1.48243	1.21112
FGF21-1607	0.988684	0.769214	1.08546	0.993766	0.991225		FGF21-1607	1.07308	0.981774	0.914275	0.772623	0.948025
ABHD2-626	0.654691	1.65612	1.12288	0.858725	0.990805		ABHD2-626	0.667174	1.31586	1.30096	0.719629	1.0103
LMX1A-2225	0.989588	0.924169	0.991989	1.18555	0.990788		LMX1A-2225	1.12983	0.739934	0.924073	0.669355	0.832004
RHOC-561	0.934727	1.23901	1.04612	0.694387	0.990425		RHOC-561	0.957483	0.918169	1.04502	0.772555	0.937826
RP11-814P5.1-205	1.40091	1.02247	0.958053	0.643563	0.990261		RP11-814P5.1-205	1.38	0.827795	1.0167	1.10189	1.05929
Tcf12-3398	1.26386	0.716462	1.2767	0.578308	0.990159		Tcf12-3398	1.13042	0.734391	1.31482	1.01395	1.07219
ERN1-1498	0.748799	1.15501	1.09276	0.887477	0.99012		ERN1-1498	0.9481	1.26509	1.10289	1.02396	1.06343
UGT3A1-3683	1.00179	0.831922	0.978428	1.42248	0.990109		UGT3A1-3683	0.936743	0.716249	0.814136	1.23898	0.87544
RP11-302J23.1-144	1.7243	0.872943	0.634035	1.10714	0.990042		RP11-302J23.1-144	1.26496	0.88155	0.810483	1.06364	0.972594
FAM157B-1531	0.973017	2.42974	1.00682	0.681758	0.989919		FAM157B-1531	0.759687	0.868833	0.636479	0.433807	0.698083
CCDC85C-959	1.13962	0.839889	1.41322	0.532444	0.989754		CCDC85C-959	1.0184	0.879324	1.2601	0.559736	0.948863
ACTR1A-651	1.68442	0.880948	1.09827	0.765905	0.989611		ACTR1A-651	1.34669	0.914431	0.857647	0.753311	0.886039
COL1A1-1116	0.953119	0.784128	1.29209	1.02605	0.989584		COL1A1-1116	1.11309	0.695336	1.31079	0.938213	1.02565
RP11-122C5.3-129	1.09891	1.3613	0.880213	0.658418	0.989564		RP11-122C5.3-129	0.837188	1.34528	1.10861	1.21173	1.16017
CTNND1-1238	0.739969	1.59452	0.844826	1.13425	0.989536		CTNND1-1238	1.39679	1.00829	1.12209	1.27613	1.19911
WWC2-3773	0.517185	1.13453	0.844501	1.29026	0.989516		WWC2-3773	0.617754	0.96289	0.977855	1.39792	0.970373
LCAT-2189	1.00951	0.969466	1.67279	0.816144	0.989486		LCAT-2189	1.15472	1.08475	1.43561	0.815854	1.11974
THBS1-222	1.02791	0.588745	0.951028	1.20045	0.989469		THBS1-222	1.22984	0.872185	1.5156	1.82087	1.37272
MPDZ-2356	1.29301	0.706234	1.00091	0.977511	0.989211		MPDZ-2356	0.992786	0.792225	0.779775	0.752191	0.786
DSCAML1-1364	0.8224	1.74804	0.898287	1.07986	0.989073		DSCAML1-1364	0.870262	1.30164	0.75966	0.934313	0.902288
SPNS2-3298	1.0487	1.06899	0.929395	0.747233	0.989046		SPNS2-3298	0.641514	1.0201	0.999217	0.682463	0.84084
LMNA-489	1.01394	0.623616	1.09576	0.963875	0.988908		LMNA-489	1.10131	0.833175	1.14977	0.820608	0.967243
CACNA1D-921	0.644057	1.03864	0.938591	1.76139	0.988615		CACNA1D-921	0.537362	1.09164	0.775282	1.82776	0.933462
FOXJ1-1667	0.664308	0.957482	1.01963	1.08902	0.988558		FOXJ1-1667	0.72934	1.10556	1.01896	0.92104	0.969998
PSMD1-2856	1.13561	0.883726	1.04223	0.934708	0.988467		PSMD1-2856	1.0489	0.957761	1.08804	0.753778	1.00333
GDF1-1724	0.983195	0.99345	0.868354	1.36077	0.988322		GDF1-1724	1.2377	1.56943	0.829101	0.974113	1.10591
CSNK1E-1203	0.864375	0.983754	0.992401	1.06411	0.988077		CSNK1E-1203	0.996034	1.08163	0.836219	0.981698	0.988866
GDF15-1729	0.669443	1.38288	0.758656	1.21749	0.988072		GDF15-1729	0.680101	1.12764	0.713972	1.08416	0.899065
FAM184B-1549	0.771661	0.983357	1.06648	0.992585	0.987971		FAM184B-1549	1.06745	1.19223	1.14713	1.43339	1.16968
RAPSN-2928	1.45691	0.97998	0.977092	0.995116	0.987548		RAPSN-2928	1.19804	1.19085	1.21277	0.988438	1.19445
GABRR1-1700	0.447061	0.930191	1.04332	1.0888	0.986757		GABRR1-1700	0.452642	1.18368	1.13171	1.12768	1.12969
KIF19-2109	0.986478	0.921003	1.3874	0.986841	0.986659		KIF19-2109	0.56048	0.635492	1.24512	1.2499	0.940307
PTCHD2-2865	0.672263	0.909505	1.13082	1.06363	0.986567		PTCHD2-2865	0.80013	0.922898	1.21774	0.931944	0.927421
VSTM2A-3730	0.575651	1.06231	0.914751	1.05807	0.986412		VSTM2A-3730	0.501413	1.56118	0.964949	1.1926	1.07878
GEM-1733	0.85621	1.026	0.946453	1.18522	0.986228		GEM-1733	0.827643	0.826873	1.04853	1.13372	0.938086
CACNA1D-922	1.05733	1.44021	0.795946	0.914931	0.98613		CACNA1D-922	1.23691	0.903131	0.739478	0.962317	0.932724
HERC6-1822	1.07404	1.00796	0.799229	0.96399	0.985976		HERC6-1822	1.21435	1.09945	0.90045	1.34757	1.1569
ANXA6-743	0.925222	1.56754	0.686999	1.04644	0.985829		ANXA6-743	1.02027	1.38965	0.903229	1.05393	1.0371
GSK3B-1786	0.810848	0.943693	1.02791	1.79266	0.985799		GSK3B-1786	0.988634	1.02859	1.05938	2.11489	1.04399
VGF-3722	0.940934	1.22436	1.0305	0.734436	0.985716		VGF-3722	0.7912	1.21168	0.965326	0.856015	0.91067
CDC42EP1-986	0.803616	0.85467	1.11675	1.45677	0.98571		CDC42EP1-986	0.91515	1.44203	0.822527	1.45049	1.17859
RASGRF1-2937	0.879569	1.09166	1.13451	0.87185	0.985616		RASGRF1-2937	0.665025	1.00522	1.38611	0.955928	0.980576
SRC-3312	0.749831	1.49429	0.456486	1.22062	0.985223		SRC-3312	0.677616	1.96489	0.757811	1.48762	1.12272
FASN-1584	1.60239	1.01793	0.646043	0.952459	0.985193		FASN-1584	0.896525	0.838288	0.596575	0.71232	0.775304
PLEK-313	0.993404	0.994173	0.834132	0.976528	0.984966		PLEK-313	1.03141	1.09048	0.912149	1.07267	1.05204
AC096574.4-26	1.10757	0.862261	0.851789	1.55622	0.984916		AC096574.4-26	1.46632	1.31856	1.07866	1.95531	1.39244
DSCAML1-1365	1.57034	1.02213	0.94753	0.67768	0.984828		DSCAML1-1365	0.99791	1.15592	0.579415	0.843001	0.920455
FAM129B-426	0.893676	1.07591	1.20236	0.755461	0.984792		FAM129B-426	0.716381	1.165	0.97972	0.813788	0.896754
CPVL-1153	0.651492	1.49912	1.09958	0.869968	0.984773		CPVL-1153	0.534385	1.00587	0.978943	0.790251	0.884597
UMODL1-3689	1.65584	1.06012	0.908756	0.679462	0.98444		UMODL1-3689	1.71421	1.00004	0.80673	0.503113	0.903385
RP11-375I20.6-147	0.522626	0.824158	1.14453	1.64379	0.984345		RP11-375I20.6-147	0.524425	0.912595	1.03642	1.30853	0.974509
OLFML3-2608	1.03285	0.704854	0.935527	1.04038	0.984191		OLFML3-2608	1.15966	0.754034	1.08943	0.791467	0.940448
hsa-mir-202-3925	1.01698	1.15234	0.65864	0.951069	0.984026		hsa-mir-202-3925	1.31955	1.07075	0.799343	1.01392	1.04234
PCDH1-2634	1.10348	1.06767	0.854914	0.900121	0.983895		PCDH1-2634	0.949231	1.22704	0.789074	1.2623	1.08813
Cebpb-1030	1.11038	0.857101	1.68413	0.626671	0.983738		Cebpb-1030	1.05086	1.34338	2.33786	0.550349	1.19712
BNC2-857	0.914884	1.00342	0.963711	1.58914	0.983566		BNC2-857	1.01585	1.1965	1.36311	1.22874	1.21262
FOLH1-272	0.956503	1.01033	1.44591	0.915973	0.983414		FOLH1-272	1.00772	0.858905	1.74501	0.766757	0.933313
FILIP1L-1612	1.22437	0.980329	0.985278	0.848228	0.982803		FILIP1L-1612	1.12219	1.32542	0.84406	1.16198	1.14208
ADGRG6-241	0.813025	1.87636	1.03068	0.934902	0.982792		ADGRG6-241	0.564198	1.10107	0.792063	1.05529	0.923676
CXCL6-1260	1.61303	1.04525	0.920046	0.858062	0.982646		CXCL6-1260	1.83763	0.792043	1.12362	0.79415	0.958887
GPR61-1774	0.861975	1.35123	1.10284	0.786817	0.982408		GPR61-1774	0.661879	0.937945	0.796777	0.869966	0.833371
HSPB3-1902	0.451176	1.3996	0.794218	1.17059	0.982403		HSPB3-1902	0.465615	1.23131	0.765407	1.06063	0.913016
NCKAP1-495	1.07872	0.886075	1.44525	0.792777	0.982395		NCKAP1-495	1.21493	0.914928	1.36631	1.11911	1.16702
TP63-3580	1.01141	0.926727	1.22548	0.953305	0.982356		TP63-3580	1.24557	0.845572	0.748662	0.911713	0.878642
ERN1-1497	0.586017	0.987536	1.21608	0.976557	0.982047		ERN1-1497	0.855351	1.30591	1.41686	0.968571	1.13724
PHF21A-2691	1.12217	1.01515	0.919623	0.948753	0.981952		PHF21A-2691	0.969512	0.889009	0.993938	0.97384	0.971676
SYTL4-3383	0.8687	0.917196	1.04638	1.10428	0.981787		SYTL4-3383	1.04432	1.44501	1.2871	1.18148	1.23429
ITPRIP-2028	0.897338	0.692476	1.25674	1.06605	0.981696		ITPRIP-2028	1.04975	0.611004	0.987507	0.943578	0.965542
FAM96B-1571	0.571987	0.975815	1.08751	0.987534	0.981674		FAM96B-1571	0.566194	0.874713	0.396031	0.603022	0.584608
CRYAB-1182	1.38493	1.01437	0.948089	0.650209	0.981229		CRYAB-1182	1.8298	1.24913	1.10954	1.15303	1.20108
TULP4-3655	0.929009	1.15702	1.0069	0.955408	0.981152		TULP4-3655	1.15211	1.6799	1.13558	1.37599	1.26405
RHBDF2-2993	0.99589	0.965712	0.597831	1.81696	0.980801		RHBDF2-2993	0.821137	0.965211	0.537678	1.66087	0.893174
SLC13A2-3172	1.39548	0.806381	0.717544	1.15513	0.980756		SLC13A2-3172	1.30052	0.947629	0.95014	1.16637	1.05826
FOXK2-1672	0.710724	0.765645	1.61511	1.19563	0.980635		FOXK2-1672	0.973143	0.770579	1.8564	1.06	1.01657
TUBB3-3653	0.94794	1.16682	1.01272	0.794915	0.980328		TUBB3-3653	0.812006	0.788977	0.854956	0.777582	0.800492
NPM2-2564	0.526026	1.62249	1.12956	0.831024	0.980292		NPM2-2564	0.64531	1.51113	1.38777	0.657843	1.02281
ADGRG6-240	0.713269	0.708674	1.24701	1.29206	0.980141		ADGRG6-240	1.06064	1.03174	1.93356	2.21867	1.4971
ANKRD6-728	0.654217	0.958119	1.00191	1.12632	0.980017		ANKRD6-728	0.685516	2.30531	0.93716	0.842347	0.889754
RP11-122C5.3-127	0.985247	0.97455	0.705057	1.05309	0.979898		RP11-122C5.3-127	1.10612	1.16978	0.845446	1.17212	1.13795
MSRB3-2384	1.02226	0.937285	0.93736	1.173	0.979809		MSRB3-2384	1.07871	1.05347	1.06303	1.22924	1.07087
CRHR2-1167	0.836843	1.05733	0.970097	0.989314	0.979706		CRHR2-1167	0.880093	1.13706	1.10794	0.869744	0.994019
AC093673.5-20	1.21575	3.85373	0.702	0.743625	0.979687		AC093673.5-20	1.01038	1.07075	0.396031	1.08356	1.04057
CHN2-1057	1.08118	0.507796	0.878171	1.18425	0.979677		CHN2-1057	1.22358	0.951441	0.737276	0.936838	0.94414
UCMA-3682	0.977458	2.22956	0.885163	0.981851	0.979654		UCMA-3682	1.19671	1.13043	0.773728	1.18197	1.1562
FAM26E-1560	1.25663	0.985301	0.973875	0.927889	0.979588		FAM26E-1560	1.04078	1.36428	1.12323	0.792015	1.082
POU4F2-2768	1.45049	0.817412	1.13494	0.824099	0.97952		POU4F2-2768	1.19682	1.20989	0.788021	1.13904	1.16793
SSTR3-3327	0.996478	1.1314	0.962133	0.834281	0.979305		SSTR3-3327	0.988107	0.797572	1.00309	0.804599	0.896353
ITGA3-448	0.777222	0.836873	1.1217	1.20094	0.979287		ITGA3-448	0.976699	0.843153	1.39395	1.2025	1.0896
NNAT-2543	1.37623	1.19624	0.613919	0.762323	0.97928		NNAT-2543	1.41181	1.09087	0.697448	0.873208	0.982039
ATP1A4-795	1.04047	1.0399	0.918471	0.913792	0.979186		ATP1A4-795	0.878595	0.743277	0.950475	0.977067	0.914535
TSPAN9-3627	0.597101	2.10704	0.751646	1.20639	0.97902		TSPAN9-3627	0.966365	1.97795	0.8122	1.13178	1.04907
TNFAIP3-3539	1.22046	0.985871	0.926692	0.972106	0.978989		TNFAIP3-3539	1.4089	0.995584	0.904498	1.3594	1.17749
FAM46B-1566	1.02088	1.43422	0.722588	0.936667	0.978776		FAM46B-1566	0.87963	1.57353	0.667596	0.968134	0.923882
NonTargetingControlGuideForHuman_0018-3966	0.836616	1.42184	0.911893	1.04543	0.978664		NonTargetingControlGuideForHuman_0018-3966	0.69932	1.36975	1.01882	1.18621	1.10252
RP11-660L16.2-188	0.922036	1.03525	0.598627	1.37808	0.978644		RP11-660L16.2-188	0.776752	1.10944	0.813542	1.1872	0.961489
SPNS2-3295	0.915285	1.04132	1.77388	0.848337	0.978301		SPNS2-3295	1.42249	2.45014	1.18809	0.568233	1.30529
GDF15-1728	0.573344	0.944899	1.07553	1.01135	0.978124		GDF15-1728	0.566919	1.04888	1.23308	1.04289	1.04589
RIN2-568	0.819889	0.882679	1.08	1.07341	0.978042		RIN2-568	1.25843	1.18679	1.19896	1.34508	1.2287
IL24-1976	0.907926	1.04522	0.975482	0.980451	0.977967		IL24-1976	0.944374	1.17174	0.875707	0.984542	0.964458
RAP1GAP2-2911	1.29256	0.701565	1.25399	0.65597	0.977778		RAP1GAP2-2911	1.07548	0.574695	1.13357	0.687146	0.881312
AHNAK-667	1.05483	0.69982	0.900688	1.14677	0.977759		AHNAK-667	1.23583	0.619166	1.13463	0.880808	1.00772
ELFN2-1445	0.554238	1.16972	0.78564	1.57485	0.977681		ELFN2-1445	1.15003	1.22903	0.850647	1.80011	1.18953
FAM26D-1556	0.830373	1.56273	1.12481	0.791732	0.97759		FAM26D-1556	0.970094	1.76238	1.11384	1.17589	1.14487
LRRTM2-2265	1.02616	0.82918	1.12772	0.928351	0.977258		LRRTM2-2265	1.22979	1.08669	1.26491	0.695795	1.15824
AC015987.1-19	0.595264	1.00048	0.981489	0.972029	0.976759		AC015987.1-19	0.399827	0.895311	0.792063	0.788444	0.790253
GPX8-440	0.784288	0.894279	1.05879	1.56659	0.976536		GPX8-440	0.873718	1.33453	1.25924	1.42266	1.29688
TERT-3435	1.94677	0.854205	0.932148	1.02027	0.976208		TERT-3435	0.892541	1.6552	0.740725	0.729708	0.816633
GGTLC2-1740	1.27	1.0377	0.78902	0.914561	0.976131		GGTLC2-1740	1.25398	0.818207	0.614674	0.750486	0.784347
TEKT5-3433	0.906685	0.76134	1.04519	1.18075	0.975938		TEKT5-3433	1.07288	1.03474	1.28233	1.187	1.12994
TBX5-3393	0.961977	1.26346	0.69535	0.989501	0.975739		TBX5-3393	1.40219	1.208	0.768767	1.08544	1.14672
[truncated: 1,841 more rows]

## Sheet: sgRNA_details
gene(sgRNA #)	sgRNA Target Sequence	gene category	Reference
EYA2-1511	CCTTCCACACCAGCGAAAGA	down in both lines	PMID 34270926		Summary Table
EYA2-1512	ATTTGCATCCAGATACGGGA	down in both lines	PMID 34270926		Gene category	# Genes	# siRNAs
EYA2-1513	AGGATGAGCCGTAATACTGG	down in both lines	PMID 34270926		down in both lines	2	8
EYA2-1514	ACACTGACCGTGCATCTGGT	down in both lines	PMID 34270926		down in SHP77	61	237
RP11-438J1.1-163	AGGAGGAGTTATTTCTGCGG	down in both lines	PMID 34270926		down in Y79	120	491
RP11-438J1.1-164	GCCTGATTCGGAACACTCGG	down in both lines	PMID 34270926		essential gene, PMID 26627737	55	182
RP11-438J1.1-165	ACGATGTGGCTTGCTCGCGG	down in both lines	PMID 34270926		functional interaction	9	36
RP11-438J1.1-166	TACAATTGAGGAACCCAACA	down in both lines	PMID 34270926		miRNA processing	9	36
AC096574.4-24	GGGAGTTCTTCTCTCAGTAT	down in SHP77	PMID 34270926		MYC E3 ligase, PMID 12769843 & 12769844	1	4
AC096574.4-25	GTTTGTGGGGCGCCGTACGG	down in SHP77	PMID 34270926		MYC-binding E3 ligase	1	4
AC096574.4-26	ATCATCTGCAAATGGAACAA	down in SHP77	PMID 34270926		NMYC E3 ligase, PMID 19686682	4	12
AC096574.4-27	TGACGAATTCTTGAATGAGA	down in SHP77	PMID 34270926		NMYC miRNA	14	43
ALG1L-691	TTGAAGTTCACGGCACACAC	down in SHP77	PMID 34270926		non-target	NA	49
ALG1L-692	TGTCTGCACATGTCCTCCAG	down in SHP77	PMID 34270926		not expressed (mutated)	1	4
ALG1L-693	TGGTGATGCATCTCCGCGAG	down in SHP77	PMID 34270926		not expressed in Y79/SHP77 (control)	40	159
ALG1L-694	TCACACAGACAAGAGAAGGA	down in SHP77	PMID 34270926		PC1+ (off/on with YAP pan-cancer)	60	237
AMACR-703	GTCAGCCAGGAGATTCAGCG	down in SHP77	PMID 34270926		pos control	1	4
AMACR-704	CGGGGCGCGTGTGGTACGCG	down in SHP77	PMID 34270926		protein is up by WB	3	11
AMACR-705	ATCAGCAGCTCGTAGAACTG	down in SHP77	PMID 34270926		published interaction	111	436
AMACR-706	ACCTCGAGGACAGAACATGT	down in SHP77	PMID 34270926		unchanged by YAP	51	200
BEST3-835	TTACTCTGGTAGTGAACCGA	down in SHP77	PMID 34270926		up both lines	30	115
BEST3-836	TGGGTCCGACTTTCCTGACG	down in SHP77	PMID 34270926		up in SHP77	175	711
BEST3-837	GATTCCGCTGGTTTACACCC	down in SHP77	PMID 34270926		up in SHP77, down in Y79	4	16
BEST3-838	ATTTCCCACAATGGACCACG	down in SHP77	PMID 34270926		up in Y79	210	841
BLK-847	GCTTCTTGCTCCAATCAACA	down in SHP77	PMID 34270926		up in Y79, down in SHP77	1	4
BLK-848	GCTGGTCCGACTCTACGCAG	down in SHP77	PMID 34270926		Total	963	3840
BLK-849	CAGGTCCCGATCATTCATAG	down in SHP77	PMID 34270926
BLK-850	ACTCGGGCCACAAAGTTACT	down in SHP77	PMID 34270926
C16orf74-875	TCGGCAGCATCATGCCCGTG	down in SHP77	PMID 34270926
C16orf74-876	TCAGGCCTTACCTTTCAGGC	down in SHP77	PMID 34270926
C16orf74-877	GTGCTTGTCGTTCAGGACGG	down in SHP77	PMID 34270926
C16orf74-878	CGTCCTGAACGACAAGCACC	down in SHP77	PMID 34270926
CACNA1A-916	GTTTGACCTACGGACGCTGA	down in SHP77	PMID 34270926
CACNA1A-918	CGTCAGTTTCATCCTCGGCG	down in SHP77	PMID 34270926
CALB2-931	TGGAAGCACTTTGACGCAGA	down in SHP77	PMID 34270926
CALB2-932	GAACTGGGACGCCGTCAGCT	down in SHP77	PMID 34270926
CALB2-933	CTCCAGCGCCGAGTTTATGG	down in SHP77	PMID 34270926
CALB2-934	ATGTCAAAGAGTGACAACTT	down in SHP77	PMID 34270926
CBLN2-947	GGTGTGCGACTCCAGCCCGT	down in SHP77	PMID 34270926
CBLN2-948	CTCGTGGTTGGTGCTCCGCG	down in SHP77	PMID 34270926
CBLN2-949	CTAGGCATCTCCGTGCGCTC	down in SHP77	PMID 34270926
CBLN2-950	CATGACCATCTATTTCGACC	down in SHP77	PMID 34270926
CHN2-1055	TATTGTGCCAATTTCATGTG	down in SHP77	PMID 34270926
CHN2-1056	GAGGGCAGCCCTTCGAACCA	down in SHP77	PMID 34270926
CHN2-1057	CAACACTCAGAGACCCATGG	down in SHP77	PMID 34270926
CHN2-1058	ATCCAATGTGTTCATAGATG	down in SHP77	PMID 34270926
CKM-1079	GTAGACGATGTCATCCAGAC	down in SHP77	PMID 34270926
CKM-1080	CAGCAAACATAACAACCACA	down in SHP77	PMID 34270926
CKM-1081	ATCATCTCGGATCGCCACGG	down in SHP77	PMID 34270926
CKM-1082	AGCCTGACGGGCGAGTTCAA	down in SHP77	PMID 34270926
COLCA1-1135	TGCTAACCTCTCCTTTCATG	down in SHP77	PMID 34270926
COLCA1-1136	GGGGGTCTGTAAGGACAGCA	down in SHP77	PMID 34270926
COLCA1-1137	GCTGACGATCAGCTACCCTG	down in SHP77	PMID 34270926
COLCA1-1138	GCACCCATAAAGGCTGCTGG	down in SHP77	PMID 34270926
CRB1-1155	TGGAGACAGCCTACAAACGA	down in SHP77	PMID 34270926
CRB1-1156	TGCCGCGCTCTAGCCAGACA	down in SHP77	PMID 34270926
CRB1-1157	AGGTGTTTGCCATTCCCGGT	down in SHP77	PMID 34270926
CRB1-1158	ACAGATACAGACATAACCTG	down in SHP77	PMID 34270926
CTAG1A-1211	GAATGGATGCTGCAGATGCG	down in SHP77	PMID 34270926
CTAG1A-1212	CCTGAAGCCGCGCCGCCATG	down in SHP77	PMID 34270926
CTAG1A-1213	CATGCCTTTCGCGACACCCA	down in SHP77	PMID 34270926
CTAG1A-1214	CAGAATACAACTCAAGCAGG	down in SHP77	PMID 34270926
CTC-308K20.1-48	CCACCCCTGGAAACATGCGC	down in SHP77	PMID 34270926
CTC-308K20.1-50	AAACAGGCACAATGATATCC	down in SHP77	PMID 34270926
DACH1-1291	TGAGTAGCAGTCTTACCTGT	down in SHP77	PMID 34270926
DACH1-1292	GGGGACATGAATTCAAGTGT	down in SHP77	PMID 34270926
DACH1-1293	AGTGCAAAATGGTGGATCTG	down in SHP77	PMID 34270926
DACH1-1294	ACAATGACTGCACCAACGCA	down in SHP77	PMID 34270926
DUSP1-1371	GCAAACAGTCGACCCCCATG	down in SHP77	PMID 34270926
DUSP1-1372	CGTCCAGCAACACCACGGCG	down in SHP77	PMID 34270926
DUSP1-1373	CATCAGCTCCTGGTTCAACG	down in SHP77	PMID 34270926
DUSP1-1374	ACTAACCTGATCGTAGAGTG	down in SHP77	PMID 34270926
ENC1-1451	TGAAAGTCTGTCCTCCCAGA	down in SHP77	PMID 34270926
ENC1-1452	GGAAGGTCCTATTTCCGGCA	down in SHP77	PMID 34270926
ENC1-1453	GCTGGAGTTTCAAGACATCC	down in SHP77	PMID 34270926
ENC1-1454	CTTGGACCACTCCTCGTGCA	down in SHP77	PMID 34270926
ESPL1-1503	GAGGTATTATTGAGGCGCAG	down in SHP77	PMID 34270926
ESPL1-1504	AGTTTGTAGAAGGTGCTATG	down in SHP77	PMID 34270926
ESPL1-1505	ACTAACCGGTCATCCCCATG	down in SHP77	PMID 34270926
ESPL1-1506	AAAGTGAGGAACCTCACAAG	down in SHP77	PMID 34270926
FAM105A-1519	TTATTTCAGATATTCAGCCA	down in SHP77	PMID 34270926
FAM105A-1520	GAAGTGACCAAGTTCACTCC	down in SHP77	PMID 34270926
FAM105A-1521	CACCCCGTAACAAGCTGATG	down in SHP77	PMID 34270926
FAM105A-1522	ATTAGAGATTATCACAAGAG	down in SHP77	PMID 34270926
FAM155A-1527	CCACAAATATTTACAGTCGG	down in SHP77	PMID 34270926
FAM155A-1528	AACCGTTCATCGATTCCGAG	down in SHP77	PMID 34270926
FAM155A-1529	AACCGAGGCAAAGACGACCG	down in SHP77	PMID 34270926
FAM155A-1530	AAATCCGACAAGTTCCAGAG	down in SHP77	PMID 34270926
FARS2-1575	TTGTCGTAGACCGAGAACAA	down in SHP77	PMID 34270926
FARS2-1576	TAAACAAGAGACACACACCA	down in SHP77	PMID 34270926
FARS2-1577	GTGGAAAATAGGGTAGTGCT	down in SHP77	PMID 34270926
GRP-1775	GAAGCTGCAAGGAATTTGCT	down in SHP77	PMID 34270926
GRP-1776	CTGACCAAGATGTACCCGCG	down in SHP77	PMID 34270926
GRP-1777	AGCTGAGAGAGTACATCAGG	down in SHP77	PMID 34270926
GRP-1778	AATGGGGAAAAAGAGCACAG	down in SHP77	PMID 34270926
HEPACAM2-1811	TGAAGGCAATTACATCGTGA	down in SHP77	PMID 34270926
HEPACAM2-1812	TCAGATGCAACTTCTAAGCG	down in SHP77	PMID 34270926
HEPACAM2-1813	GGTTACTGGAGCAATATGAA	down in SHP77	PMID 34270926
HEPACAM2-1814	CATGACCCTGACATGCCATG	down in SHP77	PMID 34270926
HHIP-1827	TGATGTACAAAAAGCCGTCA	down in SHP77	PMID 34270926
HHIP-1828	TACCACCAACCAAGAACGGT	down in SHP77	PMID 34270926
HHIP-1829	CCATGAGCAAACACTTCGGG	down in SHP77	PMID 34270926
HHIP-1830	AGGTTTCCTTCAAACAACTG	down in SHP77	PMID 34270926
HIST1H2BE-1835	TAGAGGAGATGCCGGTGTCG	down in SHP77	PMID 34270926
HIST1H2BE-1836	GCATCTCCTCTAAAGCCATG	down in SHP77	PMID 34270926
HIST1H2BE-1837	CTCCAAGAAGGCCGTGACCA	down in SHP77	PMID 34270926
HIST1H2BE-1838	CTACTCCGTATACGTGTACA	down in SHP77	PMID 34270926
HIST1H2BM-1839	GTTCATGATTCCCATAGCCT	down in SHP77	PMID 34270926
HIST1H2BM-1840	CGCCGGAGAAGCGTCACGCC	down in SHP77	PMID 34270926
HIST1H2BM-1841	CCCTAAAAAAGGCTCCAAGA	down in SHP77	PMID 34270926
HIST1H3C-1843	GTAGCGACGGATTTCGCGCA	down in SHP77	PMID 34270926
HIST1H3C-1844	CCTGGTGCGAGAAATCGCCC	down in SHP77	PMID 34270926
HIST1H3C-1845	CCGCAGAGCTCTGGAAACGC	down in SHP77	PMID 34270926
HIST1H3C-1846	AGGTTTCTTCACGCCACCGG	down in SHP77	PMID 34270926
HIST1H4L-1851	TGTCGCGCAGAACTTTGCGG	down in SHP77	PMID 34270926
HIST1H4L-1852	GTTCTGCGCGACAACATTCA	down in SHP77	PMID 34270926
HIST1H4L-1853	CATCTCAGGCCTTATATACG	down in SHP77	PMID 34270926
HIST1H4L-1854	ATCCGACGCCTGGCACGGCG	down in SHP77	PMID 34270926
HIST2H2AB-1855	TCCTCACGGCTAGTTGCAGA	down in SHP77	PMID 34270926
HIST2H2AB-1856	GGTCCTCGAGTACCTGACCG	down in SHP77	PMID 34270926
HIST2H2AB-1857	GACCGCCGCCAGGTACACCG	down in SHP77	PMID 34270926
HIST2H2AB-1858	AGCGCGACTTGGCCTTAGCG	down in SHP77	PMID 34270926
HIST2H4B-1859	TGTCTCTCAAGACCTTGCGG	down in SHP77	PMID 34270926
HIST2H4B-1860	GTCTTGAGAGACAACATTCA	down in SHP77	PMID 34270926
HIST2H4B-1861	CTCATTTACGAGGAGACCCG	down in SHP77	PMID 34270926
HIST2H4B-1862	ATTCGGCGTCTAGCTCGGCG	down in SHP77	PMID 34270926
HS3ST1-1883	GGGCGACGTGAAATACGCGG	down in SHP77	PMID 34270926
HS3ST1-1884	CGTTTGGGGCCACGCCATCG	down in SHP77	PMID 34270926
HS3ST1-1885	CGAGGTCCACTTCTTCGACT	down in SHP77	PMID 34270926
HS3ST1-1886	CAAGCCCTACCCGTCCATCG	down in SHP77	PMID 34270926
INHA-1995	TGCCCCGAAGACATGCCCTG	down in SHP77	PMID 34270926
INHA-1996	GAGGACAAGTCAGCTGCCAG	down in SHP77	PMID 34270926
INHA-1997	CGGACCAGACCACCCAGTGG	down in SHP77	PMID 34270926
INHA-1998	CAGCAGCACCAGGACGGGGT	down in SHP77	PMID 34270926
LGR5-2195	TTAATGGGGGAAATGTACAG	down in SHP77	PMID 34270926
LGR5-2196	TGAACACTGCACTGAATGAA	down in SHP77	PMID 34270926
LGR5-2197	GCTCTGACATACATTCCCAA	down in SHP77	PMID 34270926
LGR5-2198	ACACTCCAAATGCACAGCAC	down in SHP77	PMID 34270926
LRRTM2-2263	TGTGCAGACTGCTTAGCCGT	down in SHP77	PMID 34270926
LRRTM2-2264	TGTGATGTGATTGTGCCTCA	down in SHP77	PMID 34270926
LRRTM2-2265	GGAGTTGGAACGTAAATGCA	down in SHP77	PMID 34270926
LRRTM2-2266	AGAGAGACCAACGGTTGTGA	down in SHP77	PMID 34270926
METTL7A-2327	TGTGATATACAACGAACAGA	down in SHP77	PMID 34270926
METTL7A-2328	CGGGGAGAACATGCACCAGG	down in SHP77	PMID 34270926
METTL7A-2329	CCAGGAGCGGATTCTCCGCG	down in SHP77	PMID 34270926
METTL7A-2330	AGGTGGGTAGAACTTGAAGT	down in SHP77	PMID 34270926
MIAT-84	GAACGTGTCTGGAACCACAT	down in SHP77	PMID 34270926
MIAT-85	TGGTTCCAGACACGTTCATG	down in SHP77	PMID 34270926
MIAT-86	TGCTCTCTGTAAATAGACCC	down in SHP77	PMID 34270926
MIAT-87	GGGTCACTGTGGATCAAGCC	down in SHP77	PMID 34270926
MPP1-2359	GTTGGATGTTGTTTCCTACG	down in SHP77	PMID 34270926
MPP1-2360	GGTGGCATGATCCATAGACA	down in SHP77	PMID 34270926
MPP1-2361	GCAGAAGCGTAGTCGGCCAG	down in SHP77	PMID 34270926
MPP1-2362	CAGCTGCAGAAGGCGATGGT	down in SHP77	PMID 34270926
MRAS-2371	GGAGCAATACATGCGCACGG	down in SHP77	PMID 34270926
MRAS-2372	CAACCTCCCCACATACAAGC	down in SHP77	PMID 34270926
MRAS-2373	ATCATCGGGAATGACTCCCT	down in SHP77	PMID 34270926
MRAS-2374	AATCTCCGTATGTTTCAGGT	down in SHP77	PMID 34270926
NEB-2475	GTATAGCTCGGGCACCAATG	down in SHP77	PMID 34270926
NEB-2476	GCTGTATCGTATAAAGCCTG	down in SHP77	PMID 34270926
NEB-2477	CCACATCCATAGACCCAATG	down in SHP77	PMID 34270926
NEB-2478	ACTGGTTCATTATATGAACG	down in SHP77	PMID 34270926
NHS-2523	TTGCTCTGTCACGAAAACAC	down in SHP77	PMID 34270926
NHS-2524	GGACTCTGAGTGCCAAACCG	down in SHP77	PMID 34270926
NHS-2525	ATATCCGAAGCATCTAACTG	down in SHP77	PMID 34270926
NHS-2526	ACGGACGCCTCTCCGTGCGG	down in SHP77	PMID 34270926
NKX2-2-2531	GCTACTTACGGGAGTACTGA	down in SHP77	PMID 34270926
NKX2-2-2532	CCTGCCGGACACCAACGATG	down in SHP77	PMID 34270926
NKX2-2-2533	AGGGGCCCGAGCCAGCCAAG	down in SHP77	PMID 34270926
NKX2-2-2534	AATGACAAGGAGACCCCGGG	down in SHP77	PMID 34270926
PCDH17-2635	TTTGAGATCGACCCGTCCAG	down in SHP77	PMID 34270926
PCDH17-2636	GTCTGTGAATCCCACGAACG	down in SHP77	PMID 34270926
PCDH17-2637	CACCGTACAGATCAACGTGA	down in SHP77	PMID 34270926
PCDH17-2638	ACGAGAACGACAACCCGCCT	down in SHP77	PMID 34270926
PHF8-2695	TTGGCCCTATTGATGTCTAA	down in SHP77	PMID 34270926
PHF8-2696	TGTCATGGGTCGAAAACTTG	down in SHP77	PMID 34270926
PHF8-2697	CTTTCCCACATACCAACAGA	down in SHP77	PMID 34270926
PHF8-2698	AGGGGCATGATACACACAAG	down in SHP77	PMID 34270926
PLCXD3-2727	GGAATGGCTAAATTGGTGAG	down in SHP77	PMID 34270926
PLCXD3-2728	CCTCACAGATCACCATAAGG	down in SHP77	PMID 34270926
PLCXD3-2729	CAAAATAGAGTTCATTGTCG	down in SHP77	PMID 34270926
PLCXD3-2730	AAGTTAGTTTAAAGTACCTG	down in SHP77	PMID 34270926
POU3F2-2763	TCCATGGGAGCGTCCAACGG	down in SHP77	PMID 34270926
POU3F2-2764	CACGCCGCTAACCACCACCC	down in SHP77	PMID 34270926
POU3F2-2765	CAAACTGGGATTTACCCAAG	down in SHP77	PMID 34270926
POU3F2-2766	ATCACCGCGCTGTCCCACGG	down in SHP77	PMID 34270926
PPAP2B-2771	GATGGCAATGACGATCCCCA	down in SHP77	PMID 34270926
PPAP2B-2772	GACGATTCAGAACCCCTACG	down in SHP77	PMID 34270926
PPAP2B-2773	CGGCGCTCAACAACAACCCG	down in SHP77	PMID 34270926
PPAP2B-2774	CATTGCAGTAAAACCCTCGG	down in SHP77	PMID 34270926
PPARGC1A-2779	TATTGAACGCACCTTAAGTG	down in SHP77	PMID 34270926
PPARGC1A-2780	CAGACAAGACCGGTGAACTG	down in SHP77	PMID 34270926
PPARGC1A-2781	AGTCCTCACTGGTGGACACG	down in SHP77	PMID 34270926
PPARGC1A-2782	AGGACTAGCCTCATTGTCAG	down in SHP77	PMID 34270926
PPP1R3B-2803	TCACGGTCTTCTCAAATGCG	down in SHP77	PMID 34270926
PPP1R3B-2804	GTTCTCAAGGCAGACGTGGT	down in SHP77	PMID 34270926
PPP1R3B-2805	GGCAAACCTCTCTTGGCGCA	down in SHP77	PMID 34270926
PPP1R3B-2806	ATGTTGAATGGCATATCTAG	down in SHP77	PMID 34270926
RASSF6-2939	GAAAAAAGGAATTCCCAGGA	down in SHP77	PMID 34270926
RASSF6-2940	CTTCTCAGAATGACACGCTG	down in SHP77	PMID 34270926
RASSF6-2941	CTCATTAATGAAGATCCAAG	down in SHP77	PMID 34270926
RASSF6-2942	CATGGTTCTATAGAGCACTG	down in SHP77	PMID 34270926
RPL26L1-3019	GTAGTTCGAGGACACTACAA	down in SHP77	PMID 34270926
RPL26L1-3020	CCTTGCGGATGGGCATGGAG	down in SHP77	PMID 34270926
RPL26L1-3021	CACGTGGACAGTTGTGCCGT	down in SHP77	PMID 34270926
RPL26L1-3022	AATATGTCATCTACATCGAG	down in SHP77	PMID 34270926
RPS17-327	CTGATGAAGCGAATTCAGAG	down in SHP77	PMID 34270926
RPS17-328	AGCTCCGCAACAAGATAGCA	down in SHP77	PMID 34270926
RPS17-329	ATATCCAGAAAGTTTACCTC	down in SHP77	PMID 34270926
RPS17-330	GAAAAGTACTACACGCGCCT	down in SHP77	PMID 34270926
RTL1-3023	TTCCTTCGGGTTAAACACGT	down in SHP77	PMID 34270926
RTL1-3024	GGGCGCGATTGATGTCCGGA	down in SHP77	PMID 34270926
RTL1-3025	GCTGCGTGGGACCATTGTGG	down in SHP77	PMID 34270926
RTL1-3026	GACTCCCCAGTAGAACTGGT	down in SHP77	PMID 34270926
SLC18A1-3187	TTCATCCATGCTATTCCACT	down in SHP77	PMID 34270926
SLC18A1-3188	TCTTTGAGAAGCATAAAGAG	down in SHP77	PMID 34270926
SLC18A1-3189	GGCCACAAAGAGTAGAGTAT	down in SHP77	PMID 34270926
SLC18A1-3190	GAGGAAGAGATTACCCGGGT	down in SHP77	PMID 34270926
SMC2-3263	TCGCCAACTAAAACAGCAGT	down in SHP77	PMID 34270926
SMC2-3264	TACCAAAGTACGCTCAGCTG	down in SHP77	PMID 34270926
SMC2-3265	ATTGAATATGAAACCTCCAG	down in SHP77	PMID 34270926
ST18-3331	TTGACCGTAGCTATAAGAGC	down in SHP77	PMID 34270926
ST18-3332	TCAGGCTCTTTGTGACCAAG	down in SHP77	PMID 34270926
ST18-3333	CAAACCAAAGTTATCGACAT	down in SHP77	PMID 34270926
ST18-3334	ACACATGGTCACTCTACCGC	down in SHP77	PMID 34270926
TERT-3435	GTGACACCACACAGAAACCA	down in SHP77	PMID 34270926
TERT-3436	GGCCCGCACACGCAGCACGA	down in SHP77	PMID 34270926
TERT-3437	CTCACGCAGACGGTGCTCTG	down in SHP77	PMID 34270926
TERT-3438	CACACGCTAGTGGACCCCGA	down in SHP77	PMID 34270926
TRPM6-3607	TCTGGAATAGGCTCAAGACA	down in SHP77	PMID 34270926
TRPM6-3608	GGATGGTAAGAAAGCGATGG	down in SHP77	PMID 34270926
TRPM6-3609	GGAGCGTGGATAATAACTGA	down in SHP77	PMID 34270926
TRPM6-3610	AGGTCATGATGTAGCGATAG	down in SHP77	PMID 34270926
TRPM8-3611	TTTCACCAATGACCGCCGAT	down in SHP77	PMID 34270926
TRPM8-3612	GGTGCTTGGATTCTCACGGG	down in SHP77	PMID 34270926
TRPM8-3613	GGCTAATGAGTACGAGACCC	down in SHP77	PMID 34270926
TRPM8-3614	CTGGTTGCGAACTTCCGAAG	down in SHP77	PMID 34270926
VSTM2A-3727	GGTGACTGATGCCAACTACG	down in SHP77	PMID 34270926
VSTM2A-3728	GATCTCCAGATACACCGAGG	down in SHP77	PMID 34270926
VSTM2A-3729	CGGAACGTGACGGCGACCGA	down in SHP77	PMID 34270926
VSTM2A-3730	AGCTTCAGATTTCCAAAGTG	down in SHP77	PMID 34270926
ZNF337-3839	TGTGATCTGATGTTTCACAA	down in SHP77	PMID 34270926
ZNF337-3840	TATATGCAGAACATGTCCTG	down in SHP77	PMID 34270926
ZNF337-3841	GTGCACAAGAGAATACACTC	down in SHP77	PMID 34270926
ZNF337-3842	GCTTACCTAGTGAGACCAGG	down in SHP77	PMID 34270926
MARCH4-4	TTGTTGGCCGCCAAACCGGG	down in Y79	PMID 34270926
MARCH4-5	CTTCTGTAAGGAGAAGACCG	down in Y79	PMID 34270926
MARCH4-6	CTGGTGGCGCAACATCTGGG	down in Y79	PMID 34270926
MARCH4-7	ATCAAGTGGATCAGCGAGCG	down in Y79	PMID 34270926
ABCA5-611	TGACAGTGACTATGTATCCG	down in Y79	PMID 34270926
ABCA5-612	GAAATAGATACCTTTCCCCG	down in Y79	PMID 34270926
ABCA5-613	AAATTATGAGGAGTTATCAG	down in Y79	PMID 34270926
ABCA5-614	AAAATGAATGATACCTCAGG	down in Y79	PMID 34270926
ADGRL3-243	ACAGGTTATTGGTCAACACA	down in Y79	PMID 34270926
ADGRL3-244	AGGCAAATCTGACATAGACC	down in Y79	PMID 34270926
ADGRL3-245	AGGCATCTGGCAGATAACAT	down in Y79	PMID 34270926
ADGRL3-246	CAAAGTTGTGGTCCGAAGGG	down in Y79	PMID 34270926
AF165138.7-36	GTTCACTCTCTCCAAAGGGT	down in Y79	PMID 34270926
AF165138.7-37	CTTGGTTAGCTTGTTGCTCT	down in Y79	PMID 34270926
AF165138.7-38	TGTGAATGACAAAATCTGGC	down in Y79	PMID 34270926
AF165138.7-39	AGAATGATTCCCACATCAGA	down in Y79	PMID 34270926
AKAP2-679	TGATATCTGGCTAAAAAGCG	down in Y79	PMID 34270926
AKAP2-680	CCTATCCAATGATTTCAGCA	down in Y79	PMID 34270926
AKAP2-681	AGAGATCCGCTATCTAGATG	down in Y79	PMID 34270926
AKAP2-682	ACAGCGAGCCTTCTAAACGT	down in Y79	PMID 34270926
AKAP6-683	GTTGCTTGATTTCACGACAG	down in Y79	PMID 34270926
AKAP6-684	GTCTGACTACAGTCCAAGTG	down in Y79	PMID 34270926
AKAP6-685	CATGCCGAACACCTAAACGG	down in Y79	PMID 34270926
AKAP6-686	AAGCCCTGCGCATGTCATGG	down in Y79	PMID 34270926
AMPD3-719	TGATCCGGGAGAAGTATGCG	down in Y79	PMID 34270926
AMPD3-720	TCACGTTATAGAAGTCCCGG	down in Y79	PMID 34270926
AMPD3-722	AAAACTGAAAACTATCTGGG	down in Y79	PMID 34270926
AP000275.65-40	TTTCTCCCTCCTAATATGCA	down in Y79	PMID 34270926
AP000275.65-41	TTGAAATTGAAGGATGAATG	down in Y79	PMID 34270926
AP000275.65-42	TCATACGGTGGCAACCCCAT	down in Y79	PMID 34270926
AP000275.65-43	GATGCCTTGGACCAGCTTCG	down in Y79	PMID 34270926
ARHGAP32-767	TGTGCTGGTATTCTCTTCGG	down in Y79	PMID 34270926
ARHGAP32-768	CCAATGACTTCTGACACCCG	down in Y79	PMID 34270926
ARHGAP32-769	CATTGAGAGATATGGCATCG	down in Y79	PMID 34270926
ARHGAP32-770	AGTGTACCTCTTGATAACAT	down in Y79	PMID 34270926
ARL4D-772	CGGGTATAAGAGCGCCACAG	down in Y79	PMID 34270926
ARL4D-773	AGCCGGGCCTCGGACAACCA	down in Y79	PMID 34270926
ARL4D-774	AGACGGTCTAGTGTTTGTGG	down in Y79	PMID 34270926
ATOH7-787	GTTGCACCCCCGTGCGCGGG	down in Y79	PMID 34270926
ATOH7-788	CTTCGACCGCTTACGCAGGG	down in Y79	PMID 34270926
ATOH7-789	CAGTGTTGAGCCCCTGCATG	down in Y79	PMID 34270926
ATOH7-790	CAGAGCCATGATGTAGCTCA	down in Y79	PMID 34270926
ATP8A1-807	TGTCCTAGCACCGTTCCACT	down in Y79	PMID 34270926
ATP8A1-808	GTTTAAGAAGTGCACCATAG	down in Y79	PMID 34270926
ATP8A1-809	GAAATACTGTCGTACTCCAA	down in Y79	PMID 34270926
ATP8A1-810	AGTGTTGTATAACGACCTGT	down in Y79	PMID 34270926
BHLHE22-839	TACGGCGAAAGCGCGAGCCG	down in Y79	PMID 34270926
BHLHE22-840	GGGCCGGAGTAGCCGACCCG	down in Y79	PMID 34270926
BHLHE22-841	CTGAACCTACTAGCAGCCCG	down in Y79	PMID 34270926
BHLHE22-842	AGCCGCTTCCAAGCGCTTGG	down in Y79	PMID 34270926
BNIP3-859	TTCTGCGACATGGCGCCAGA	down in Y79	PMID 34270926
BNIP3-860	TTCAGCAATAATGGGAACGG	down in Y79	PMID 34270926
BNIP3-861	TCTTGTGGTGTCTGCGAGCG	down in Y79	PMID 34270926
BNIP3-862	AAGCGGAGGTCGGAGCGCCG	down in Y79	PMID 34270926
C18orf42-879	ATTCTGCACAATCTGTTTGC	down in Y79	PMID 34270926
C18orf42-880	AGCTGTGCAGCAAGTCTCCC	down in Y79	PMID 34270926
C18orf42-881	AGACTTGCTGCACAGCTTGC	down in Y79	PMID 34270926
C18orf42-882	ACCTGGAAATGAGCCTGAAG	down in Y79	PMID 34270926
CACNA1G-923	TCATAGTCCAGACCGCAAGG	down in Y79	PMID 34270926
CACNA1G-924	GGGATGCCAATGGGTCCCGC	down in Y79	PMID 34270926
CACNA1G-925	CTGACCAGGAGTCTCGCTCG	down in Y79	PMID 34270926
CACNA1G-926	CAATAAATCGGACTGTGCCG	down in Y79	PMID 34270926
CADM3-927	GTGCCAAGTGAAAGATCACG	down in Y79	PMID 34270926
CADM3-928	CGCATACAGGAAGATCCCAA	down in Y79	PMID 34270926
CADM3-929	CAGCATCAGCATCAGCAATG	down in Y79	PMID 34270926
CADM3-930	AGAAGACTGACAGTTTAGGG	down in Y79	PMID 34270926
CDH15-995	TCGATAGAGAAGACGCCCCG	down in Y79	PMID 34270926
CDH15-996	CTGTGCAGCGAGCCACACCA	down in Y79	PMID 34270926
CDH15-997	CCCAGGCACCTATGTGACCA	down in Y79	PMID 34270926
CDH15-998	CAATGCCCCCGAGTTCACCA	down in Y79	PMID 34270926
CDHR1-1011	TCTCCCTTGACAGGGAACGA	down in Y79	PMID 34270926
CDHR1-1012	TAAGGCTCCTGGATGAACCT	down in Y79	PMID 34270926
CDHR1-1013	GGACTGTCTGTGGAACCACT	down in Y79	PMID 34270926
CDHR1-1014	CTGGATCACAACATCCGCTG	down in Y79	PMID 34270926
CDKL5-1019	TTGCGGAGCCCAGTACCAGT	down in Y79	PMID 34270926
CDKL5-1020	GACTAAGACTAGCTCCAGCA	down in Y79	PMID 34270926
CDKL5-1021	AAGAATGATATTGTCCATCG	down in Y79	PMID 34270926
CDKL5-1022	AAAGTCCGTGGACATGTGGT	down in Y79	PMID 34270926
CHGA-1051	GGTGATGAAATGCATCGTTG	down in Y79	PMID 34270926
CHGA-1052	GGCTACAAGGAGATCCGGAA	down in Y79	PMID 34270926
CHGA-1053	GAGACATCAGAATTTACTGA	down in Y79	PMID 34270926
CHGA-1054	CTGGGACAGACCTTTCAGCT	down in Y79	PMID 34270926
CXCR4-1263	TGACATGGACTGCCTTGCAT	down in Y79	PMID 34270926
CXCR4-1264	TCTTCTGGTAACCCATGACC	down in Y79	PMID 34270926
CXCR4-1265	CATCTTTGCCAACGTCAGTG	down in Y79	PMID 34270926
CXCR4-1266	ACACCGAGGAAATGGGCTCA	down in Y79	PMID 34270926
DDIT4-1307	TGAGCGCGGCGGCCGATCTG	down in Y79	PMID 34270926
DDIT4-1308	CTGGCCTACAGCGAGCCGTG	down in Y79	PMID 34270926
DDIT4-1309	CGGGCAACGACACCCCATCC	down in Y79	PMID 34270926
DDIT4-1310	CACACAAGTGTTCATCCTCA	down in Y79	PMID 34270926
DDIT4L-1311	TCCTGAACCCAACCTCAACG	down in Y79	PMID 34270926
DDIT4L-1312	CACCCAGAGAGCCTGCTAAG	down in Y79	PMID 34270926
DDIT4L-1313	ACACAACCTCGCAAGCCGCA	down in Y79	PMID 34270926
DDIT4L-1314	AACTAAACTTGGTTGCTCAA	down in Y79	PMID 34270926
DEPTOR-1319	TGGTAGATTTCCGATTGTCA	down in Y79	PMID 34270926
DEPTOR-1320	GACCGGGGCATTATTCACCA	down in Y79	PMID 34270926
DEPTOR-1321	AGTTCAGAATGAACTTCCGG	down in Y79	PMID 34270926
DEPTOR-1322	AGGAAGGTGAGGCCACCACG	down in Y79	PMID 34270926
DIAPH2-AS1-60	GATTCACACATTCAGAAAAG	down in Y79	PMID 34270926
DIAPH2-AS1-61	TTGTTCAGGAAAAATCTGTG	down in Y79	PMID 34270926
DIAPH2-AS1-62	CTTCTTAGTCTCCTTTAATG	down in Y79	PMID 34270926
DIAPH2-AS1-63	CTCGATGCAATGTGTGATTC	down in Y79	PMID 34270926
DLL3-1335	TGGAGCCTTGGAAACCGGGT	down in Y79	PMID 34270926
DLL3-1336	TCCAGGTCGTGCTCGCAGCG	down in Y79	PMID 34270926
DLL3-1337	GCCTCACATTCGTCCTCGAG	down in Y79	PMID 34270926
DLL3-1338	GCAGCCCGTAGAACCCACGC	down in Y79	PMID 34270926
DPP10-1355	TGATTTACAACATACACACT	down in Y79	PMID 34270926
DPP10-1356	ATGAGATGACATCAGATACG	down in Y79	PMID 34270926
DPP10-1357	AGTGGTCAGCCTACATAGTA	down in Y79	PMID 34270926
DPP10-1358	AAAGTGAGCAAATTACCGTG	down in Y79	PMID 34270926
DPP10-AS1-64	CTCTCGCCAGTGCCTTCAGG	down in Y79	PMID 34270926
DPP10-AS1-65	AAGAAAATAACTATAAATGC	down in Y79	PMID 34270926
DPP10-AS1-66	GAACAAGATACATTTCCCCG	down in Y79	PMID 34270926
DPP10-AS1-67	ACAGTGTCTCTGCATGAGAA	down in Y79	PMID 34270926
ECE2-1407	TTGGTGGTTGGAACATTACG	down in Y79	PMID 34270926
ECE2-1408	TGTGGACTACTCATCAGTCG	down in Y79	PMID 34270926
ECE2-1409	GTTTAAGTAGTAATCCCGAG	down in Y79	PMID 34270926
ECE2-1410	CTTGTGCAGACTCAAAGCGT	down in Y79	PMID 34270926
EGLN3-1423	GCTGGGCAAATACTACGTCA	down in Y79	PMID 34270926
EGLN3-1424	CACGTGGATCGGGGGCAACG	down in Y79	PMID 34270926
EGLN3-1425	ACAGGGCACGATGTACTCCA	down in Y79	PMID 34270926
EGLN3-1426	AACAGGTTATGTTCGCCACG	down in Y79	PMID 34270926
EIF4EBP3-1431	GTGGCGTATAGCGTGCCCCC	down in Y79	PMID 34270926
EIF4EBP3-1432	GGCGTGGTGCTGTAGCAGTC	down in Y79	PMID 34270926
EIF4EBP3-1433	CTATACGCCACTACCCCCGG	down in Y79	PMID 34270926
EIF4EBP3-1434	ACTAGCTGCCCGATTCCCGG	down in Y79	PMID 34270926
ELFN2-1443	TGGGCGTCACCACCTCGATG	down in Y79	PMID 34270926
ELFN2-1445	CCACCGAAAGGATCTCGTCG	down in Y79	PMID 34270926
ELFN2-1446	CACCAAAGGCAACTATATCG	down in Y79	PMID 34270926
ENOX1-1459	TGTCACGGACATGTTGAGCT	down in Y79	PMID 34270926
ENOX1-1460	TGGTATCATTGGGTTAATGG	down in Y79	PMID 34270926
ENOX1-1461	TGGTAATCCTCCGACAAACA	down in Y79	PMID 34270926
ENOX1-1462	GAGTAGTGCATTATGGCAGG	down in Y79	PMID 34270926
EPHA8-1475	GCTCACGTATCCGGCTCATG	down in Y79	PMID 34270926
EPHA8-1476	CGTCAGGCAGATCCAGACAA	down in Y79	PMID 34270926
EPHA8-1477	CCTCAAAATCGACACCATTG	down in Y79	PMID 34270926
EPHA8-1478	CCCAGAGCCCCAGTTCTATG	down in Y79	PMID 34270926
ERN1-1496	CTGCGAAGCTAAAACACTCG	down in Y79	PMID 34270926
ERN1-1497	CCCTCCCTGGAACAAGACGA	down in Y79	PMID 34270926
ERN1-1498	ACATCCCGAGACACGGTGGT	down in Y79	PMID 34270926
EXOSC5-1507	TGGATGCAGGTGTGCCCATG	down in Y79	PMID 34270926
EXOSC5-1508	GTTCGCAGGCAAAGTGCCGG	down in Y79	PMID 34270926
EXOSC5-1509	GCTGATCAGGAACACGTGCG	down in Y79	PMID 34270926
EXOSC5-1510	CCGGCCCGTACACACCCGCC	down in Y79	PMID 34270926
FAM162A-1535	TCTGGTAAGCCTTAGAGATG	down in Y79	PMID 34270926
FAM162A-1536	GCACTCACGAGACAGTCTCT	down in Y79	PMID 34270926
FAM162A-1537	AGTGCCTTTACACAAACCTA	down in Y79	PMID 34270926
FAM162A-1538	AAAAAGATCCTCATATGGTC	down in Y79	PMID 34270926
FAM171B-1539	TGGCTGTAAGAAACACTGTG	down in Y79	PMID 34270926
FAM171B-1540	TGGACATTTGATATGAACAC	down in Y79	PMID 34270926
FAM171B-1541	CCTACCTGGAACCGTCAAGG	down in Y79	PMID 34270926
FAM171B-1542	AGTCTTTGGAGCCCAATGTA	down in Y79	PMID 34270926
FAM184A-1543	TAGACATGGTCACTATGCGT	down in Y79	PMID 34270926
FAM184A-1544	GGAGGTGACTCAATTAAACG	down in Y79	PMID 34270926
FAM184A-1545	AGTTTACGCAAGAACGACAG	down in Y79	PMID 34270926
FAM184A-1546	AGAGGAACTACACAGAATGG	down in Y79	PMID 34270926
FAM78B-1567	GATGGGGGGCATGACCACGC	down in Y79	PMID 34270926
FAM78B-1568	GAGACCAAAGTTTCACGACC	down in Y79	PMID 34270926
FAM78B-1569	CTTCTACCCCAGTGTGACAT	down in Y79	PMID 34270926
FAM78B-1570	CAGATGGGGTGAGCTACCCT	down in Y79	PMID 34270926
FJX1-1615	GTTGATGCCGTAGCGCACGC	down in Y79	PMID 34270926
FJX1-1616	GCGGGCAGCTCGGTCCGCGG	down in Y79	PMID 34270926
FJX1-1617	GAAGACGCCCCCGTGCACCG	down in Y79	PMID 34270926
FJX1-1618	CCCCTGGCGTGGGACGCCCG	down in Y79	PMID 34270926
FOXO6-1675	GCTCTCGGCGGAACGCGTGG	down in Y79	PMID 34270926
FOXO6-1676	GCCTGACTTGGCCGGCGACG	down in Y79	PMID 34270926
FOXO6-1677	CGGCGCTGGGGCCATCGCCG	down in Y79	PMID 34270926
FOXO6-1678	CCTTGAAGTAGGGCACGTAA	down in Y79	PMID 34270926
GFOD1-1735	GTGGTCAGTCTGCTTCACGA	down in Y79	PMID 34270926
GFOD1-1736	GCTGATCGAGGAGGGCTACG	down in Y79	PMID 34270926
GFOD1-1737	CAATGCGGCTAGTGTAGAAG	down in Y79	PMID 34270926
GFOD1-1738	AGCTGCGACGACTTGATGGG	down in Y79	PMID 34270926
GJD2-1747	GAAGACCCAGTAACGTATGT	down in Y79	PMID 34270926
GJD2-1748	CTAGGAAGACTGTAGAGTAG	down in Y79	PMID 34270926
GJD2-1749	CCGCTTCTACATTATCCAAG	down in Y79	PMID 34270926
GJD2-1750	ATGCAGTGCGTAGACCTGAT	down in Y79	PMID 34270926
GUCY2D-1795	TTTGGATCGAACCAGCACGA	down in Y79	PMID 34270926
GUCY2D-1796	GCGTAGTGGATCGTGTCGAA	down in Y79	PMID 34270926
GUCY2D-1797	GAAGTCACGGAACTGCATAG	down in Y79	PMID 34270926
GUCY2D-1798	AGCATGTCAGACATTCGCAG	down in Y79	PMID 34270926
HERC3-1815	GGTTGTTCCTGCGAACGTGA	down in Y79	PMID 34270926
HERC3-1816	GCAGTCCTTTATCTACTGAG	down in Y79	PMID 34270926
HERC3-1817	GATTGACCTGAACTCAACTA	down in Y79	PMID 34270926
HERC3-1818	GAAGTAACTCAAATTGCTTG	down in Y79	PMID 34270926
HK2-1863	TCAGATCTATGCCATCCCTG	down in Y79	PMID 34270926
HK2-1864	GTCTACATAAGACCGTGCGG	down in Y79	PMID 34270926
HK2-1865	GTCCGGGGTAGCACACACGT	down in Y79	PMID 34270926
HK2-1866	GCGGACTTCCTCGAGTACAT	down in Y79	PMID 34270926
HS3ST4-1887	TTTGGATGGGCAAATAACCA	down in Y79	PMID 34270926
HS3ST4-1888	TGGCTCGCGTTGTCCAGCGG	down in Y79	PMID 34270926
HS3ST4-1890	ACCACCGACGAGGATCTCGC	down in Y79	PMID 34270926
IGSF11-1951	CTTCCTCTGAGCTACAGAGC	down in Y79	PMID 34270926
IGSF11-1952	CTGTAAATCCTACCCTACCG	down in Y79	PMID 34270926
IGSF11-1953	CTACCTCCAACAGCTACTCA	down in Y79	PMID 34270926
IGSF11-1954	CAACAACCTTCCAGACATAG	down in Y79	PMID 34270926
ITGA4-2019	CTCACCATCGGTTCGCCCCG	down in Y79	PMID 34270926
ITGA4-2020	CATATTTGTCACTTCCAACG	down in Y79	PMID 34270926
ITGA4-2021	ATCATCTCCAGCATTAAACA	down in Y79	PMID 34270926
ITGA4-2022	AGTTCCAATACCTACCACGA	down in Y79	PMID 34270926
KATNB1-2055	TCACACGGGGCCTGTCAACG	down in Y79	PMID 34270926
KATNB1-2056	GGACGAGCGCGAGTCCCGCG	down in Y79	PMID 34270926
KATNB1-2057	GCTGAACCGGAGACACCGCA	down in Y79	PMID 34270926
KCNJ2-2079	GTGGTGTTCCAGTCAATCGT	down in Y79	PMID 34270926
KCNJ2-2080	GGGCAAAGCTTGTGTGTCCG	down in Y79	PMID 34270926
KCNJ2-2081	GAACATGAGCTTCCACCAAG	down in Y79	PMID 34270926
KCNJ2-2082	CCAGCGAATGTCCACACACG	down in Y79	PMID 34270926
KCNJ5-2083	GGCAAGTGCAACGTGCACCA	down in Y79	PMID 34270926
KCNJ5-2084	CCAGGTGACAGTGTAAACCA	down in Y79	PMID 34270926
KCNJ5-2085	ACAACGCAGTCATCTCCATG	down in Y79	PMID 34270926
KCNJ5-2086	AACCAGACAGACATCAACGT	down in Y79	PMID 34270926
KCNQ5-2087	GGAGGCACTTGGAAATTACT	down in Y79	PMID 34270926
KCNQ5-2088	ATGCCAGTGTGATGTATCAG	down in Y79	PMID 34270926
KCNQ5-2089	ACAGGTAGTTCTGCACCCGC	down in Y79	PMID 34270926
KCNQ5-2090	ACAGACGATCTCAGTATGCT	down in Y79	PMID 34270926
KIF19-2107	TGTGAGCGATCATCACTGTG	down in Y79	PMID 34270926
KIF19-2108	GGTCACCTGCAGTACCGCGT	down in Y79	PMID 34270926
KIF19-2109	GAAGTCCTACCTGTTCGACG	down in Y79	PMID 34270926
KIF19-2110	CTCTGCGACGAGATTATCCA	down in Y79	PMID 34270926
KREMEN1-2139	TCCTGATTACTGGAAGTACG	down in Y79	PMID 34270926
KREMEN1-2140	TCCCCGACACCTATGCCACG	down in Y79	PMID 34270926
KREMEN1-2141	GCCAATGGTGCGGATTATAG	down in Y79	PMID 34270926
KREMEN1-2142	CACTCTGAAATACCCCAACG	down in Y79	PMID 34270926
LACTB-2159	TCTCTGGTTTACATGGTACA	down in Y79	PMID 34270926
LACTB-2160	TCGTCAGCATATCCAAGTCA	down in Y79	PMID 34270926
LACTB-2161	CTTCGGTCTTAGGATGAGGT	down in Y79	PMID 34270926
LACTB-2162	AAATGCCGGAATTCAAAACC	down in Y79	PMID 34270926
LHX4-2199	TGGTTGCAGCCAGCGCACTG	down in Y79	PMID 34270926
LHX4-2200	TGGGAGCGTCTACTGCAAGG	down in Y79	PMID 34270926
LHX4-2201	GGGTATCCCCCCAACCCAGG	down in Y79	PMID 34270926
LHX4-2202	GAGGTAGAATTCGTCCCCCG	down in Y79	PMID 34270926
LIN7A-2215	TTATGCGAGAGATATAAATG	down in Y79	PMID 34270926
LIN7A-2216	GCTGTCCCGAATTCCGTGCG	down in Y79	PMID 34270926
LIN7A-2217	CTCCCATCACATTAAAACCA	down in Y79	PMID 34270926
LIN7A-2218	CAGTTCAACTACTCGAGGGT	down in Y79	PMID 34270926
LRRC38-2251	GGGGTTCCCGTCCAGACGCA	down in Y79	PMID 34270926
LRRC38-2252	CCTGGCTAACAACAACCTGG	down in Y79	PMID 34270926
LRRC38-2253	CCGCATCCAGCGGATCCCCG	down in Y79	PMID 34270926
MAK-2287	TGATCGATTATATCCGGCAG	down in Y79	PMID 34270926
MAK-2288	CTGGCCAGAAGGATACCAGC	down in Y79	PMID 34270926
MAK-2289	CACTGAGTCATAAAAGTGGT	down in Y79	PMID 34270926
MAK-2290	ATTCCAGATGATTTGACGAA	down in Y79	PMID 34270926
MBNL3-2315	TCCACCAAGAGTTTGCCATG	down in Y79	PMID 34270926
MBNL3-2316	GTTTGCCGAGAATTTCAGCG	down in Y79	PMID 34270926
MBNL3-2317	GTCTGTAGAGAATTTCAGAG	down in Y79	PMID 34270926
MBNL3-2318	CGCAGCTGGAGATTAATGGG	down in Y79	PMID 34270926
MGLL-2335	TCCGAGCCAGCTCTTCATAG	down in Y79	PMID 34270926
MGLL-2336	TCCATGCAGAAAGACTACCC	down in Y79	PMID 34270926
MGLL-2337	TCAGGATTGGCAAGAACCAG	down in Y79	PMID 34270926
MGLL-2338	GCTCTCTCGGAATAAGACAG	down in Y79	PMID 34270926
MRPL30-2379	GATATTCTTGTGAACTTGAG	down in Y79	PMID 34270926
MRPL30-2380	GAAGATCATGAAAAATACGG	down in Y79	PMID 34270926
MRPL30-2382	AAAGATATAATAAAGATGCT	down in Y79	PMID 34270926
MTSS1-2395	TTATCAAGTGAGTCCCACGT	down in Y79	PMID 34270926
MTSS1-2396	TATGAATCCTGAGTCATGGG	down in Y79	PMID 34270926
MTSS1-2397	GCGAGAACCGGACCCCAACG	down in Y79	PMID 34270926
MTSS1-2398	CTGCAGTTTCAGCGTATCCG	down in Y79	PMID 34270926
MYBPHL-2403	TCCACCAGCTTAATACTCTG	down in Y79	PMID 34270926
MYBPHL-2404	GTCTTTGCTGAAAACCAGTG	down in Y79	PMID 34270926
MYBPHL-2405	GGACACCGCCCCAAGATACG	down in Y79	PMID 34270926
MYBPHL-2406	CATGGGTCACCTTCTATAGG	down in Y79	PMID 34270926
MYOM2-2431	TTCCCGAAACACCAAGACGT	down in Y79	PMID 34270926
MYOM2-2432	CTGCGCATCGTGTCTCGGGG	down in Y79	PMID 34270926
MYOM2-2433	CTCACAGAACGTCAAGTCGT	down in Y79	PMID 34270926
MYOM2-2434	AAGGTCCCGAAATTCAGTGG	down in Y79	PMID 34270926
MYT1-2439	TCTGTTTCGGATGAATCGGA	down in Y79	PMID 34270926
MYT1-2440	GGTGACTTCGACGACCTCCT	down in Y79	PMID 34270926
MYT1-2441	ATGCAGGACATGATGACCCG	down in Y79	PMID 34270926
MYT1-2442	AGAGTAGCTCCAATTCCGAT	down in Y79	PMID 34270926
NCMAP-2471	TCACTGAACATGACCACCAG	down in Y79	PMID 34270926
NCMAP-2472	GAAGGTGGTATCCCCCAGAG	down in Y79	PMID 34270926
NCMAP-2473	CTTCAGCAGGATCAGAACCA	down in Y79	PMID 34270926
NCMAP-2474	AGGCGGGAACTAGAGCCCAA	down in Y79	PMID 34270926
NEURL1-2487	GGCATCGGTGAGAAGTGACG	down in Y79	PMID 34270926
NEURL1-2488	GCGCCACCGTCTGCTCGTCG	down in Y79	PMID 34270926
NEURL1-2489	CTTCCACCGCATCAACGACT	down in Y79	PMID 34270926
NEURL1-2490	CCGGCACGTTGAGGTCGCAT	down in Y79	PMID 34270926
NEUROD1-2491	TGCTCAGGCAGAAAAGTCCG	down in Y79	PMID 34270926
NEUROD1-2492	CTGTCCATGGTACCGTAAGG	down in Y79	PMID 34270926
NEUROD1-2493	CCTCGAAACCATGAACGCAG	down in Y79	PMID 34270926
NEUROD1-2494	CCGCGTTCAGTCCGTGCATG	down in Y79	PMID 34270926
NEUROD4-2495	TTCTCCAGGAGGACAGACTG	down in Y79	PMID 34270926
NEUROD4-2496	GACTCGCCTCAGGTTATCCA	down in Y79	PMID 34270926
NEUROD4-2497	CAGTCTAAGAGTCTCTATCT	down in Y79	PMID 34270926
NEUROD4-2498	AGTCAACACACCATCCTGGA	down in Y79	PMID 34270926
NEUROG1-2499	TTGGTGTCGTCGGGGAACGA	down in Y79	PMID 34270926
NEUROG1-2500	GGGGCGCGCCCAATATCTCC	down in Y79	PMID 34270926
NEUROG1-2501	CCGCATGCACAACTTGAACG	down in Y79	PMID 34270926
NEUROG1-2502	AGCAGCGGCAGTGACCTATC	down in Y79	PMID 34270926
NHLH1-2519	GGCCGTGCGGTACTTGGCTG	down in Y79	PMID 34270926
NHLH1-2520	GCCCGACTCAGTCTCTGAGT	down in Y79	PMID 34270926
NHLH1-2521	GAGTCGGGCTTCAGTGACTG	down in Y79	PMID 34270926
NHLH1-2522	CACGCGAGAACGCATCCGCG	down in Y79	PMID 34270926
NME2-2539	TCACACTTTCGAGGTCTGGG	down in Y79	PMID 34270926
NME2-2540	AGTTACCCGGAGGAACTTCA	down in Y79	PMID 34270926
NME2-2541	AAGCCGGACGGCGTGCAGCG	down in Y79	PMID 34270926
NME2-2542	AAGACCGACCATTCTTCCCT	down in Y79	PMID 34270926
NNAT-2543	TCGGCTGAACTGCTCATCAT	down in Y79	PMID 34270926
NNAT-2544	GATGATGAGCAGTTCAGCCG	down in Y79	PMID 34270926
NNAT-2545	GAATGCTGCATTTACTGGGT	down in Y79	PMID 34270926
NNAT-2546	ACAGCCCATTGCGAGAAGTG	down in Y79	PMID 34270926
NOS1-2555	GCTGGTGGAGATCAATATCG	down in Y79	PMID 34270926
NOS1-2556	GATGTAGTTGAACATCCCGT	down in Y79	PMID 34270926
NOS1-2557	CGGTCGTTCTCCACGCCGAG	down in Y79	PMID 34270926
NOS1-2558	ACATCGAAGCGGCCTCTAGG	down in Y79	PMID 34270926
NTRK1-2587	GCGCAGACACCCGTGCCGCA	down in Y79	PMID 34270926
NTRK1-2588	CTGGAGCTCCGTGATCTGAG	down in Y79	PMID 34270926
NTRK1-2589	CCCTTTCGAGTTCAACCCCG	down in Y79	PMID 34270926
NTRK1-2590	AGGGCACAAGAACAGTGCAG	down in Y79	PMID 34270926
OTOP3-2612	GGTGAAGTACTGGCAAGCAA	down in Y79	PMID 34270926
OTOP3-2613	GCTCTACCAAGATCCCCACG	down in Y79	PMID 34270926
OTOP3-2614	GAAGAACGTGGGCCGCCACG	down in Y79	PMID 34270926
PCAT4-100	GAGGAACTGAGAAACATGGA	down in Y79	PMID 34270926
PCAT4-101	CATGGATGGCCTTGGGAACG	down in Y79	PMID 34270926
PCAT4-102	AATGGGACGACATGAACTCA	down in Y79	PMID 34270926
PCAT4-103	TCTTCATGTTGCAAATGACA	down in Y79	PMID 34270926
PCDH8-2639	GTTCGCATCCAAGCTAGCGA	down in Y79	PMID 34270926
PCDH8-2641	CGCCGAGTACAACTTGACGC	down in Y79	PMID 34270926
PCDH8-2642	CGAGGGACCTAACGGCGACG	down in Y79	PMID 34270926
PCDH9-2643	TTTCTGAAAACAACCGACGT	down in Y79	PMID 34270926
PCDH9-2644	TGGTCAACATAAGTGACCTG	down in Y79	PMID 34270926
PCDH9-2645	TGGGACTTATAATGTACCTG	down in Y79	PMID 34270926
PCDH9-2646	ACGGTGGAGAAATGACAACT	down in Y79	PMID 34270926
PDK1-2671	TTGCCGCAGAAACATAAATG	down in Y79	PMID 34270926
PDK1-2672	CCATCTCATCGAAAACACAT	down in Y79	PMID 34270926
PDK1-2673	AGCGCGCGTAGAAGTCCACC	down in Y79	PMID 34270926
PDK1-2674	ACCAGGACAGCCAATACAAG	down in Y79	PMID 34270926
PDLIM1-2675	TTCCCTTCCTCCGTCACCAG	down in Y79	PMID 34270926
PDLIM1-2676	GATGAGCAAGAACTTACCTG	down in Y79	PMID 34270926
PDLIM1-2678	AAAGACGTGGACTGTTTCGG	down in Y79	PMID 34270926
PFKFB4-2679	TGTCGCGGTTGACATAGTCA	down in Y79	PMID 34270926
PFKFB4-2680	TCATGAGGTAATATACGATG	down in Y79	PMID 34270926
PFKFB4-2681	GTCCTCATCTAGCGACTCGT	down in Y79	PMID 34270926
PFKFB4-2682	GGAACCGCCGGACGTCACGG	down in Y79	PMID 34270926
PHLDB2-2699	TGATTAATCGCAGACCCCAG	down in Y79	PMID 34270926
PHLDB2-2700	CCCTCCTTAGCCAAAATCCA	down in Y79	PMID 34270926
PHLDB2-2701	CAGGGAACTTCCATTCCACA	down in Y79	PMID 34270926
PHLDB2-2702	ACCTGATGGATTATCACCGG	down in Y79	PMID 34270926
PLCH2-2723	TTGAAGCGTAGGTACTGCGC	down in Y79	PMID 34270926
PLCH2-2724	TGGAGAAGCTTCCCACGACG	down in Y79	PMID 34270926
PLCH2-2725	GCTGAAGCAGACGTTTGACG	down in Y79	PMID 34270926
PLCH2-2726	CAAGGGCAAGATCCTCGTGA	down in Y79	PMID 34270926
PLOD2-2735	TTTCCATGACGAGTTACAAG	down in Y79	PMID 34270926
PLOD2-2736	TGTACCCAATTCATGGACAC	down in Y79	PMID 34270926
PLOD2-2737	TCAACCGTATAGTTCAACAA	down in Y79	PMID 34270926
PLOD2-2738	AACAATATGTCCAGAAACCG	down in Y79	PMID 34270926
PPFIA4-2783	GGTGCTCAAACAGTGACTTG	down in Y79	PMID 34270926
PPFIA4-2784	CTTCCCTCAATGCCGAGTAG	down in Y79	PMID 34270926
PPFIA4-2785	CCGCCGGGACCTCATCAAGT	down in Y79	PMID 34270926
PPFIA4-2786	ACCCCCACATTGCTAGTGTG	down in Y79	PMID 34270926
PRCD-2811	TTCTCACGGTTGGACTCGGT	down in Y79	PMID 34270926
PRCD-2812	GGTGCTGAGCAGGAAAAGGG	down in Y79	PMID 34270926
PRCD-2813	GGACTCGGTTGGCAAATCGG	down in Y79	PMID 34270926
PRCD-2814	CCACAGAGAGCCCAGCGACG	down in Y79	PMID 34270926
PTCHD2-2863	TGTTTGACTATGAAGTGCGC	down in Y79	PMID 34270926
PTCHD2-2864	GGCGGCAAGATCTACTATGA	down in Y79	PMID 34270926
PTCHD2-2865	GAGAGCGTCGAAACGCTGTG	down in Y79	PMID 34270926
PTCHD2-2866	CCCTTACCGGGACACTTCCG	down in Y79	PMID 34270926
PTPRE-2879	TGGAAACATCCGGGTGTGCG	down in Y79	PMID 34270926
PTPRE-2880	CGTGCACGCTGGGCCCATCG	down in Y79	PMID 34270926
PTPRE-2881	CGACTGCAAGCAGTTTCGGG	down in Y79	PMID 34270926
PTPRE-2882	ACTCGAGTACTACCTCTACG	down in Y79	PMID 34270926
RAB26-2900	TCAGAACAAAGTTCTGGACG	down in Y79	PMID 34270926
RAB26-2901	AGTAGGCATGGGTAACACTG	down in Y79	PMID 34270926
RAB26-2902	ACTGACCTGGATGTTGTCAA	down in Y79	PMID 34270926
RAP1GAP2-2911	TCCCTTCTAGGACCGGACCA	down in Y79	PMID 34270926
RAP1GAP2-2912	GTACACAACATTCCGGGACA	down in Y79	PMID 34270926
RAP1GAP2-2913	GAAGCCTCTTACCTTCATGG	down in Y79	PMID 34270926
RAP1GAP2-2914	ATAGGACACAATCATTTGGG	down in Y79	PMID 34270926
RASGEF1B-2931	CTGGCTCACCGAATAGCCAG	down in Y79	PMID 34270926
RASGEF1B-2932	CTGCAACGACCCTTACACGT	down in Y79	PMID 34270926
RASGEF1B-2933	CCAGCACTTAGTACCTAATG	down in Y79	PMID 34270926
RASGEF1B-2934	ACGAAACTTAGAAGCTTACG	down in Y79	PMID 34270926
RIMBP2-2995	GACGTGAACATCGACGACAT	down in Y79	PMID 34270926
RIMBP2-2996	GAAACCAAAGACGAGCACCT	down in Y79	PMID 34270926
RIMBP2-2997	CCTCCAAGCAGAGATACTCG	down in Y79	PMID 34270926
RIMBP2-2998	CAACGTGGAGAACTCCACAA	down in Y79	PMID 34270926
RP11-277B15.2-135	CTGGATGCTAGCAGTACCCA	down in Y79	PMID 34270926
RP11-277B15.2-136	CCTGGGTACTGCTAGCATCC	down in Y79	PMID 34270926
RP11-277B15.2-137	TGTGATCTGATGAGCACACG	down in Y79	PMID 34270926
RP11-277B15.2-138	AGTGGCTCTGCTCTTAAACT	down in Y79	PMID 34270926
RP11-395G23.3-155	TCCATAGAGGGAGTCCACGG	down in Y79	PMID 34270926
RP11-395G23.3-156	ATCTCCAAGGCGTCACTCCA	down in Y79	PMID 34270926
RP11-395G23.3-157	CGAGTGCGCCCCTCTCGGCG	down in Y79	PMID 34270926
RP11-395G23.3-158	CGGCCACAGGAGCTCAGCGC	down in Y79	PMID 34270926
RP11-552E20.4-175	AAAGTAAAGAACACTATCAG	down in Y79	PMID 34270926
RP11-552E20.4-176	TATCAAGGTTGTATCGTCAG	down in Y79	PMID 34270926
RP11-552E20.4-177	GCCACCAGAGAATGCAAGAG	down in Y79	PMID 34270926
RP11-552E20.4-178	ATCTCATTGTCGGCACTGTG	down in Y79	PMID 34270926
RP11-660L16.2-187	GCTGAAGCCCCATTTGCCGA	down in Y79	PMID 34270926
RP11-660L16.2-188	TGGAGCGTATGTCCAGGCGC	down in Y79	PMID 34270926
RP11-660L16.2-189	CTATTAACGGGTCAGCTGGT	down in Y79	PMID 34270926
RP11-660L16.2-190	TTCAGGACACAAAGGCATGC	down in Y79	PMID 34270926
RP11-750B16.1-195	CAATATGAAATGATCTGCTG	down in Y79	PMID 34270926
RP11-750B16.1-196	GCTGTATTCGCCATCATAGG	down in Y79	PMID 34270926
RP11-750B16.1-197	GATAGGCCAAGAAAGTGTTG	down in Y79	PMID 34270926
RP11-750B16.1-198	TGATAGGACGTAGTGGAAGT	down in Y79	PMID 34270926
RP11-814P5.1-203	GCTCCCCGAGAAGCCCCGAG	down in Y79	PMID 34270926
RP11-814P5.1-204	AGCTCAATGCGGAATCACAT	down in Y79	PMID 34270926
RP11-814P5.1-205	ATGCGGAATCACATAGGCAA	down in Y79	PMID 34270926
RP11-814P5.1-206	GTTGCACATACTTCTTTCCA	down in Y79	PMID 34270926
RP1-3011	TAGTTGGGAGAATGCTACTG	down in Y79	PMID 34270926
RP1-3012	GGAATGGCGACCCGAAGACG	down in Y79	PMID 34270926
RP1-3013	GCAGACATTGACAGGAACGT	down in Y79	PMID 34270926
RP1-3014	AACACTCTGAATGTTGACCG	down in Y79	PMID 34270926
SAG-3055	TTTGCGGATCAGTAATCGCA	down in Y79	PMID 34270926
SAG-3056	TTTCTAGATCTATTTCCATG	down in Y79	PMID 34270926
SAG-3057	TGATTATTACGTCAAGCCCG	down in Y79	PMID 34270926
SAG-3058	GGCAAGTAGTCAGGAAACTG	down in Y79	PMID 34270926
SAMSN1-3071	TCCATGGATAGTCTCTACAG	down in Y79	PMID 34270926
SAMSN1-3072	GGAATGTTGAACAATAAAGT	down in Y79	PMID 34270926
SAMSN1-3073	ATTCTAAACTAGGCACATGA	down in Y79	PMID 34270926
SAMSN1-3074	AATCCGTATGCACTCTGGCA	down in Y79	PMID 34270926
SGCD-3135	TATAGAAACACCTAATGTCA	down in Y79	PMID 34270926
SGCD-3136	CTCTGCAGACAATAATGAAG	down in Y79	PMID 34270926
SGCD-3137	AGGATGGAATGGGAAACCTG	down in Y79	PMID 34270926
SGCD-3138	AGAAACTTACTGGTCGGGAC	down in Y79	PMID 34270926
SGIP1-3139	TTCCTCTGTCAAACCAAACG	down in Y79	PMID 34270926
SGIP1-3140	GGCGATAGTACATTGCGAGG	down in Y79	PMID 34270926
SGIP1-3141	CTCCGGAGTAACATGTTCCG	down in Y79	PMID 34270926
SGIP1-3142	AGGGCCGTAGTGTCATCTGG	down in Y79	PMID 34270926
SH3BGRL-3151	TTGCAGCCAATGAAGAGAAT	down in Y79	PMID 34270926
SH3BGRL-3152	GAAAATAGTCGACCAGCCAC	down in Y79	PMID 34270926
SH3BGRL-3153	CCTTACCGCTGTAGAGCCAG	down in Y79	PMID 34270926
SH3BGRL-3154	AAGAAACAACAAGATGTGCT	down in Y79	PMID 34270926
SLC16A6-3180	CTTACCAGAGATGATGCCGA	down in Y79	PMID 34270926
SLC16A6-3181	AGTTCCAGGTTAGTGTGAGT	down in Y79	PMID 34270926
SLC16A6-3182	AAATGTCTTGATGATGCCGT	down in Y79	PMID 34270926
SLC2A8-3204	GACGACCATTAGCTGCACAC	down in Y79	PMID 34270926
SLC2A8-3205	CTGGGAAGACCCCCCCATCG	down in Y79	PMID 34270926
SLC2A8-3206	ACGGCAAAGCCGGCCACGAA	down in Y79	PMID 34270926
SLC43A1-3211	GCTTTGGCCCCCGACCCGTG	down in Y79	PMID 34270926
SLC43A1-3212	GCTGATCTACGATGCCGGTG	down in Y79	PMID 34270926
SLC43A1-3213	GACAGCGCCAGGAATATCAA	down in Y79	PMID 34270926
SLC43A1-3214	CTGCATGGCCCCGAAGACGG	down in Y79	PMID 34270926
SLC4A1-3219	TCCACCACAGACTTAAATGG	down in Y79	PMID 34270926
SLC4A1-3220	TACCACACCACATCACACCC	down in Y79	PMID 34270926
SLC4A1-3221	GAGCCATGTAGGCATCTATG	down in Y79	PMID 34270926
SLC4A1-3222	CAACGGTCTAGAGTACATCG	down in Y79	PMID 34270926
SRGAP3-3315	ATGCAGCTCTCGACTACAAG	down in Y79	PMID 34270926
SRGAP3-3316	ATGACCACAATGACCACGCG	down in Y79	PMID 34270926
SRGAP3-3317	ATCGACAGAGTCCGTCAAGT	down in Y79	PMID 34270926
SRGAP3-3318	AGCTGAGAGATAGGTCCGGA	down in Y79	PMID 34270926
SSTR3-3327	TGTAGACGTTGGTGACTGAA	down in Y79	PMID 34270926
SSTR3-3328	TGGCAGGTGCTCATGCCGCG	down in Y79	PMID 34270926
SSTR3-3329	GAGCACGAAGAGCGCCACCA	down in Y79	PMID 34270926
SSTR3-3330	CGGCACATGAGGGAGCCGAA	down in Y79	PMID 34270926
SYTL4-3383	TGATTATCTCACTACCTGTG	down in Y79	PMID 34270926
SYTL4-3384	GGCGATGTAACTTCACTAGG	down in Y79	PMID 34270926
SYTL4-3385	GGATAGCTTCACAGCTGACT	down in Y79	PMID 34270926
SYTL4-3386	CCCAAAACCAATACTTGTCG	down in Y79	PMID 34270926
TDRG1-215	CTCCCAGGGAACCTAGACCT	down in Y79	PMID 34270926
TDRG1-217	CGTCTGGTTCCTTAGTACAG	down in Y79	PMID 34270926
TDRG1-218	TCAAGTCTACTCCCTGAAGG	down in Y79	PMID 34270926
THRB-3459	GAATATTGAGCTAGTCCAAG	down in Y79	PMID 34270926
THRB-3460	ATCCTCACCTCACAAAACAT	down in Y79	PMID 34270926
THRB-3461	AGTCACGCGAAATCAGTGCC	down in Y79	PMID 34270926
THRB-3462	AGAACCGGGAGAAAAGACGG	down in Y79	PMID 34270926
TMOD2-3527	GAAATACCTTAATGTTGTTG	down in Y79	PMID 34270926
TMOD2-3528	GAAACAGCCAACAATAAAGG	down in Y79	PMID 34270926
TMOD2-3529	ACCACCAAATCCCACAAATG	down in Y79	PMID 34270926
TMOD2-3530	ACAGAAAGACCAGACACAGA	down in Y79	PMID 34270926
TRHDE-3595	TGCTATCAGAAGAGGATCCG	down in Y79	PMID 34270926
TRHDE-3597	GCAGGCAACAGATATTGACA	down in Y79	PMID 34270926
TRHDE-3598	CCCACCACACAGGCGTCACA	down in Y79	PMID 34270926
TRHDE-AS1-224	CTTAGGAAGATCCATCCCTG	down in Y79	PMID 34270926
TRHDE-AS1-225	AAGATCCATCCCTGAGGTCT	down in Y79	PMID 34270926
TRHDE-AS1-226	GAATGCAATGTCCTGAGATA	down in Y79	PMID 34270926
TSPAN9-3627	GGTGAACGAGAACGCCAAGA	down in Y79	PMID 34270926
TSPAN9-3628	GCTGGCCAGATGCGATGCTG	down in Y79	PMID 34270926
TSPAN9-3629	AGGTTGGCTGCAGACAACGA	down in Y79	PMID 34270926
TSPAN9-3630	ACCACACCGAGAACAACGTG	down in Y79	PMID 34270926
TUBA4A-3647	TTCCTCTCACCAATGACCGT	down in Y79	PMID 34270926
TUBA4A-3648	GTGACAAGACCATTGGTGGA	down in Y79	PMID 34270926
TUBA4A-3649	GCTCGATGTCTAGGTTGCGG	down in Y79	PMID 34270926
TUBA4A-3650	GAGCCGCTCCATCAGGAGTG	down in Y79	PMID 34270926
TUBB3-3651	CTGGGCCAAGGGTCACTACA	down in Y79	PMID 34270926
TUBB3-3652	CTGGCCCGGGAAGCGCAAGG	down in Y79	PMID 34270926
TUBB3-3653	CATGGACAGTGTCCGCTCAG	down in Y79	PMID 34270926
TUBB3-3654	CAGCTGGTGGATGGACAGCG	down in Y79	PMID 34270926
TXNIP-3663	TTAGCTGATATTTACCCCTG	down in Y79	PMID 34270926
TXNIP-3664	TCCGCAAGCCAGGATCCTAA	down in Y79	PMID 34270926
TXNIP-3665	GTAAGTGTGGCGGGCCACAA	down in Y79	PMID 34270926
TXNIP-3666	GAGGCAATCATATTATCTCA	down in Y79	PMID 34270926
UNCX-3699	GCCCGGCCAGCTCGTACACG	down in Y79	PMID 34270926
UNCX-3700	CGGCGTGGGGTTGACCACCG	down in Y79	PMID 34270926
UNCX-3701	CAAGGCCAGCCCATTCAGCG	down in Y79	PMID 34270926
UNCX-3702	ACACGAAAAAGGGCCCGGGG	down in Y79	PMID 34270926
ZNF503-3843	GGGTAGGTCATACCCGCGGG	down in Y79	PMID 34270926
ZNF503-3844	GCTGAGCGACATCGGCGTGG	down in Y79	PMID 34270926
ZNF503-3845	GACAAGAAAGACACCGACGT	down in Y79	PMID 34270926
ZNF503-3846	AGAGGGTCCTTACCTCGATG	down in Y79	PMID 34270926
E2F1-1395	CTGGATGCCCTCAAGGACGT	essential gene
E2F1-1396	CGACGACACCGTCAGCCGAG	essential gene
E2F1-1397	CACAGGTGTGAAATCCCCGG	essential gene
E2F1-1398	AAGGTCCTGACACGTCACGT	essential gene
E2F2-1399	TTGAAGACCCCACCAGACCT	essential gene
E2F2-1400	GAGCTTCAAGCACCTGACTG	essential gene
E2F2-1401	CGATGAGCCCCACAGAGCTG	essential gene
E2F2-1402	CACACCGCTGTACCCGCAGA	essential gene
E2F3-1403	GTGGATGCCTTCCAGAACGT	essential gene
E2F3-1404	GGACCTCAAACTGTTAACCG	essential gene
E2F3-1405	AGATGGTTTAAAAACCCCCA	essential gene
E2F3-1406	AATCTCCCTCAGAAAAAACG	essential gene
GSK3A-1779	TCAGCCTCACAATATTGCAG	essential gene
GSK3A-1780	GCCCGAGACAGTGTACCGGG	essential gene
GSK3A-1781	CCTCCCATAACTCTGACCGA	essential gene
GSK3A-1782	AGGAGACATTGGGCTCCCCT	essential gene
GSK3B-1783	GTGGCTCCAAAGATCAACTC	essential gene
GSK3B-1784	CAGTATCAGGATCCAACAAG	essential gene
GSK3B-1785	ATACCTTGACATAAATCACA	essential gene
GSK3B-1786	AGGTCCTGGGAACTCCAACA	essential gene
ARCN1-755	GATCCTATTTACCTCTCTGA	essential gene	PMID 26627737
ARCN1-756	ATTCTAGACCCATCCAAATG	essential gene	PMID 26627737
ARCN1-757	AGTACGCTTGCCCATACTAG	essential gene	PMID 26627737
ARCN1-758	ACCATATACAGTTTCTCCAT	essential gene	PMID 26627737
ATP6V1A-803	TGACTGCTGATATCCGACAA	essential gene	PMID 26627737
ATP6V1A-804	GTAATCATCTATGTAGGATG	essential gene	PMID 26627737
ATP6V1A-805	ATGTTACCCCCACGAAACAG	essential gene	PMID 26627737
ATP6V1A-806	AGTGGTTACAGCCTGTGACA	essential gene	PMID 26627737
CCDC84-955	TCACTCCCCAGGATTATGCG	essential gene	PMID 26627737
CCDC84-956	GATGGCAGCTCAGATCCGTG	essential gene	PMID 26627737
CCDC84-957	CACATAGCGCTCCACCTGAG	essential gene	PMID 26627737
CCDC84-958	AGCAACCAACAAATTCTGGT	essential gene	PMID 26627737
CCT2-967	GTTGAACGTATTCTTAAGCA	essential gene	PMID 26627737
CCT2-968	GAACGCCTAGCTCTTGTCAC	essential gene	PMID 26627737
CCT2-969	CAACCCGCTATGATGGTCTG	essential gene	PMID 26627737
CCT2-970	ATCATTGGTTACCATAAGAG	essential gene	PMID 26627737
CCT4-971	GAGAGTGATACCTTTGGCGG	essential gene	PMID 26627737
CCT4-972	GACTGACATGTCTCGACCTG	essential gene	PMID 26627737
CCT4-973	CAGAAATCTATTCTAAGGTG	essential gene	PMID 26627737
CCT4-974	AGCAATGATGACTACTGATG	essential gene	PMID 26627737
CCT7-975	GCAGGTGAAACCCTATGTGG	essential gene	PMID 26627737
CCT7-976	GATAAGAGTCCACACAGTTG	essential gene	PMID 26627737
CCT7-977	CTTGTCCAAACTCCCCATTG	essential gene	PMID 26627737
CCT7-978	ATAAGCTTGTCCATGCCACG	essential gene	PMID 26627737
CDC16-980	TCATTACACAGCTTGCTAAG	essential gene	PMID 26627737
CDC16-981	ACGACATGCTTCATACAACT	essential gene	PMID 26627737
CDC16-982	AAATACTTGAAGGACGAAAG	essential gene	PMID 26627737
CENPA-1040	GCGGAGACAAGGTTGGCTAA	essential gene	PMID 26627737
CENPA-1041	CTTCCTCCCATCAACACAGT	essential gene	PMID 26627737
CENPA-1042	ATATGTGTTAAATTCACTCG	essential gene	PMID 26627737
CIRH1A-1075	TTTACTGCACCTAAAGACAA	essential gene	PMID 26627737
CIRH1A-1076	TTGGCTGTTTCACGAACAGA	essential gene	PMID 26627737
CIRH1A-1077	GCTCTTCACAAGCGTCCCAG	essential gene	PMID 26627737
CIRH1A-1078	GAGAGGACGAAAGACTAAGT	essential gene	PMID 26627737
COPB1-1143	CGAGGAGCATTATGGATCCT	essential gene	PMID 26627737
COPB1-1144	AGGAATGCAATGTTCGCACT	essential gene	PMID 26627737
COPB1-1146	AACATTCAGACAAGACCTTG	essential gene	PMID 26627737
DBR1-1299	GTGACGATACTTGGGCGGCA	essential gene	PMID 26627737
DBR1-1300	GCTGTTACACTAAAGTTACA	essential gene	PMID 26627737
DBR1-1302	AGGCGGCAAACTTCACATGA	essential gene	PMID 26627737
DHX15-1327	TTACACCATAACGCTCCAGG	essential gene	PMID 26627737
DHX15-1328	TGGGTCTGGTAAAACAACAC	essential gene	PMID 26627737
DHX15-1329	TCATAGTATCGAGGAGTATG	essential gene	PMID 26627737
DHX15-1330	CGCCCAGGAATAGTTAGGAG	essential gene	PMID 26627737
DONSON-1351	TGAGGACGGAATATCAGGCT	essential gene	PMID 26627737
DONSON-1352	GAAGGTACAACGGAGCTCAG	essential gene	PMID 26627737
DONSON-1353	CCCGCCTGGACAACCGACCG	essential gene	PMID 26627737
EEF2-1411	GTAGAACCGACCTTTGTCGG	essential gene	PMID 26627737
EEF2-1413	GGACATCAAACTGGACAGCG	essential gene	PMID 26627737
EEF2-1414	AGACACGCTTCACTGATACC	essential gene	PMID 26627737
EFTUD2-1419	GCTTGGCATCCACCTGACGA	essential gene	PMID 26627737
EFTUD2-1420	GCAGACGTTACCCAGGAGTG	essential gene	PMID 26627737
EFTUD2-1421	GAACACGGTTCACCTCGATG	essential gene	PMID 26627737
EFTUD2-1422	AGCCACATGCCCTTACATCA	essential gene	PMID 26627737
EIF6-1436	GGCCACGTAGTCATTGCAGG	essential gene	PMID 26627737
EIF6-1438	AGACACAGTGCAGATTAGGC	essential gene	PMID 26627737
FAM96B-1571	TTGATGGAGCGAATCAGATG	essential gene	PMID 26627737
FAM96B-1572	TAGCGACCCCGAGAGTACAG	essential gene	PMID 26627737
FAM96B-1573	GGAGCATCCACTGACGCTAG	essential gene	PMID 26627737
FARSB-1579	TGATGATGGGAGGCATTGAA	essential gene	PMID 26627737
FARSB-1580	GTCCAAATCATGGGTACCAA	essential gene	PMID 26627737
FARSB-1582	CTCACAATATTCACTGAACA	essential gene	PMID 26627737
GARS-1711	TGGCTCGTGCATGACAGGAG	essential gene	PMID 26627737
GARS-1712	GCTTTGTCTACGTCTACTTG	essential gene	PMID 26627737
GARS-1713	GAGATATTCCAACCTTCGTG	essential gene	PMID 26627737
GARS-1714	ATTAAGTTAAAAGACACTGG	essential gene	PMID 26627737
IARS-1919	GTTCTGGATTAAGAAGCGAT	essential gene	PMID 26627737
IARS-1920	GCTTGTTGACAACTATGTGA	essential gene	PMID 26627737
IARS-1922	AGTCATCGCTGACCCACAGT	essential gene	PMID 26627737
IMP3-1989	GCAGGTGGACTTCCTGAACT	essential gene	PMID 26627737
IMP3-1990	AGCTCCAGCGAACCGCGCGT	essential gene	PMID 26627737
INTS9-1999	TTTCATTGAAAGAGTGCCAA	essential gene	PMID 26627737
INTS9-2000	CTAGCTCTGACAGTCCGGAA	essential gene	PMID 26627737
INTS9-2001	ATGAGACTGGATGATCCAGT	essential gene	PMID 26627737
INTS9-2002	AAGATGCTATACAATGCAAG	essential gene	PMID 26627737
KAT8-2051	TTTGCCATCAACTTCGTACA	essential gene	PMID 26627737
KAT8-2052	TATGTGGACAAGATCCACAT	essential gene	PMID 26627737
KAT8-2053	TAAGACACTGTACTTTGACG	essential gene	PMID 26627737
KAT8-2054	CCATACTTACAGTTAACCGG	essential gene	PMID 26627737
KIF11-2103	TCTTGTGTAGGAGTATACGG	essential gene	PMID 26627737
KIF11-2104	GACTGAATTACCTTGTTACG	essential gene	PMID 26627737
KIF11-2105	GAAGTTAGTGTACGAACTGG	essential gene	PMID 26627737
KIF11-2106	ACCTAATGAAGAGTATACCT	essential gene	PMID 26627737
NCL-2467	TTTCTCTCCAGTATAGTACA	essential gene	PMID 26627737
NCL-2468	GGAGATCAGATTAGTCAGCA	essential gene	PMID 26627737
NCL-2469	ATGTCAGAATTGGTATGACT	essential gene	PMID 26627737
NCL-2470	AAGAGATTGAAAGCCGTAGT	essential gene	PMID 26627737
NOL10-2548	GTGTCATAACATCGAACCCG	essential gene	PMID 26627737
NOL10-2549	ATTTAATGGTGCCTTGACCA	essential gene	PMID 26627737
NOL10-2550	ACCCATGCATATATGCCCGG	essential gene	PMID 26627737
NOP2-2551	TGGGGGCCTGCAGATCAATG	essential gene	PMID 26627737
NOP2-2553	TCAGGCTCTAATCAATCGTG	essential gene	PMID 26627737
NOP2-2554	GAAGATGGTATGGTGAACCA	essential gene	PMID 26627737
PCNA-2648	TGCTTCAAATACTAGCGCCA	essential gene	PMID 26627737
PCNA-2649	GCTGGAGCTAATATCCCAGC	essential gene	PMID 26627737
PCNA-2650	ATACGTGCAAATTCACCAGA	essential gene	PMID 26627737
POLE2-2743	TCTAGTTGGACTGTTCCAGT	essential gene	PMID 26627737
POLE2-2744	TCAGGGTGAGAACCTATCAC	essential gene	PMID 26627737
POLE2-2745	TAATACCTAGTAGTACTAGA	essential gene	PMID 26627737
POLE2-2746	AAACATGATTGAACGATCTG	essential gene	PMID 26627737
POLR1A-2747	TATCAAACACAATATTGACG	essential gene	PMID 26627737
POLR1A-2748	GTGCATCATCAAGCACCTAG	essential gene	PMID 26627737
POLR1A-2749	GCTCATAAATATAATCCCAG	essential gene	PMID 26627737
POLR1A-2750	CCTGATACTTACTTGCAGTG	essential gene	PMID 26627737
POLR1C-2751	TTCCGATACTCAAAAAGACG	essential gene	PMID 26627737
POLR1C-2752	TCATAACCGGAATAGTTACC	essential gene	PMID 26627737
POLR1C-2753	GGTTCACGTACAGTTCGTTG	essential gene	PMID 26627737
POLR2A-2755	TGGGGGGTGACAATCATGCG	essential gene	PMID 26627737
POLR2A-2756	GTCTGGAGCATACAACGTTG	essential gene	PMID 26627737
POLR2A-2757	CTTCAAGAACTAGTGCGCAG	essential gene	PMID 26627737
POLR2E-2759	GGAGTTCAAAGCCCAATCTG	essential gene	PMID 26627737
POLR2E-2760	CTTGGGGGCCATGTCGACCA	essential gene	PMID 26627737
POLR2E-2761	CATCACACGGGCTCTCATCG	essential gene	PMID 26627737
PRPF19-2831	GCTCCTCCGATGATCAGGTG	essential gene	PMID 26627737
PRPF19-2834	AAATCCTGATAGTGGCATCG	essential gene	PMID 26627737
PRPF6-2841	CCGAGTTTGGAACATGCTCG	essential gene	PMID 26627737
PRPF6-2842	ATGGTTCTTCTCGAAGTACG	essential gene	PMID 26627737
PSMA5-2851	GTAGAGATTGATGCTCACAT	essential gene	PMID 26627737
PSMA5-2853	CAAAATGGTACTTACAGCTG	essential gene	PMID 26627737
PSMA5-2854	AGAGGGTGTGTGCCTAGCTG	essential gene	PMID 26627737
PSMD1-2856	TGAATCTCTCTGTCGTGACA	essential gene	PMID 26627737
PSMD1-2858	TCACTACACCAAACAATGTG	essential gene	PMID 26627737
PSMD1-2860	GTTAGCCAGAGCCACTAACT	essential gene	PMID 26627737
PSMD1-2862	CCTTAGATCGTTAGACACGG	essential gene	PMID 26627737
PSMD14-323	TACCAACCAACAACCATCTC	essential gene	PMID 26627737
PSMD14-324	ATTGATCAATGCTAATATGA	essential gene	PMID 26627737
PSMD14-325	AAACACATCAATCACTCTGA	essential gene	PMID 26627737
RUVBL1-3043	GTGAACAAGTACATCGACCA	essential gene	PMID 26627737
RUVBL1-3044	GAGACAGAGAATCCCATGGG	essential gene	PMID 26627737
RUVBL1-3045	ACTTGGATGTGGCTAATGCG	essential gene	PMID 26627737
RUVBL1-3046	ACTACTTACCAATGGCCCTG	essential gene	PMID 26627737
SF3B3-3119	TGAGCCGGATCTCAGTAACC	essential gene	PMID 26627737
SF3B3-3120	CCACAGGCCACATACAACTG	essential gene	PMID 26627737
SF3B3-3121	AGCAGACAATGATCCAACAG	essential gene	PMID 26627737
SF3B3-3122	AAGAATAGCTCAACCATGAG	essential gene	PMID 26627737
TSR1-3631	GGTTATCCCAGATCCAATGG	essential gene	PMID 26627737
TSR1-3632	GCCCCCGCTTGAAACATCGG	essential gene	PMID 26627737
TSR1-3633	ATGAAACAGATAGATGCCCC	essential gene	PMID 26627737
TSR1-3634	ATATGAAACTATGACTATTG	essential gene	PMID 26627737
TTC27-3643	GGTTAAGATTAATCCCATGC	essential gene	PMID 26627737
TTC27-3645	CTGAGGGTGTAAGTCAACAG	essential gene	PMID 26627737
TTC27-3646	ACTGATTCTAGATGTAAGAA	essential gene	PMID 26627737
UTP6-3708	GCCACATAATCCCAAGTGAG	essential gene	PMID 26627737
UTP6-3709	AGAATGCCAATACAAGCAGT	essential gene	PMID 26627737
UTP6-3710	AGAAATCCTTAAGGGCGAGT	essential gene	PMID 26627737
VARS-3711	TGTCACCCCAGATAGCGACG	essential gene	PMID 26627737
VCP-3715	GTTTGCCGTACTTCACATCA	essential gene	PMID 26627737
VCP-3716	GTAACCTGGGAAGACATCGG	essential gene	PMID 26627737
VCP-3718	AATGAGACTCACGGGCATGT	essential gene	PMID 26627737
XPO1-3790	AGTGAGCTCTCAAAAAACGT	essential gene	PMID 26627737
XRN2-3792	GATCAGCTATGTAATAGCGA	essential gene	PMID 26627737
XRN2-3793	CTCGTATTAGGAGATATCGA	essential gene	PMID 26627737
XRN2-3794	CAGCTGATGAGAAATTCCGT	essential gene	PMID 26627737
KPNB1-2136	CACACAGTGTCCAGATACGA	essential gene	PMID 26627737
KPNB1-2138	AGCTCCTAGAGACTACAGAC	essential gene	PMID 26627737
WDR43-3751	TCCATCTGGGCTGATACATA	essential gene	PMID 26627737
WDR43-3752	GTCAATATAGACAGGTTCAT	essential gene	PMID 26627737
WDR43-3753	CCATACTCGTAAGTGACCGT	essential gene	PMID 26627737
WDR43-3754	ACAATTCAGATAGCAACACC	essential gene	PMID 26627737
YARS-3795	TGATCTCCTTGATCGGAAGG	essential gene	PMID 26627737
YARS-3796	GAGTTCTAGAAGTTCCCATG	essential gene	PMID 26627737
YARS-3798	AGAGTGTTACCGGACTTAAG	essential gene	PMID 26627737
FOS-1647	GTCGAGATGGCAGTGACCGT	functional interaction	PMID 26258633; PMID 26832411
FOS-1648	GTAGTAAGAGAGGCTATCCC	functional interaction	PMID 26258633; PMID 26832411
FOS-1649	GGAAAAACTAGAGTTCATCC	functional interaction	PMID 26258633; PMID 26832411
FOS-1650	GCTGACTGATACACTCCAAG	functional interaction	PMID 26258633; PMID 26832411
FOSB-1651	TCGTAGGGGTCGACGACCGG	functional interaction	PMID 26258633; PMID 26832411
FOSB-1652	GTCACCCCGTAGGAGTGCGC	functional interaction	PMID 26258633; PMID 26832411
FOSB-1653	GCTGACCGACCGACTCCAGG	functional interaction	PMID 26258633; PMID 26832411
FOSB-1654	CGAAGACAGATATTGAGACT	functional interaction	PMID 26258633; PMID 26832411
FOSL1-1655	TGGTACAGCCTCATTTCCTG	functional interaction	PMID 26258633; PMID 26832411
FOSL1-1656	TATTCCTTAGAAGTTCCACC	functional interaction	PMID 26258633; PMID 26832411
FOSL1-1657	CCAAGCATCAACACCATGAG	functional interaction	PMID 26258633; PMID 26832411
FOSL1-1658	AGTACAGCCCCCCACAACCC	functional interaction	PMID 26258633; PMID 26832411
FOSL2-1659	GATCACGCCAGGTCTTGGGA	functional interaction	PMID 26258633; PMID 26832411
FOSL2-1660	CTGAGCCAGGCATATCTACC	functional interaction	PMID 26258633; PMID 26832411
FOSL2-1661	AGTGTGCAAGATTAGCCCCG	functional interaction	PMID 26258633; PMID 26832411
FOSL2-1662	AGGAGAAGCGTCGCATCCGG	functional interaction	PMID 26258633; PMID 26832411
JUN-2035	TGAACCTGGCCGACCCAGTG	functional interaction	PMID 26258633; PMID 26832411
JUN-2036	GGCGGCGCAGCCGGTCAACG	functional interaction	PMID 26258633; PMID 26832411
JUN-2037	GCTCTCGGACGGGAGGAACG	functional interaction	PMID 26258633; PMID 26832411
JUN-2038	GCCCCACGTCGGGCGAGGTG	functional interaction	PMID 26258633; PMID 26832411
JUNB-2039	GGGTAAAAGTACTGTCCCGG	functional interaction	PMID 26258633; PMID 26832411
JUNB-2040	CTGAGGTTGGTGTAAACGGG	functional interaction	PMID 26258633; PMID 26832411
JUNB-2041	CCGGAGTCTCAAAGCGCCTG	functional interaction	PMID 26258633; PMID 26832411
JUNB-2042	CACAGCTACGGGATACGGCC	functional interaction	PMID 26258633; PMID 26832411
JUND-2043	TTACACAAGCAGAACCAGCT	functional interaction	PMID 26258633; PMID 26832411
JUND-2044	TAGAGGAACTGTGAGCTCGT	functional interaction	PMID 26258633; PMID 26832411
JUND-2045	GCGAACCTGAGCAGCTACGC	functional interaction	PMID 26258633; PMID 26832411
JUND-2046	CGAGGAGCAGGAGTTCGCCG	functional interaction	PMID 26258633; PMID 26832411
SMAD4-3251	TGTCCTTCAGTGGACAACGA	functional interaction
SMAD4-3252	TACGAACGAGTTGTATCACC	functional interaction
SMAD4-3253	GGATACGTGGACCCTTCTGG	functional interaction
SMAD4-3254	GCAATGGAACACCAATACTC	functional interaction
WWTR1-3775	ATCCGAAGCCTAGCTCGTGG	functional interaction
WWTR1-3776	AGGCTTACCGAGATTTGGCT	functional interaction
WWTR1-3777	ACGCGGGCGACGAGTGCGAG	functional interaction
WWTR1-3778	AAGGATTCGAATGCGCCAAG	functional interaction
AGO1-351	AAGAGAACTGTACCATACAC	miRNA processing
AGO1-352	CAGCATTCGCCAGCTCACAA	miRNA processing
AGO1-353	GAACGCGCTGAGAGTCCGTG	miRNA processing
AGO1-354	GATGCGGGGATGCCTATCCA	miRNA processing
AGO2-355	AAGGTGGAGATAACGCACTG	miRNA processing
AGO2-356	TAACGCCTGCAAGCTCACGC	miRNA processing
AGO2-357	CCTGTCCGACTTGTAAACAT	miRNA processing
AGO2-358	CGGAACAAGCAGTTCCACAC	miRNA processing
AGO3-359	GTGTTTGTAATGTAACAAGG	miRNA processing
AGO3-360	ATGTCGTAGCACCACATCAA	miRNA processing
AGO3-361	GGATGACGATAATAAGCTGT	miRNA processing
AGO3-362	TGTGAAGGCATTACTTCTAG	miRNA processing
AGO4-363	GAAAAAGGAACGGCCCACTG	miRNA processing
AGO4-364	CCTTACCTGTTGACTCTACG	miRNA processing
AGO4-365	AAAGTTGAGGTGACCCACTG	miRNA processing
AGO4-366	GGATAACCACTATTAGCTGT	miRNA processing
DGCR8-403	GTGTGCAAAGATGAATCCGT	miRNA processing
DGCR8-404	AGACAAGGGATGCTACTCAG	miRNA processing
DGCR8-405	GCTGCCAACATACCTCGTAG	miRNA processing
DGCR8-406	ATAGAGTCAGGCTCATCCAG	miRNA processing
DICER1-407	TTCAACGTGGAGCTTACCAG	miRNA processing
DICER1-408	TCAGCTACATAAAATCGATG	miRNA processing
DICER1-409	GTGTTGAGGCCTGACGATGG	miRNA processing
DICER1-410	GCAGTTAGTCCCAAAATGCG	miRNA processing
PRKRA-531	CATTACTCACTAAAGAAATG	miRNA processing
PRKRA-532	TGTGCAGGTTATGTCACCAA	miRNA processing
PRKRA-533	TGGAAGGGTCAGGCATTAAG	miRNA processing
PRKRA-534	AGATGATAACAGCTAAGCCA	miRNA processing
TARBP2-595	GCTTTGAGAAGGTCGTACAC	miRNA processing
TARBP2-596	TCCTGGGTCACTGTGTACTC	miRNA processing
TARBP2-597	TTCCATCTGTAGTCCTAACC	miRNA processing
TARBP2-598	GGCCCTCAAACACCTCAAAG	miRNA processing
XPO5-603	AGAGACATTAGTAAGGACGC	miRNA processing
XPO5-604	AAGTAAAGATACTCACTGTG	miRNA processing
XPO5-605	TCTTCAACTCAGATGACTTG	miRNA processing
XPO5-606	AAGGCCAAAATGTCTGACGA	miRNA processing
SKP2-3879	GTTGGTCCATAAATGATCGT	MYC E3 ligase	PMID 12769843 & 12769844
SKP2-3880	CTGAGACAGTATGCCGTGGA	MYC E3 ligase	PMID 12769843 & 12769844
SKP2-3881	AAGACTTTGTGATTGTCCGC	MYC E3 ligase	PMID 12769843 & 12769844
SKP2-3882	TGGCAGACCTTAGACCTCAC	MYC E3 ligase	PMID 12769843 & 12769844
MYCBP2-3883	TGATCCGTGTCAATAATGAT	MYC-binding E3 ligase
MYCBP2-3884	GGTTGACTGAGATATCCTTG	MYC-binding E3 ligase
MYCBP2-3885	ACAGATACTCTACTATAGGT	MYC-binding E3 ligase
MYCBP2-3886	AATGTGCTAATAGACACACC	MYC-binding E3 ligase
HUWE1-3866	AAGCGCTCAAATCGGACCAA	NMYC E3 ligase,	PMID 19686682
CUL4A-3876	AGTTCTGCAGCACATAGGTG	NMYC E3 ligase	PMID 20551172
CUL4A-3877	TATGCTCACAGCAAAGCATG	NMYC E3 ligase	PMID 20551172
CUL4A-3878	TCTCGCGCTCGATCAGCAGT	NMYC E3 ligase	PMID 20551172
DDB1-3871	CATTGTCGATATGTGCGTGG	NMYC E3 ligase	PMID 20551172
DDB1-3872	GGATAGCCATCTGAATTGAG	NMYC E3 ligase	PMID 20551172
DDB1-3873	CTACCAACCTGCGATCACCA	NMYC E3 ligase	PMID 20551172
DDB1-3874	TCGTGTCTTGGACTTCAATG	NMYC E3 ligase	PMID 20551172
FBXW7-3867	ACAGAATTGATACTAACTGG	NMYC E3 ligase	PMID 26950094
FBXW7-3868	AAGAGCGGACCTCAGAACCA	NMYC E3 ligase	PMID 26950094
FBXW7-3869	GTTGGAGTAGAACCTAGACC	NMYC E3 ligase	PMID 26950094
FBXW7-3870	ACATTAGTGGGACATACAGG	NMYC E3 ligase	PMID 26950094
hsa-let-7e-3890	GGTAGGAGGTTGTATAGTTG	NMYC miRNA
hsa-mir-101-1-3918	TACAGTACTGTGATAACTGA	NMYC miRNA
hsa-mir-101-1-3919	CAGTGACTGACAGGCTGCCC	NMYC miRNA
hsa-mir-101-2-3921	GAGACTGAACTGTCCTTTTT	NMYC miRNA
hsa-mir-101-2-3922	CTGTCCTTTTTCGGTTATCA	NMYC miRNA
hsa-mir-19a-3893	CAACTATGCAAAACTAACAG	NMYC miRNA
hsa-mir-19b-1-3894	TGTTCTATGGTTAGTTTTGC	NMYC miRNA
hsa-mir-19b-1-3895	AATCCATGCAAAACTGACTG	NMYC miRNA
hsa-mir-19b-1-3896	CTACCACAGTCAGTTTTGCA	NMYC miRNA
hsa-mir-19b-1-3897	TGTTACTGAACACTGTTCTA	NMYC miRNA
hsa-mir-19b-2-3898	TTATCACAATCAGTTTTGCA	NMYC miRNA
hsa-mir-19b-2-3899	TCAGCGTATATATGTATATG	NMYC miRNA
hsa-mir-19b-2-3900	CTACTTACAATTAGTTTTGC	NMYC miRNA
hsa-mir-202-3925	CCCATGCCCTATACCTCTTT	NMYC miRNA
hsa-mir-202-3926	CCTCAAAGAAGTATATGCAT	NMYC miRNA
hsa-mir-202-3927	GAAGTATATGCATAGGAAAA	NMYC miRNA
hsa-mir-202-3928	AGGAACGGCGGGCGGCTCTG	NMYC miRNA
hsa-mir-29a-3901	TCATTATAACCGATTTCAGA	NMYC miRNA
hsa-mir-29a-3902	TTTCTAGCACCATCTGAAAT	NMYC miRNA
hsa-mir-29b-1-3905	CCAAGAACACTGATTTCAAA	NMYC miRNA
hsa-mir-29b-1-3908	AGGAAGCTGGTTTCATATGG	NMYC miRNA
hsa-mir-29b-2-3909	CCTAAAACACTGATTTCAAA	NMYC miRNA
hsa-mir-29c-3913	ACATCATAACCGATTTCAAA	NMYC miRNA
hsa-mir-29c-3914	AAAAACAGACTCTGAACACC	NMYC miRNA
hsa-mir-29c-3915	CTCTGAACACCAGGAGAAAT	NMYC miRNA
hsa-mir-29c-3916	GAAATCGGTTATGATGTAGG	NMYC miRNA
hsa-mir-34a-3941	CCACAACGTGCAGCACTTCT	NMYC miRNA
hsa-mir-34a-3942	GCCAGCTGTGAGTGTTTCTT	NMYC miRNA
hsa-mir-34a-3943	GCCAAAGAAACACTCACAGC	NMYC miRNA
hsa-mir-34c-3945	TTTCTATGAGTCTAGTTACT	NMYC miRNA
hsa-mir-34c-3946	CACGGCCAGGTAAAAAGATT	NMYC miRNA
hsa-mir-34c-3947	CTGGCCGTGTGGTTAGTGAT	NMYC miRNA
hsa-mir-34c-3948	AATCTTTTTACCTGGCCGTG	NMYC miRNA
hsa-mir-449a-3929	GCTGGCAGTGTATTGTTAGC	NMYC miRNA
hsa-mir-449a-3930	ACTGCCAGCTCATCACACAC	NMYC miRNA
hsa-mir-449a-3931	GTTGAATATGTGAATGGCAT	NMYC miRNA
hsa-mir-449a-3932	TAGCTGGTTGAATATGTGAA	NMYC miRNA
hsa-mir-449b-3933	AGCAAGTGGCAGGGTAGTTG	NMYC miRNA
hsa-mir-449b-3934	GTATTGTTAGCTGGCTGCTT	NMYC miRNA
hsa-mir-449b-3935	GGCAGTGACCTGAATCAGGT	NMYC miRNA
hsa-mir-449b-3936	AGAATTTATCCAGAAGCAAG	NMYC miRNA
hsa-mir-449c-3937	TGCTTCTGAATGCAACAGAG	NMYC miRNA
hsa-mir-449c-3938	GGTAGGCAGTGTATTGCTAG	NMYC miRNA
NonTargetingControlGuideForHuman_0001-3949	ACGGAGGCTAAGCGTCGCAA	non-target	PMID 25075903
NonTargetingControlGuideForHuman_0002-3950	CGCTTCCGCGGCCCGTTCAA	non-target	PMID 25075903
NonTargetingControlGuideForHuman_0003-3951	ATCGTTTCCGCTTAACGGCG	non-target	PMID 25075903
NonTargetingControlGuideForHuman_0004-3952	GTAGGCGCGCCGCTCTCTAC	non-target	PMID 25075903
NonTargetingControlGuideForHuman_0005-3953	CCATATCGGGGCGAGACATG	non-target	PMID 25075903
NonTargetingControlGuideForHuman_0006-3954	TACTAACGCCGCTCCTACAG	non-target	PMID 25075903
NonTargetingControlGuideForHuman_0007-3955	TGAGGATCATGTCGAGCGCC	non-target	PMID 25075903
NonTargetingControlGuideForHuman_0008-3956	GGGCCCGCATAGGATATCGC	non-target	PMID 25075903
NonTargetingControlGuideForHuman_0009-3957	TAGACAACCGCGGAGAATGC	non-target	PMID 25075903
NonTargetingControlGuideForHuman_0010-3958	ACGGGCGGCTATCGCTGACT	non-target	PMID 25075903
NonTargetingControlGuideForHuman_0011-3959	CGCGGAAATTTTACCGACGA	non-target	PMID 25075903
NonTargetingControlGuideForHuman_0012-3960	CTTACAATCGTCGGTCCAAT	non-target	PMID 25075903
NonTargetingControlGuideForHuman_0013-3961	GCGTGCGTCCCGGGTTACCC	non-target	PMID 25075903
NonTargetingControlGuideForHuman_0014-3962	CGGAGTAACAAGCGGACGGA	non-target	PMID 25075903
NonTargetingControlGuideForHuman_0015-3963	CGAGTGTTATACGCACCGTT	non-target	PMID 25075903
NonTargetingControlGuideForHuman_0016-3964	CGACTAACCGGAAACTTTTT	non-target	PMID 25075903
NonTargetingControlGuideForHuman_0017-3965	CAACGGGTTCTCCCGGCTAC	non-target	PMID 25075903
NonTargetingControlGuideForHuman_0018-3966	CAGGAGTCGCCGATACGCGT	non-target	PMID 25075903
NonTargetingControlGuideForHuman_0020-3968	GTGTCGGATTCCGCCGCTTA	non-target	PMID 25075903
NonTargetingControlGuideForHuman_0021-3969	CACGAACTCACACCGCGCGA	non-target	PMID 25075903
NonTargetingControlGuideForHuman_0022-3970	CGCTAGTACGCTCCTCTATA	non-target	PMID 25075903
NonTargetingControlGuideForHuman_0023-3971	TCGCGCTTGGGTTATACGCT	non-target	PMID 25075903
NonTargetingControlGuideForHuman_0024-3972	CTATCTCGAGTGGTAATGCG	non-target	PMID 25075903
NonTargetingControlGuideForHuman_0025-3973	AATCGACTCGAACTTCGTGT	non-target	PMID 25075903
NonTargetingControlGuideForHuman_0026-3974	CCCGATGGACTATACCGAAC	non-target	PMID 25075903
NonTargetingControlGuideForHuman_0027-3975	ACGTTCGAGTACGACCAGCT	non-target	PMID 25075903
NonTargetingControlGuideForHuman_0028-3976	CGCGACGACTCAACCTAGTC	non-target	PMID 25075903
NonTargetingControlGuideForHuman_0029-3977	GGTCACCGATCGAGAGCTAG	non-target	PMID 25075903
NonTargetingControlGuideForHuman_0030-3978	CTCAACCGACCGTATGGTCA	non-target	PMID 25075903
NonTargetingControlGuideForHuman_0031-3979	CGTATTCGACTCTCAACGCG	non-target	PMID 25075903
NonTargetingControlGuideForHuman_0032-3980	CTAGCCGCCCAGATCGAGCC	non-target	PMID 25075903
NonTargetingControlGuideForHuman_0033-3981	GAATCGACCGACACTAATGT	non-target	PMID 25075903
NonTargetingControlGuideForHuman_0034-3982	ACTTCAGTTCGGCGTAGTCA	non-target	PMID 25075903
NonTargetingControlGuideForHuman_0035-3983	GTGCGATGTCGCTTCAACGT	non-target	PMID 25075903
NonTargetingControlGuideForHuman_0036-3984	CGCCTAATTTCCGGATCAAT	non-target	PMID 25075903
NonTargetingControlGuideForHuman_0037-3985	CGTGGCCGGAACCGTCATAG	non-target	PMID 25075903
NonTargetingControlGuideForHuman_0038-3986	ACCCTCCGAATCGTAACGGA	non-target	PMID 25075903
NonTargetingControlGuideForHuman_0039-3987	AAACGGTACGACAGCGTGTG	non-target	PMID 25075903
NonTargetingControlGuideForHuman_0040-3988	ACATAGTCGACGGCTCGATT	non-target	PMID 25075903
NonTargetingControlGuideForHuman_0041-3989	GATGGCGCTTCAGTCGTCGG	non-target	PMID 25075903
NonTargetingControlGuideForHuman_0042-3990	ATAATCCGGAAACGCTCGAC	non-target	PMID 25075903
NonTargetingControlGuideForHuman_0043-3991	CGCCGGGCTGACAATTAACG	non-target	PMID 25075903
NonTargetingControlGuideForHuman_0044-3992	CGTCGCCATATGCCGGTGGC	non-target	PMID 25075903
NonTargetingControlGuideForHuman_0045-3993	CGGGCCTATAACACCATCGA	non-target	PMID 25075903
NonTargetingControlGuideForHuman_0046-3994	CGCCGTTCCGAGATACTTGA	non-target	PMID 25075903
NonTargetingControlGuideForHuman_0047-3995	CGGGACGTCGCGAAAATGTA	non-target	PMID 25075903
NonTargetingControlGuideForHuman_0048-3996	TCGGCATACGGGACACACGC	non-target	PMID 25075903
NonTargetingControlGuideForHuman_0049-3997	AGCTCCATCGCCGCGATAAT	non-target	PMID 25075903
NonTargetingControlGuideForHuman_0050-3998	ATCGTATCATCAGCTAGCGC	non-target	PMID 25075903
RB1-2951	TGAACTACTTACGAACTGCT	not expressed (mutated)
RB1-2952	GGTTCTTTGAGCAACATGGG	not expressed (mutated)
RB1-2953	AACATCTAATGGACTTCCAG	not expressed (mutated)
RB1-2954	AAACAATCAAAGGACCGAGA	not expressed (mutated)
ARHGAP31-247	ATGACTGCGGACACGCGGAG	not expressed in Y79/SHP77 (control)	PMID 34270926
ARHGAP31-248	TAGAGCTCATAAGTCAGGAG	not expressed in Y79/SHP77 (control)	PMID 34270926
ARHGAP31-249	CAGCCAATCAGAGCACACAG	not expressed in Y79/SHP77 (control)	PMID 34270926
ARHGAP31-250	CCAGTCCTGCTTTCAAAGGG	not expressed in Y79/SHP77 (control)	PMID 34270926
CEMP1-1035	TGCACCTCACACCTCTCAGG	not expressed in Y79/SHP77 (control)	PMID 34270926
CEMP1-1036	TCTCAGCCCACAAGCCCCAG	not expressed in Y79/SHP77 (control)	PMID 34270926
CEMP1-1037	GCCACTTCCTAAGGGGTGCG	not expressed in Y79/SHP77 (control)	PMID 34270926
CEMP1-1038	ATGCTCAACCTCTAACACAT	not expressed in Y79/SHP77 (control)	PMID 34270926
CFHR2-259	TGGTACTCAACTGATGAACC	not expressed in Y79/SHP77 (control)	PMID 34270926
CFHR2-260	TAACGTGCGCAGAAGAAGGA	not expressed in Y79/SHP77 (control)	PMID 34270926
CFHR2-261	TAGTTTCTGCAGAAAAATGT	not expressed in Y79/SHP77 (control)	PMID 34270926
CFHR2-262	GAAAATCACAGAACATTGCT	not expressed in Y79/SHP77 (control)	PMID 34270926
CPA1-263	GGTGGCGTAGTTAAAAGTGT	not expressed in Y79/SHP77 (control)	PMID 34270926
CPA1-264	TGGGGTCCACGCCAATACAG	not expressed in Y79/SHP77 (control)	PMID 34270926
CPA1-265	GATCACTCAAGACTACGGGC	not expressed in Y79/SHP77 (control)	PMID 34270926
CPA1-266	CCAGCCATCTGGATCGACAC	not expressed in Y79/SHP77 (control)	PMID 34270926
CYP4A11-1267	TTTGCACACATACCAATCCA	not expressed in Y79/SHP77 (control)	PMID 34270926
CYP4A11-1268	GTGAAAGGCATTCCTCACAC	not expressed in Y79/SHP77 (control)	PMID 34270926
CYP4A11-1269	GCTGAAGGCACACTTCATGA	not expressed in Y79/SHP77 (control)	PMID 34270926
CYP4A11-1270	ACATCCTGAAGCCCTATGTG	not expressed in Y79/SHP77 (control)	PMID 34270926
CYP4F12-1271	TGGGAAGGCATTGTCAGATG	not expressed in Y79/SHP77 (control)	PMID 34270926
CYP4F12-1272	TAGACCGGATGGTGTCAGGG	not expressed in Y79/SHP77 (control)	PMID 34270926
CYP4F12-1273	CGTCGCACCCTCCCCACTCA	not expressed in Y79/SHP77 (control)	PMID 34270926
CYP4F12-1274	CCTTCTATAACAACTGCCGC	not expressed in Y79/SHP77 (control)	PMID 34270926
CYP4F2-1275	TGTCGGGGTGGCACAAACTG	not expressed in Y79/SHP77 (control)	PMID 34270926
CYP4F2-1276	GTTTCCCACAACCCCCAAGA	not expressed in Y79/SHP77 (control)	PMID 34270926
CYP4F2-1277	CAAGAACTTACTCCTGACAA	not expressed in Y79/SHP77 (control)	PMID 34270926
CYP4F2-1278	ACAGGAAGTCAATATGCAGG	not expressed in Y79/SHP77 (control)	PMID 34270926
CYP4F22-1279	GGTGCAAGCGATACTGGCGC	not expressed in Y79/SHP77 (control)	PMID 34270926
CYP4F22-1280	GGTCACGACACAACATCCAG	not expressed in Y79/SHP77 (control)	PMID 34270926
CYP4F22-1281	GGGTGCACCAGAACCAACAG	not expressed in Y79/SHP77 (control)	PMID 34270926
CYP4F22-1282	GGCTTCCTAAAACCTTGGCT	not expressed in Y79/SHP77 (control)	PMID 34270926
FNDC9-1639	TGAGCCGCGATGGTCTTACA	not expressed in Y79/SHP77 (control)	PMID 34270926
FNDC9-1640	AGCCAGCGGACTCTTATCCA	not expressed in Y79/SHP77 (control)	PMID 34270926
FNDC9-1641	AGCACCCAAAGGGAGATCTG	not expressed in Y79/SHP77 (control)	PMID 34270926
FNDC9-1642	ACCACGGAGCTGATCGTTCG	not expressed in Y79/SHP77 (control)	PMID 34270926
FOLH1-271	TTATAGGCGTGGAATTGCAG	not expressed in Y79/SHP77 (control)	PMID 34270926
FOLH1-272	GGAGAGAAAGCACTGAAAGG	not expressed in Y79/SHP77 (control)	PMID 34270926
FOLH1-273	GAGGCGCCCCCCTACCGAAG	not expressed in Y79/SHP77 (control)	PMID 34270926
FOLH1-274	AAGATTCCAACCATCTGGAT	not expressed in Y79/SHP77 (control)	PMID 34270926
FOXE3-1663	GCTCCTGCGAGCGGCGACGG	not expressed in Y79/SHP77 (control)	PMID 34270926
FOXE3-1664	CGGGCGCGTAGGGCGCGTAG	not expressed in Y79/SHP77 (control)	PMID 34270926
FOXE3-1665	CGAACATGTCTGCGGCCGCG	not expressed in Y79/SHP77 (control)	PMID 34270926
FOXE3-1666	CAAAGCGTTCGGTGATGAAG	not expressed in Y79/SHP77 (control)	PMID 34270926
GABRG3-1695	GTTGAGAATAAGAGTCACGT	not expressed in Y79/SHP77 (control)	PMID 34270926
GABRG3-1696	CCGCAATTCTAAAACCGCAG	not expressed in Y79/SHP77 (control)	PMID 34270926
GABRG3-1697	AGACGTTGTCACGATTTCTG	not expressed in Y79/SHP77 (control)	PMID 34270926
GABRG3-1698	AAAACCACAGTCAGTATACA	not expressed in Y79/SHP77 (control)	PMID 34270926
GGTLC2-1739	TTCTACACGCCGGTTGATGG	not expressed in Y79/SHP77 (control)	PMID 34270926
GGTLC2-1740	GTCGGGCACATTGACGAGAG	not expressed in Y79/SHP77 (control)	PMID 34270926
GGTLC2-1741	GGGGGGCACCCCAAACTCGT	not expressed in Y79/SHP77 (control)	PMID 34270926
GGTLC2-1742	GAACAGGATCTCGCTGACCG	not expressed in Y79/SHP77 (control)	PMID 34270926
GHRL-1743	TCTAGCAGGCTGGCTCCGCC	not expressed in Y79/SHP77 (control)	PMID 34270926
GHRL-1744	GATGAACTGGAAGTCCGGGT	not expressed in Y79/SHP77 (control)	PMID 34270926
GHRL-1745	CCCTGAACACCAGAGAGTCC	not expressed in Y79/SHP77 (control)	PMID 34270926
GHRL-1746	AGTCCAGCCAGAGCATGCCG	not expressed in Y79/SHP77 (control)	PMID 34270926
GLUD2-1755	TAACGGATACCTCCCTTGCA	not expressed in Y79/SHP77 (control)	PMID 34270926
GLUD2-1756	GAAGACTTCAAATTGCAACA	not expressed in Y79/SHP77 (control)	PMID 34270926
GLUD2-1757	CGAGTTGGTGGCCGACCGCG	not expressed in Y79/SHP77 (control)	PMID 34270926
GLUD2-1758	CCTGCTCCAGACATGAACAC	not expressed in Y79/SHP77 (control)	PMID 34270926
GOLGA6B-1760	TACACAAAGCACAAATGGAG	not expressed in Y79/SHP77 (control)	PMID 34270926
GOLGA6B-1761	GGGAAAGCTCCAATCCCAGG	not expressed in Y79/SHP77 (control)	PMID 34270926
GOLGA6B-1762	GAGAAGCGGTCCTCCACCGG	not expressed in Y79/SHP77 (control)	PMID 34270926
GOLGA6C-1763	TTGTAGCTGTTCCACCACAG	not expressed in Y79/SHP77 (control)	PMID 34270926
GOLGA6C-1764	CGGTGGTGGCCACTCACCTG	not expressed in Y79/SHP77 (control)	PMID 34270926
GOLGA6C-1765	AGCGTATTCAAGAATTGGAG	not expressed in Y79/SHP77 (control)	PMID 34270926
GOLGA6C-1766	AAAACAAGTCCAGCTAGAGC	not expressed in Y79/SHP77 (control)	PMID 34270926
GPR27-1767	GTCGAGCAGCAGGTAGTACG	not expressed in Y79/SHP77 (control)	PMID 34270926
GPR27-1768	GGCCGTGGAAGGTCCAGTCG	not expressed in Y79/SHP77 (control)	PMID 34270926
GPR27-1769	CGGCCGTCATGCTGGCGGCG	not expressed in Y79/SHP77 (control)	PMID 34270926
GPR27-1770	CCAGGCGCTCTGCATAGAAG	not expressed in Y79/SHP77 (control)	PMID 34270926
HIST1H2BA-1831	CTTTGAGCGTATAGCGAGCG	not expressed in Y79/SHP77 (control)	PMID 34270926
HIST1H2BA-1832	CTCAAAGATATCAGTGACGA	not expressed in Y79/SHP77 (control)	PMID 34270926
HIST1H2BA-1833	CATCTACAAAGTGCTAAAGC	not expressed in Y79/SHP77 (control)	PMID 34270926
HIST1H2BA-1834	AAAGCGCAAGAGGACCCGTA	not expressed in Y79/SHP77 (control)	PMID 34270926
HLA-F-1871	TGAGGCAGAGGAATATGCAG	not expressed in Y79/SHP77 (control)	PMID 34270926
HLA-F-1872	TAGACGACACGCAATTCCTG	not expressed in Y79/SHP77 (control)	PMID 34270926
HLA-F-1873	GTGGTCCACTCCCAATACTG	not expressed in Y79/SHP77 (control)	PMID 34270926
HLA-F-1874	ACGCGTGCTGGTGATACCCG	not expressed in Y79/SHP77 (control)	PMID 34270926
HSD17B2-275	TGTCCATTTGGAGCACCGAG	not expressed in Y79/SHP77 (control)	PMID 34270926
HSD17B2-276	TGAGACTGGAGCTTTCCAAG	not expressed in Y79/SHP77 (control)	PMID 34270926
HSD17B2-277	GGCTGTGATCAACAATGCTG	not expressed in Y79/SHP77 (control)	PMID 34270926
HSD17B2-278	GCAAATACAAGAAGAGCTCA	not expressed in Y79/SHP77 (control)	PMID 34270926
IL17RB-279	TGTGAGGTGCAATTACACAG	not expressed in Y79/SHP77 (control)	PMID 34270926
IL17RB-280	TTACAACTAGTGTTGCAACA	not expressed in Y79/SHP77 (control)	PMID 34270926
IL17RB-281	CAGGGATCTATCTAATGTGG	not expressed in Y79/SHP77 (control)	PMID 34270926
IL17RB-282	GAACACAGTCTATTTCATTG	not expressed in Y79/SHP77 (control)	PMID 34270926
IL1A-1967	TCACCAGTGAAATTTGACAT	not expressed in Y79/SHP77 (control)	PMID 34270926
IL1A-1968	CAGAGACAGATGATCAATGG	not expressed in Y79/SHP77 (control)	PMID 34270926
IL1A-1969	ATGGTGGTAGTAGCAACCAA	not expressed in Y79/SHP77 (control)	PMID 34270926
IL1A-1970	AGCCAATGATCAGTACCTCA	not expressed in Y79/SHP77 (control)	PMID 34270926
IL1R1-283	CAAGCAATATCCTATTACCC	not expressed in Y79/SHP77 (control)	PMID 34270926
IL1R1-284	TTTGTGTTGATGAATCCTGG	not expressed in Y79/SHP77 (control)	PMID 34270926
IL1R1-285	AATAGTCTTCCCCTAGCACT	not expressed in Y79/SHP77 (control)	PMID 34270926
IL1R1-286	ATTACAGATCAATTGTATCT	not expressed in Y79/SHP77 (control)	PMID 34270926
IL20RA -56	AGACACGTTATACTTCAGAT	not expressed in Y79/SHP77 (control)	PMID 34270926
IL20RA -57	AGCACAAATTGGCCCACCAG	not expressed in Y79/SHP77 (control)	PMID 34270926
IL20RA -58	TTAACTCCTTGAAGACCCTC	not expressed in Y79/SHP77 (control)	PMID 34270926
IL20RA -59	CACCTACCTGCCCGTCCCCA	not expressed in Y79/SHP77 (control)	PMID 34270926
IZUMO1R-287	AACTTCAGCCTGTTTCACTG	not expressed in Y79/SHP77 (control)	PMID 34270926
IZUMO1R-288	ACATGCAAATCCAACTGGCG	not expressed in Y79/SHP77 (control)	PMID 34270926
IZUMO1R-289	GGGCTTCCCAGCTTGTCGTG	not expressed in Y79/SHP77 (control)	PMID 34270926
IZUMO1R-290	TCACAGTCCTCCTGGCACAG	not expressed in Y79/SHP77 (control)	PMID 34270926
KCNA1-2059	TCTGGAGGCCCTTAGAGTGG	not expressed in Y79/SHP77 (control)	PMID 34270926
KCNA1-2060	TCGAGTACCCCGAGAGCTCG	not expressed in Y79/SHP77 (control)	PMID 34270926
KCNA1-2061	TCCTCGGAGAACATGTCCAG	not expressed in Y79/SHP77 (control)	PMID 34270926
KCNA1-2062	GTTGGAATTGTAGATGACCG	not expressed in Y79/SHP77 (control)	PMID 34270926
KCNE3-2067	GGCATTTAGAGCCTTCAGCA	not expressed in Y79/SHP77 (control)	PMID 34270926
KCNE3-2068	CTACCAATGGAACGGAGACC	not expressed in Y79/SHP77 (control)	PMID 34270926
KCNE3-2069	CAGACAACCAGACTGAAGAG	not expressed in Y79/SHP77 (control)	PMID 34270926
KCNE3-2070	ACATGTAGGAGTTGTCATCA	not expressed in Y79/SHP77 (control)	PMID 34270926
KDM5D-2095	TTGCCAAGTATGCTCCCGTG	not expressed in Y79/SHP77 (control)	PMID 34270926
KDM5D-2096	GGTGGAGGCCTATCAAGCTG	not expressed in Y79/SHP77 (control)	PMID 34270926
KDM5D-2097	CAAACAAAACTTATCTCCTG	not expressed in Y79/SHP77 (control)	PMID 34270926
KDM5D-2098	AGTGCATTGAACACTACCGC	not expressed in Y79/SHP77 (control)	PMID 34270926
KLK4-2131	TGCTTCGCAGTGCCCTACCG	not expressed in Y79/SHP77 (control)	PMID 34270926
KLK4-2132	GCAGTGCGTGAACGTGTCGG	not expressed in Y79/SHP77 (control)	PMID 34270926
KLK4-2133	ATGAGGTCGTTAGCGAGCAA	not expressed in Y79/SHP77 (control)	PMID 34270926
KLK4-2134	AGCAATGCTGATGCTCCGGA	not expressed in Y79/SHP77 (control)	PMID 34270926
LCN6-2191	TCACTCCAGAAAACAACCTG	not expressed in Y79/SHP77 (control)	PMID 34270926
LCN6-2192	GATAAAGCGAAACTCCGGAT	not expressed in Y79/SHP77 (control)	PMID 34270926
LCN6-2193	GAAGGACATGAAGAACGTCG	not expressed in Y79/SHP77 (control)	PMID 34270926
LCN6-2194	AGGGTGTGACCAGAGTGTCA	not expressed in Y79/SHP77 (control)	PMID 34270926
LRMP-291	AAGGTTAACCGATTTCACAG	not expressed in Y79/SHP77 (control)	PMID 34270926
LRMP-292	AGACACACTTCATCGACAGA	not expressed in Y79/SHP77 (control)	PMID 34270926
LRMP-293	TCTCCCACGATAGAGGCCCA	not expressed in Y79/SHP77 (control)	PMID 34270926
LRMP-294	TTCAGCTTCTCTAAACTCCA	not expressed in Y79/SHP77 (control)	PMID 34270926
MT3-299	GCGGACTCCTGCAAGTGCGA	not expressed in Y79/SHP77 (control)	PMID 34270926
MT3-300	GGGGCGGGGGCTCACCAGAA	not expressed in Y79/SHP77 (control)	PMID 34270926
MT3-301	CACACTTCTCACACTCCGCA	not expressed in Y79/SHP77 (control)	PMID 34270926
MT3-302	GCACTTGCAGGAGTCCGCGC	not expressed in Y79/SHP77 (control)	PMID 34270926
MYOZ1-303	CCCCATGGCTCGCTCCCATG	not expressed in Y79/SHP77 (control)	PMID 34270926
MYOZ1-304	CTGTCGCTGCTTACCAACCG	not expressed in Y79/SHP77 (control)	PMID 34270926
MYOZ1-305	GAAGTTCCTTCCAACAGTGG	not expressed in Y79/SHP77 (control)	PMID 34270926
MYOZ1-306	TGTCAGAGAAAACATCAGGG	not expressed in Y79/SHP77 (control)	PMID 34270926
PEBP4-307	GCCGATAGTCAAGTTCCCGG	not expressed in Y79/SHP77 (control)	PMID 34270926
PEBP4-308	GTTACTGGGTCTCATGATGG	not expressed in Y79/SHP77 (control)	PMID 34270926
PEBP4-309	AGAGGGTGTCCTCGTCCAAG	not expressed in Y79/SHP77 (control)	PMID 34270926
PEBP4-310	GGAAGCCACTGTGTGCCGGT	not expressed in Y79/SHP77 (control)	PMID 34270926
PLEK-311	AGGGGAGCGTGTTCAATACG	not expressed in Y79/SHP77 (control)	PMID 34270926
PLEK-312	GCAGCGATGAAGCAATCATG	not expressed in Y79/SHP77 (control)	PMID 34270926
PLEK-313	CTGGGTTCGGGATATCAAGA	not expressed in Y79/SHP77 (control)	PMID 34270926
PLEK-314	GATCACTACGACCAAACAGC	not expressed in Y79/SHP77 (control)	PMID 34270926
PNPLA5-315	CAGACGAGGAACCGTAGATG	not expressed in Y79/SHP77 (control)	PMID 34270926
PNPLA5-316	GATCCCCCCCGAGTTCAGAG	not expressed in Y79/SHP77 (control)	PMID 34270926
PNPLA5-317	GTCGCCCTTCCATGGGACAG	not expressed in Y79/SHP77 (control)	PMID 34270926
PNPLA5-318	GGAACCAGTGCTATGGACGC	not expressed in Y79/SHP77 (control)	PMID 34270926
PRSS37-319	AGTAGCGGACGATCTGAATG	not expressed in Y79/SHP77 (control)	PMID 34270926
PRSS37-320	CGGTAAATAGCAGTGAGCTG	not expressed in Y79/SHP77 (control)	PMID 34270926
PRSS37-321	CAGGCCGACACCCTGACTTG	not expressed in Y79/SHP77 (control)	PMID 34270926
PRSS37-322	CTACAGTCATAGCGCCCCAC	not expressed in Y79/SHP77 (control)	PMID 34270926
TRIML2-3603	TCTTACCTTGAGCAATGCCA	not expressed in Y79/SHP77 (control)	PMID 34270926
TRIML2-3604	CATGGTGTGTGGGATACAAG	not expressed in Y79/SHP77 (control)	PMID 34270926
TRIML2-3605	AGAACTATGAGATTGAGACA	not expressed in Y79/SHP77 (control)	PMID 34270926
TRIML2-3606	ACATCACAGAACAGCCGTGT	not expressed in Y79/SHP77 (control)	PMID 34270926
XKRX-3783	TGATTAAGTACCTCACACTG	not expressed in Y79/SHP77 (control)	PMID 34270926
XKRX-3784	GATGCTAATAGATGGCGAGG	not expressed in Y79/SHP77 (control)	PMID 34270926
XKRX-3785	ATAGAGCTGATAGGTCAGCT	not expressed in Y79/SHP77 (control)	PMID 34270926
XKRX-3786	AGATGCATAAATAATGATAG	not expressed in Y79/SHP77 (control)	PMID 34270926
ACTN1-339	GCAGGGCCTTGATCTCCGAG	PC1+ (off/on with YAP pan-cancer	PMID 34270926
ACTN1-340	GGCCCTAACTCAGAAGCGAA	PC1+ (off/on with YAP pan-cancer	PMID 34270926
ACTN1-342	CAGGACATCAACAATGCCTG	PC1+ (off/on with YAP pan-cancer	PMID 34270926
ACVR1-343	GCCATCGTTGATGCTCAGTG	PC1+ (off/on with YAP pan-cancer	PMID 34270926
ACVR1-344	CTGGTGTAACAGGAACATCA	PC1+ (off/on with YAP pan-cancer	PMID 34270926
ACVR1-345	CCATGACTTCTCATCACGGG	PC1+ (off/on with YAP pan-cancer	PMID 34270926
ACVR1-346	ATTACACTGTTGGAGTGTGT	PC1+ (off/on with YAP pan-cancer	PMID 34270926
ADAM9-347	AAAAGTTTCTTATCACACGT	PC1+ (off/on with YAP pan-cancer	PMID 34270926
ADAM9-348	TGTGGTTTATACTTACAACA	PC1+ (off/on with YAP pan-cancer	PMID 34270926
ADAM9-349	GCTGTTCATTGTCGTAGACA	PC1+ (off/on with YAP pan-cancer	PMID 34270926
ADAM9-350	GAATTGGACCCTTGCTGCGA	PC1+ (off/on with YAP pan-cancer	PMID 34270926
ANXA2P2-227	GAAGGGGCTAGGAACCGACG	PC1+ (off/on with YAP pan-cancer	PMID 34270926
ANXA2P2-228	GTTGGTCACAATGTTGACAA	PC1+ (off/on with YAP pan-cancer	PMID 34270926
ANXA2P2-229	CTCAGCATCAAAGTTAGTGT	PC1+ (off/on with YAP pan-cancer	PMID 34270926
ANXA2P2-230	TCCAGCGTCATAGAGATCCT	PC1+ (off/on with YAP pan-cancer	PMID 34270926
ASAP2-367	TCGGACTGAAATAAGCGGAG	PC1+ (off/on with YAP pan-cancer	PMID 34270926
ASAP2-368	GGAACCTGGATAAACAGACA	PC1+ (off/on with YAP pan-cancer	PMID 34270926
ASAP2-369	CCACAAGGATCCGAAAAGTG	PC1+ (off/on with YAP pan-cancer	PMID 34270926
ASAP2-370	GACTCAGTCAAACCCAACCC	PC1+ (off/on with YAP pan-cancer	PMID 34270926
ASPH-371	AACCGAGCATAGTTACCACG	PC1+ (off/on with YAP pan-cancer	PMID 34270926
ASPH-372	TCAAGAGGTATCCCACGCCA	PC1+ (off/on with YAP pan-cancer	PMID 34270926
ASPH-373	AGAAGTAATGAGGTGCTACG	PC1+ (off/on with YAP pan-cancer	PMID 34270926
ASPH-374	TCTACAGGATTATCCTCAGG	PC1+ (off/on with YAP pan-cancer	PMID 34270926
CAPN2-375	ATCCGCATCCGAAATCCCTG	PC1+ (off/on with YAP pan-cancer	PMID 34270926
CAPN2-376	ATGCTATGAAGCGCTATCAG	PC1+ (off/on with YAP pan-cancer	PMID 34270926
CAPN2-377	TTGGTCTGCCCACTTAACTG	PC1+ (off/on with YAP pan-cancer	PMID 34270926
CAPN2-378	GCTTCCAGGAAAACTATGCA	PC1+ (off/on with YAP pan-cancer	PMID 34270926
CAV2-379	GAGATGCGAGTTGAGCCGGT	PC1+ (off/on with YAP pan-cancer	PMID 34270926
CAV2-381	ATTCCCGCAATGAAGGCCAG	PC1+ (off/on with YAP pan-cancer	PMID 34270926
CAV2-382	TCAAAGGAGTGCGTAGTCAC	PC1+ (off/on with YAP pan-cancer	PMID 34270926
CD151-383	GCGCCACCTTCAAGGAGCGT	PC1+ (off/on with YAP pan-cancer	PMID 34270926
CD151-384	TTGATGCAGTTCCACTGCTG	PC1+ (off/on with YAP pan-cancer	PMID 34270926
CD151-385	GCTGGTAGTAGGCGTAGGCG	PC1+ (off/on with YAP pan-cancer	PMID 34270926
CD151-386	AGGTAAACAGCAGGTACTTG	PC1+ (off/on with YAP pan-cancer	PMID 34270926
CD63-387	TGTCCAGGATCGAAGCAGTG	PC1+ (off/on with YAP pan-cancer	PMID 34270926
CD63-388	CTGAGTCAGACCATAATCCA	PC1+ (off/on with YAP pan-cancer	PMID 34270926
CD63-389	TCTAAACACATAGCCAGCAA	PC1+ (off/on with YAP pan-cancer	PMID 34270926
CD63-390	TGCAGTGGGACTGATTGCCG	PC1+ (off/on with YAP pan-cancer	PMID 34270926
CRIM1-391	CATCGCCACGAGAGACTATG	PC1+ (off/on with YAP pan-cancer	PMID 34270926
CRIM1-392	GCAGGTTCCGTAAATCCCGA	PC1+ (off/on with YAP pan-cancer	PMID 34270926
CRIM1-393	GTGGTGAGATAAACTGCGAG	PC1+ (off/on with YAP pan-cancer	PMID 34270926
CRIM1-394	GGTTTCAAACGCGATCACAA	PC1+ (off/on with YAP pan-cancer	PMID 34270926
CTSL1-231	GCTTTCAAAACCGTAAGCCC	PC1+ (off/on with YAP pan-cancer	PMID 34270926
CTSL1-232	CCACTTACTGTTGCCTCATA	PC1+ (off/on with YAP pan-cancer	PMID 34270926
CTSL1-233	ATCAAATGTTAGAGTAGCTG	PC1+ (off/on with YAP pan-cancer	PMID 34270926
CTSL1-234	TTATGCTTTCCAGTATGTTC	PC1+ (off/on with YAP pan-cancer	PMID 34270926
CTTN-395	GCGGTGGGCTTCGACTACCA	PC1+ (off/on with YAP pan-cancer	PMID 34270926
CTTN-396	CTGTAGGCTTTGAATACCAG	PC1+ (off/on with YAP pan-cancer	PMID 34270926
CTTN-397	ACTACTCCAAAGGATTCGGC	PC1+ (off/on with YAP pan-cancer	PMID 34270926
CTTN-398	GACAGGTACTGTCTTCTGGT	PC1+ (off/on with YAP pan-cancer	PMID 34270926
CTTNBP2NL-399	ACTGGAGTCTCAATCCCCAC	PC1+ (off/on with YAP pan-cancer	PMID 34270926
CTTNBP2NL-400	ACAACCTTAAGAATAGAGAG	PC1+ (off/on with YAP pan-cancer	PMID 34270926
CTTNBP2NL-401	TTCCAGCAGAAAGAACCCAT	PC1+ (off/on with YAP pan-cancer	PMID 34270926
CTTNBP2NL-402	GCATGGATGAGAGCTGCTTG	PC1+ (off/on with YAP pan-cancer	PMID 34270926
ERRFI1-411	AAATATTGACCCGATAACCA	PC1+ (off/on with YAP pan-cancer	PMID 34270926
ERRFI1-412	CTCCGATGAAGACAAACCTG	PC1+ (off/on with YAP pan-cancer	PMID 34270926
ERRFI1-413	ATTCCCCCAAGTGAAAACTT	PC1+ (off/on with YAP pan-cancer	PMID 34270926
ERRFI1-414	GCTTCAGAGATTGGCAACGG	PC1+ (off/on with YAP pan-cancer	PMID 34270926
EXT1-415	ATATCACGTCCATAACGGGG	PC1+ (off/on with YAP pan-cancer	PMID 34270926
EXT1-416	GATTGTATTAACTACACTAG	PC1+ (off/on with YAP pan-cancer	PMID 34270926
EXT1-417	GGATGATCCTTAGAAAAGAG	PC1+ (off/on with YAP pan-cancer	PMID 34270926
EXT1-418	AAGTTACCAAAACATTCTAG	PC1+ (off/on with YAP pan-cancer	PMID 34270926
FAM114A1-419	TACACCATGAATCCGTAGAG	PC1+ (off/on with YAP pan-cancer	PMID 34270926
FAM114A1-420	AAAGTGACCCGGGCTTTAAG	PC1+ (off/on with YAP pan-cancer	PMID 34270926
FAM114A1-421	GCTGTCTGCCATCACCAATG	PC1+ (off/on with YAP pan-cancer	PMID 34270926
FAM114A1-422	AAACAGCATCCCGTAGTGCG	PC1+ (off/on with YAP pan-cancer	PMID 34270926
FAM129B-423	CTGAACGTCATCAACGAGGG	PC1+ (off/on with YAP pan-cancer	PMID 34270926
FAM129B-424	ACGAGCGCATCGTCTTCTCG	PC1+ (off/on with YAP pan-cancer	PMID 34270926
FAM129B-425	GACGCGCATAAGGATGCCAG	PC1+ (off/on with YAP pan-cancer	PMID 34270926
FAM129B-426	GAGGGTCTCGAACGTATACA	PC1+ (off/on with YAP pan-cancer	PMID 34270926
FHL2-427	ACCTTGCAGTCACAGCCGAT	PC1+ (off/on with YAP pan-cancer	PMID 34270926
FHL2-428	GATGACAGGTACCCGCAAGA	PC1+ (off/on with YAP pan-cancer	PMID 34270926
FHL2-429	GGAGGAGAGCCCCTACTGCG	PC1+ (off/on with YAP pan-cancer	PMID 34270926
FHL2-430	GCACTTGGATGAGTACTCGT	PC1+ (off/on with YAP pan-cancer	PMID 34270926
GNG12-431	GTTCCTCACAGTAGGACATG	PC1+ (off/on with YAP pan-cancer	PMID 34270926
GNG12-432	TCAGGTTTCGAAGGCATCAG	PC1+ (off/on with YAP pan-cancer	PMID 34270926
GNG12-433	AAGCACCAACAATATAGCCC	PC1+ (off/on with YAP pan-cancer	PMID 34270926
GNG12-434	CCTACTGTGAGGAACATGCC	PC1+ (off/on with YAP pan-cancer	PMID 34270926
GPC1-435	GAGCTGCGCCTGTACTACCG	PC1+ (off/on with YAP pan-cancer	PMID 34270926
GPC1-436	CTCATCACCGACAAGTTCTG	PC1+ (off/on with YAP pan-cancer	PMID 34270926
GPC1-437	ACCTGCTGAACGACTCGGAG	PC1+ (off/on with YAP pan-cancer	PMID 34270926
GPC1-438	TATTGCCGAAATGTGCTCAA	PC1+ (off/on with YAP pan-cancer	PMID 34270926
GPX8-439	AAAAGCCAACACGCTGAAGT	PC1+ (off/on with YAP pan-cancer	PMID 34270926
GPX8-440	GGTTTCACTAGTTGTAAACG	PC1+ (off/on with YAP pan-cancer	PMID 34270926
GPX8-441	ACTGCAAATACCTTTGCTCT	PC1+ (off/on with YAP pan-cancer	PMID 34270926
GPX8-442	TCACAGACAGAAATTACTTA	PC1+ (off/on with YAP pan-cancer	PMID 34270926
IL13RA1-443	ATAGTGCCTTTAACTTCCCG	PC1+ (off/on with YAP pan-cancer	PMID 34270926
IL13RA1-444	AAATGCATCTCACCCCCAGA	PC1+ (off/on with YAP pan-cancer	PMID 34270926
IL13RA1-445	AGAGGATTTGTCTGCAAGTG	PC1+ (off/on with YAP pan-cancer	PMID 34270926
IL13RA1-446	TGGACATGGAATCCACCCGA	PC1+ (off/on with YAP pan-cancer	PMID 34270926
ITGA3-447	CTTCTACCCAGACCTTCTAG	PC1+ (off/on with YAP pan-cancer	PMID 34270926
ITGA3-448	GGCACTCACGGGGCGCACTG	PC1+ (off/on with YAP pan-cancer	PMID 34270926
ITGA3-449	TGCTATTGCACATCTCGTTG	PC1+ (off/on with YAP pan-cancer	PMID 34270926
ITGA3-450	GTACACAGCACCAGTCCGGT	PC1+ (off/on with YAP pan-cancer	PMID 34270926
ITGAV-451	AGAACATGACTATTTCAAGG	PC1+ (off/on with YAP pan-cancer	PMID 34270926
ITGAV-452	AGGCAATAGAGATTATGCCA	PC1+ (off/on with YAP pan-cancer	PMID 34270926
ITGAV-453	GCACCTCTCTTCATGGATCG	PC1+ (off/on with YAP pan-cancer	PMID 34270926
ITGAV-454	AACGATGAGCTCAGCTTCGT	PC1+ (off/on with YAP pan-cancer	PMID 34270926
ITGB5-455	CTTTCTCCTACACGGCACCG	PC1+ (off/on with YAP pan-cancer	PMID 34270926
ITGB5-456	CCAGGTGGAGGACTATCCTG	PC1+ (off/on with YAP pan-cancer	PMID 34270926
ITGB5-457	ATGTGCCTGGTGCTCCAAAG	PC1+ (off/on with YAP pan-cancer	PMID 34270926
ITGB5-458	TGCATCAAAGCCCCCCTCAG	PC1+ (off/on with YAP pan-cancer	PMID 34270926
ITPRIPL2-459	GCAGCACCAGAGTAGCAGAG	PC1+ (off/on with YAP pan-cancer	PMID 34270926
ITPRIPL2-460	ACGAGCAACATAAAATCCGC	PC1+ (off/on with YAP pan-cancer	PMID 34270926
ITPRIPL2-461	CGGCTCTCGGAAGTGTCTCG	PC1+ (off/on with YAP pan-cancer	PMID 34270926
ITPRIPL2-462	GCGCACGTGAGCCGGATCGT	PC1+ (off/on with YAP pan-cancer	PMID 34270926
KDELR2-463	TTGCTGATCATAAATAGCTG	PC1+ (off/on with YAP pan-cancer	PMID 34270926
KDELR2-464	AAATCATGATACCTTCCGAG	PC1+ (off/on with YAP pan-cancer	PMID 34270926
KDELR2-465	GTACACTGTGGCATAGGAGC	PC1+ (off/on with YAP pan-cancer	PMID 34270926
KDELR2-466	CGTGATTAACTAAAAATGAG	PC1+ (off/on with YAP pan-cancer	PMID 34270926
KDELR3-467	GGAAGGAAAGGCCAATGACT	PC1+ (off/on with YAP pan-cancer	PMID 34270926
KDELR3-468	CCAGCAGCAAGATCATGGCC	PC1+ (off/on with YAP pan-cancer	PMID 34270926
KDELR3-469	TTGCTGATCATGAAGAGCTG	PC1+ (off/on with YAP pan-cancer	PMID 34270926
KDELR3-470	TGGAGGTCCAAGTGCTGCAA	PC1+ (off/on with YAP pan-cancer	PMID 34270926
LAMB2-471	ACAACCTACTCGACCCACGG	PC1+ (off/on with YAP pan-cancer	PMID 34270926
LAMB2-472	CACCGTCTTGAGAACCCATG	PC1+ (off/on with YAP pan-cancer	PMID 34270926
LAMB2-473	GCGCTGTTTACACCACACAG	PC1+ (off/on with YAP pan-cancer	PMID 34270926
LAMB2-474	AGATAACAGGGTCTAACCTG	PC1+ (off/on with YAP pan-cancer	PMID 34270926
LAMC1-475	TGACCTCTATCAAGATACGT	PC1+ (off/on with YAP pan-cancer	PMID 34270926
LAMC1-476	CTGGAATCATCTAATCCTCG	PC1+ (off/on with YAP pan-cancer	PMID 34270926
LAMC1-477	TGCCATTTACAAGCGCACAC	PC1+ (off/on with YAP pan-cancer	PMID 34270926
LAMC1-478	GCAGCTGTAACCCCGTGACG	PC1+ (off/on with YAP pan-cancer	PMID 34270926
LAPTM4A-479	CCAGGATGATCGTCCCGGTG	PC1+ (off/on with YAP pan-cancer	PMID 34270926
LAPTM4A-480	TGAGGACGAAGTCAAAAAGT	PC1+ (off/on with YAP pan-cancer	PMID 34270926
LAPTM4A-481	GCCAGGAGGTCATCTTTGTA	PC1+ (off/on with YAP pan-cancer	PMID 34270926
LAPTM4A-482	AACATTCAGTATGAAGTCAT	PC1+ (off/on with YAP pan-cancer	PMID 34270926
LARP6-483	TTCATGATCACAGAATCTCA	PC1+ (off/on with YAP pan-cancer	PMID 34270926
LARP6-484	GCAGGTGAAACATCTTACAC	PC1+ (off/on with YAP pan-cancer	PMID 34270926
LARP6-485	TTGGAGTCATCTCATCAGTG	PC1+ (off/on with YAP pan-cancer	PMID 34270926
LARP6-486	TGGAGGTGAGAACGAGCGTG	PC1+ (off/on with YAP pan-cancer	PMID 34270926
LMNA-487	GCGCCGTCATGAGACCCGAC	PC1+ (off/on with YAP pan-cancer	PMID 34270926
LMNA-488	AGTTTAAGGAGCTGAAAGCG	PC1+ (off/on with YAP pan-cancer	PMID 34270926
LMNA-489	GCTGACCACCTCTTCAGACT	PC1+ (off/on with YAP pan-cancer	PMID 34270926
MYO1C-491	CAGCATATGGAGCGTTACCG	PC1+ (off/on with YAP pan-cancer	PMID 34270926
MYO1C-492	AGTGTTTCAGCATAACAGGT	PC1+ (off/on with YAP pan-cancer	PMID 34270926
MYO1C-493	GACAGTCATTGATTTCACCG	PC1+ (off/on with YAP pan-cancer	PMID 34270926
MYO1C-494	CCTCCTGGAAAAGTCACGAG	PC1+ (off/on with YAP pan-cancer	PMID 34270926
NCKAP1-495	ACAGTGTACCCTTAGTGACC	PC1+ (off/on with YAP pan-cancer	PMID 34270926
NCKAP1-496	AAGAACTTAGAGCACATGTG	PC1+ (off/on with YAP pan-cancer	PMID 34270926
NCKAP1-497	TATGTATAATCAAGCCACAC	PC1+ (off/on with YAP pan-cancer	PMID 34270926
NCKAP1-498	TATTCAGCAATTCACAAACA	PC1+ (off/on with YAP pan-cancer	PMID 34270926
NTN4-499	TGGCCGGTCATTGTATAACG	PC1+ (off/on with YAP pan-cancer	PMID 34270926
NTN4-500	GAGGCATCAGGGAATCGTAG	PC1+ (off/on with YAP pan-cancer	PMID 34270926
NTN4-501	GGGTTCTCTGTATCGTATGG	PC1+ (off/on with YAP pan-cancer	PMID 34270926
NTN4-502	GCATAGTGTGTAAAATGTTG	PC1+ (off/on with YAP pan-cancer	PMID 34270926
OSMR-503	TACTCGCGCCATGTACTCTG	PC1+ (off/on with YAP pan-cancer	PMID 34270926
OSMR-504	ACAAGCACAGTCATTAGCAC	PC1+ (off/on with YAP pan-cancer	PMID 34270926
OSMR-505	AGGTTGTTTAGACCACCCCA	PC1+ (off/on with YAP pan-cancer	PMID 34270926
OSMR-506	CTTTATTCTTACAAAGTGTG	PC1+ (off/on with YAP pan-cancer	PMID 34270926
P4HA2-507	CCCAGGCACAATTTCCAGAG	PC1+ (off/on with YAP pan-cancer	PMID 34270926
P4HA2-508	GCTCATTGCCCCCTTCAAAG	PC1+ (off/on with YAP pan-cancer	PMID 34270926
P4HA2-509	TTACGAGAGCCTCTGTCGTG	PC1+ (off/on with YAP pan-cancer	PMID 34270926
P4HA2-510	AGCAGCTGACTTGCTAGTCA	PC1+ (off/on with YAP pan-cancer	PMID 34270926
PARVA-511	CTGGGAGTCGAATTGGTGCG	PC1+ (off/on with YAP pan-cancer	PMID 34270926
PARVA-512	GGAGAATGAGGTGCGAACAA	PC1+ (off/on with YAP pan-cancer	PMID 34270926
PARVA-513	TTCCACTTGATGCTCCTGGG	PC1+ (off/on with YAP pan-cancer	PMID 34270926
PARVA-514	TGACTGGATTAATGATGTGT	PC1+ (off/on with YAP pan-cancer	PMID 34270926
PHLDA2-515	CCCGACGAGGTGCTACGCGA	PC1+ (off/on with YAP pan-cancer	PMID 34270926
PHLDA2-516	CATCGTCACCACCGACCACA	PC1+ (off/on with YAP pan-cancer	PMID 34270926
PHLDA2-517	CAGCTATGGAAGAAGAAGCG	PC1+ (off/on with YAP pan-cancer	PMID 34270926
PHLDA2-518	GCTCCACGCAGTCCACCTTG	PC1+ (off/on with YAP pan-cancer	PMID 34270926
PLS3-519	GACATGTTAATATCTATCCG	PC1+ (off/on with YAP pan-cancer	PMID 34270926
PLS3-520	ATGCATACCTGAATGATGAA	PC1+ (off/on with YAP pan-cancer	PMID 34270926
PLS3-521	TTGGCTGCTTTACTCCGAGA	PC1+ (off/on with YAP pan-cancer	PMID 34270926
PLS3-522	ACTTCAGAGTTGTCCAGCGA	PC1+ (off/on with YAP pan-cancer	PMID 34270926
PON2-523	CGGGAATTAAGAATCAGTCG	PC1+ (off/on with YAP pan-cancer	PMID 34270926
PON2-524	AACATACTTGAACTTACACT	PC1+ (off/on with YAP pan-cancer	PMID 34270926
PON2-525	ATCAGCACTTTCATAGACAA	PC1+ (off/on with YAP pan-cancer	PMID 34270926
PON2-526	TACCAATTCCTTTAATCAGG	PC1+ (off/on with YAP pan-cancer	PMID 34270926
PPIC-527	TGTTGCTCTAGCAACAGGAG	PC1+ (off/on with YAP pan-cancer	PMID 34270926
PPIC-528	TACCTCTCGTGCTTTGCGTG	PC1+ (off/on with YAP pan-cancer	PMID 34270926
PPIC-529	GAAGCACTATGGCATTGGGT	PC1+ (off/on with YAP pan-cancer	PMID 34270926
PPIC-530	GATGTTGGCAGAATTGTGAT	PC1+ (off/on with YAP pan-cancer	PMID 34270926
PTGR1-535	TGTCGTCTTTAACTACAAGA	PC1+ (off/on with YAP pan-cancer	PMID 34270926
PTGR1-536	GCAGCCAAAAGATTGAAGGA	PC1+ (off/on with YAP pan-cancer	PMID 34270926
PTGR1-537	CAACGCACTCCATTTCTGAT	PC1+ (off/on with YAP pan-cancer	PMID 34270926
PTGR1-538	TCACACCACAGATTTCAAGT	PC1+ (off/on with YAP pan-cancer	PMID 34270926
PTRF-539	GCAGAGCGTATCAAGCGCAG	PC1+ (off/on with YAP pan-cancer	PMID 34270926
PTRF-540	GCTCACCGTATTGCTCGTGG	PC1+ (off/on with YAP pan-cancer	PMID 34270926
PTRF-541	AGAGCTGATCAAGTCGGACC	PC1+ (off/on with YAP pan-cancer	PMID 34270926
PTRF-542	GTCAACGTGAAGACCGTGCG	PC1+ (off/on with YAP pan-cancer	PMID 34270926
PTTG1IP-543	CCGTACTGGAGGTTGCGCCT	PC1+ (off/on with YAP pan-cancer	PMID 34270926
PTTG1IP-544	CATCACCATGTCGGTAGTCG	PC1+ (off/on with YAP pan-cancer	PMID 34270926
PTTG1IP-545	GTGGCAAGACGCTTGTAACT	PC1+ (off/on with YAP pan-cancer	PMID 34270926
PTTG1IP-546	GTGCAGAGCTCAATTTACAA	PC1+ (off/on with YAP pan-cancer	PMID 34270926
RAB11FIP5-547	CCGACGTACTGTACTTCTCG	PC1+ (off/on with YAP pan-cancer	PMID 34270926
RAB11FIP5-548	TGGGAGCCACATTTACAATG	PC1+ (off/on with YAP pan-cancer	PMID 34270926
RAB11FIP5-549	GATGAGCGAGCGGTGCATGG	PC1+ (off/on with YAP pan-cancer	PMID 34270926
RAB11FIP5-550	AGCGGGAGCTTGGCCTACCA	PC1+ (off/on with YAP pan-cancer	PMID 34270926
RAI14-551	AGAAACTCAGAGCAAATACG	PC1+ (off/on with YAP pan-cancer	PMID 34270926
RAI14-552	CTAGGCCAAATCACCCAAGG	PC1+ (off/on with YAP pan-cancer	PMID 34270926
RAI14-553	AGGACACGTGGAATGCCTCA	PC1+ (off/on with YAP pan-cancer	PMID 34270926
RAI14-554	TACAGTGATTAAGCCACCTG	PC1+ (off/on with YAP pan-cancer	PMID 34270926
RAPH1-555	GGTGACTATCTTAGGTTGCG	PC1+ (off/on with YAP pan-cancer	PMID 34270926
RAPH1-556	AGCCGACATACATTGAAACA	PC1+ (off/on with YAP pan-cancer	PMID 34270926
RAPH1-557	AGCACCAGACAATAGTCTGT	PC1+ (off/on with YAP pan-cancer	PMID 34270926
RAPH1-558	TCAAGGGCAGCCAATTACTG	PC1+ (off/on with YAP pan-cancer	PMID 34270926
RHOC-559	AGGAAGACTATGATCGACTG	PC1+ (off/on with YAP pan-cancer	PMID 34270926
RHOC-560	TGGGGAATAAGAAGGACCTG	PC1+ (off/on with YAP pan-cancer	PMID 34270926
RHOC-561	CAGCAAGGATCAGTTTCCGG	PC1+ (off/on with YAP pan-cancer	PMID 34270926
RHOC-562	AAAGAAGCTGGTGATCGTTG	PC1+ (off/on with YAP pan-cancer	PMID 34270926
RILPL1-563	ACGCGACGAGATCCGCGCCA	PC1+ (off/on with YAP pan-cancer	PMID 34270926
RILPL1-564	CCCACCCAGGCATGTCAGAG	PC1+ (off/on with YAP pan-cancer	PMID 34270926
RILPL1-565	GAAAGCCCTGATCGAACAGA	PC1+ (off/on with YAP pan-cancer	PMID 34270926
RILPL1-566	CGTGGCCGAGCTGACCGTCA	PC1+ (off/on with YAP pan-cancer	PMID 34270926
RIN2-567	TGGAGACTATTAATAGCGGG	PC1+ (off/on with YAP pan-cancer	PMID 34270926
RIN2-568	AGTGGGGCCCCAAATTCACA	PC1+ (off/on with YAP pan-cancer	PMID 34270926
RIN2-569	GGCCCTTGTGCAATCCCCCG	PC1+ (off/on with YAP pan-cancer	PMID 34270926
RIN2-570	AGCAGCCTGGAGGACTACGA	PC1+ (off/on with YAP pan-cancer	PMID 34270926
RRAS-571	TGTTCCCGACCAACACAACG	PC1+ (off/on with YAP pan-cancer	PMID 34270926
RRAS-572	CACACTGCAGATCTTCGTGT	PC1+ (off/on with YAP pan-cancer	PMID 34270926
RRAS-573	GTCGTAGTCAGACACGAAGT	PC1+ (off/on with YAP pan-cancer	PMID 34270926
RRAS-574	CTTCACTCGCAGTTTCAACG	PC1+ (off/on with YAP pan-cancer	PMID 34270926
SDC4-575	TAGATAACCATATCCCTGAG	PC1+ (off/on with YAP pan-cancer	PMID 34270926
SDC4-576	GAGTGAGGATGTGTCCAACA	PC1+ (off/on with YAP pan-cancer	PMID 34270926
SDC4-577	CAGACGATGAGGATGTAGTG	PC1+ (off/on with YAP pan-cancer	PMID 34270926
SDC4-578	CACCGAACCCAAGAAACTAG	PC1+ (off/on with YAP pan-cancer	PMID 34270926
SEMA3C-579	AGATAAATGATACACACACA	PC1+ (off/on with YAP pan-cancer	PMID 34270926
SEMA3C-580	GATCAGGACCGGATATATGT	PC1+ (off/on with YAP pan-cancer	PMID 34270926
SEMA3C-581	GAATGTATATAGATTTCATG	PC1+ (off/on with YAP pan-cancer	PMID 34270926
SEMA3C-582	ACCCAATATGCGAACCACCA	PC1+ (off/on with YAP pan-cancer	PMID 34270926
SH3BP4-583	TGAAGTCAGAGAGCTCGTTG	PC1+ (off/on with YAP pan-cancer	PMID 34270926
SH3BP4-584	CATCCACCCATCCTTCAAGA	PC1+ (off/on with YAP pan-cancer	PMID 34270926
SH3BP4-585	GCTGAATCCCAAAAGTACTG	PC1+ (off/on with YAP pan-cancer	PMID 34270926
SH3BP4-586	GTGAAGAAACTCGACGATGT	PC1+ (off/on with YAP pan-cancer	PMID 34270926
SH3D19-587	CCTTACAAGAGAGTTCTCCG	PC1+ (off/on with YAP pan-cancer	PMID 34270926
SH3D19-588	TGGGACTGAGAACAGACTCA	PC1+ (off/on with YAP pan-cancer	PMID 34270926
SH3D19-589	GCCAAAGCATACAAGTCACT	PC1+ (off/on with YAP pan-cancer	PMID 34270926
SH3D19-590	ATTCGAATTCCAGCCAAACC	PC1+ (off/on with YAP pan-cancer	PMID 34270926
SNX7-591	CTTCATTGAGACACGCAGGA	PC1+ (off/on with YAP pan-cancer	PMID 34270926
SNX7-592	GGAGTTCATGTCCATCAATG	PC1+ (off/on with YAP pan-cancer	PMID 34270926
SNX7-593	AGGAGTTAAAAACCGCCCAG	PC1+ (off/on with YAP pan-cancer	PMID 34270926
SNX7-594	ACTTACTGGAATAATCAGAG	PC1+ (off/on with YAP pan-cancer	PMID 34270926
TPM1-599	TGAGCGTGCACTTACATCGG	PC1+ (off/on with YAP pan-cancer	PMID 34270926
TPM1-600	GAGCGACCTGGAACGTGCAG	PC1+ (off/on with YAP pan-cancer	PMID 34270926
TPM1-601	GCTCGACAAGGAGAACGCCT	PC1+ (off/on with YAP pan-cancer	PMID 34270926
TPM1-602	TGAACTGGACAAATACTCTG	PC1+ (off/on with YAP pan-cancer	PMID 34270926
YAP1-335	GTGCACGATCTGATGCCCGG	pos control
YAP1-336	CATCAGATCGTGCACGTCCG	pos control
YAP1-337	TGCCCCAGACCGTGCCCATG	pos control
YAP1-338	TCGAACATGCTGTGGAGTCA	pos control
CDH2-1000	GTCATGGCAGTAAACTCTGG	protein is up by WB
CDH2-1001	CAACGACGGGTTAGTCACCG	protein is up by WB
CDH2-1002	AGACAATTCAGTAAGCACAG	protein is up by WB
CDH2-999	TTGGAATCTTACATGAAACC	protein is up by WB
CDKN1A-1023	TCAGAACCCATGCGGCAGCA	protein is up by WB
CDKN1A-1024	GTCACCGAGACACCACTGGA	protein is up by WB
CDKN1A-1025	CCATTAGCGCATCACAGTCG	protein is up by WB
CDKN1A-1026	AGTCGAAGTTCCATCGCTCA	protein is up by WB
VIM-3723	TCTTGACCTTGAACGCAAAG	protein is up by WB
VIM-3724	TCCGGTTGGCAGCCTCAGAG	protein is up by WB
VIM-3726	ACAGCATGTCCAAATCGATG	protein is up by WB
ABL1-627	TTGCTCCCTCGAAAAGAGCG	published interaction
ABL1-628	TCAGTGATGATATAGAACGG	published interaction
ABL1-629	GGTTCATCATCATTCAACGG	published interaction
ABL1-630	CTTAGGCTATAATCACAATG	published interaction
Actbl2-647	TGTCCCTCTATGCCTCAGGA	published interaction
Actbl2-648	GGAGCTCATTGTAGAATGTG	published interaction
Actbl2-649	GGAGCTATGAACTTCCTGAT	published interaction
Actbl2-650	GAGGACGCCCTATCATGGAG	published interaction
ACTR1A-651	TGACACGAACGTGCTTGGGT	published interaction
ACTR1A-652	GAAGGTCTCGAAGAAAACTT	published interaction
ACTR1A-653	CGCTACAGGCAGGACCACAG	published interaction
ACTR1A-654	AGTCGTAGCCCTCCTTACGC	published interaction
AKT1-687	TGTTGAGGGGAGCCTCACGT	published interaction
AKT1-688	TGTCATGGAGTACGCCAACG	published interaction
AKT1-689	GAAGGTGCGTTCGATGACAG	published interaction
AKT1-690	CCTGCACTCGGAGAAGAACG	published interaction
AMOTL1-711	GCAGCCTCAGCAGAACAACG	published interaction
AMOTL1-712	CCTCGTTACCCCATACTCAG	published interaction
AMOTL1-713	CATGAATAAACCTGCCTCGG	published interaction
AMOTL1-714	AATGGTGGAGATATTAACAG	published interaction
AXIN1-251	CGAACTTCTGAGGCTCCACG	published interaction
AXIN1-252	GGAGCCCTGTGACTCGAACG	published interaction
AXIN1-253	AGCCGGCATTGACATAATAG	published interaction
AXIN1-254	GAAGCACGTACCCAAGTCAG	published interaction
BAG4-823	GTCATGTAGAGATTGCCGGG	published interaction
BAG4-824	GGGCGAAGAGGATATAAGGG	published interaction
BAG4-825	GAATTGTAGCTAGGATATGG	published interaction
BAG4-826	CTGAAGCACCCCCTCTTAGG	published interaction
BTRC-867	TGCGATGCCTGTATAACCCA	published interaction
BTRC-868	AGTGCAGAACTGCTTCACAA	published interaction
BTRC-869	AGAGGCCTGGCAGAACGAAG	published interaction
BTRC-870	ACGAGTTTATGTGCCCATGT	published interaction
Cbfb-943	GGAGTCTGTGTTATCTGGAA	published interaction
Cbfb-944	GCCGACTTACGATTTCCGAG	published interaction
Cbfb-945	CCTGCCTCACCTCACACTCG	published interaction
Cbfb-946	AAGTCGACATACTCTCGGCT	published interaction
CCDC85C-959	GTCGTCCAGGGACCGACGTG	published interaction
CCDC85C-960	GCCGCTGGTTCACGTCCTTG	published interaction
CCDC85C-961	CGGCGCCGTGTGGCACGAGG	published interaction
CCDC85C-962	CGGCAGCAGTACGTCCAGCG	published interaction
CDH1-987	TGAACCACCAGGGTATACGT	published interaction
CDH1-988	GCAATGCGTTCTCTATCCAG	published interaction
CDH1-989	CTGGAGATTAATCCGGACAC	published interaction
CDH1-990	AAGTCACGCTGAATACAGTG	published interaction
CDH3-1003	TGTGGGCACCCTCGACCGTG	published interaction
CDH3-1004	TGGTGAACATGAGGTCGTGT	published interaction
CDH3-1005	GAATAAGCCACTGGACCGGG	published interaction
CDH3-1006	AAGACACAAGAGAGATTGGG	published interaction
Cebpb-1027	TGCTGCGTACGGCGGCAAGG	published interaction
Cebpb-1028	TGAAGTCGATGGCGCGCTCG	published interaction
Cebpb-1029	TCGAGCCCGCGGACTGCAAG	published interaction
Cebpb-1030	CCTCTTCTCCGACGACTACG	published interaction
Col16a1-1111	GTGTTGGGCACACTTCACAG	published interaction
Col16a1-1112	GGTGCACATCTACTGTGACC	published interaction
Col16a1-1113	GCTTGCCAGGAAAACAGGTG	published interaction
Col16a1-1114	CCCTGATCAGAGTATCTGCG	published interaction
CPSF6-1147	TCCCGTGCAGCATTTCCACA	published interaction
CPSF6-1148	GGGCAAATGGCCAGTCAAAG	published interaction
CPSF6-1149	CTAGCTGGGCCTCCTAATCG	published interaction
CPSF6-1150	ATATATTGGAAATCTAACAT	published interaction
CPVL-1151	TCACCCCTTACATTGAAGCT	published interaction
CPVL-1152	TCAATGAGGACGATGTAGCA	published interaction
CPVL-1153	GTAAAGCATGGAGAGCGTTG	published interaction
CPVL-1154	CTGTAGCCAGAGAACTACTG	published interaction
CRB2-1159	TCCTCACCATCAGCGCACGT	published interaction
CRB2-1160	GCTGGCTCTGGCACTCGTCG	published interaction
CRB2-1161	CTGGCCACAGAACGGTCCAT	published interaction
CRB2-1162	AGATGTGGATGAATGCCTGT	published interaction
CRB3-1163	CTGGTACCTACTTTGCCCCC	published interaction
CRB3-1164	CCAGGAGCAAGGCAGCCAAG	published interaction
CRB3-1165	CCAACTCACCAGGTTGCCAT	published interaction
CRB3-1166	AGCCATCACTGCTATCATCG	published interaction
CRK-1175	TCCAATCAGAGCCGATACTG	published interaction
CRK-1176	CGCTGAGCACATAGTCCCCG	published interaction
CRK-1177	CCCGTCAGTCCCTCACCGGG	published interaction
CRK-1178	ATTCCCATTAAAGTCAAAGA	published interaction
CSNK1E-1203	TGAGGGCGACTACAACGTGA	published interaction
CSNK1E-1204	TCCTTCGGAGATATCTACCT	published interaction
CSNK1E-1205	GGTTGCGGAAGAGCTGACGT	published interaction
CSNK1E-1206	GAAGATGTCAACGCCCATCG	published interaction
CTNNA1-1223	TGGGATGCAGTATAGAGGAT	published interaction
CTNNA1-1224	TCTACTTGCTCAGTAAAACG	published interaction
CTNNA1-1225	GGGCCCTCTAATAAGAAGAG	published interaction
CTNNA1-1226	CTGCCACAATTCGCTCACGA	published interaction
CTNNA2-1227	GGACCCCATGACGTTCAGCG	published interaction
CTNNA2-1228	GGAAATCCGGACGCTAACAG	published interaction
CTNNA2-1229	GATGAGTAAGCGTGTCACCG	published interaction
CTNNA2-1230	AAAGGGTGAACAGATCGCTA	published interaction
CTNNB1-1231	CAACTGGTAGTCCATAGTGA	published interaction
CTNNB1-1232	ATGCAATGACTCGAGCTCAG	published interaction
CTNNB1-1233	ATACTTACGAAAAACTACTG	published interaction
CTNNB1-1234	AAGGTTATGCAAGGTCCCAG	published interaction
CTNND1-1235	GCACCGATTCCCACTCAATG	published interaction
CTNND1-1236	CTTTCGAAGCAATCGCACAA	published interaction
CTNND1-1237	CTTATGCTACCGCAATGACA	published interaction
CTNND1-1238	CTCCTCAATGCGGGTCACCC	published interaction
Cul1-1252	GAGACACACATTCATAATCA	published interaction
Cul1-1253	CACCAGTCAAACCAAGCACG	published interaction
Cul1-1254	AACCCAATGTCTATTGAGGT	published interaction
DROSHA-1360	TGGAAACTATTAAAACTGGG	published interaction
DROSHA-1361	TCCTTAGGTACCAAAAACTG	published interaction
DROSHA-1362	TACAGATCTGATTATGACCG	published interaction
DYNLL1-1383	CCACCTGGCATTGCATCGTG	published interaction
DYNLL1-1384	CATTGCGGCTCATATCAAGA	published interaction
DYNLL1-1385	AGAGATGCAACAGGACTCGG	published interaction
DYNLL1-1386	ACAAGAAGTACAATCCCACC	published interaction
Dynll2-1387	TGCCGTTGACTGCGCCACGC	published interaction
Dynll2-1388	GGAGAAGTACAATATAGAGA	published interaction
Dynll2-1389	CCACGATACAATGCCAGGTA	published interaction
Dynll2-1390	CATTGCTGCCTATATCAAGA	published interaction
ELAVL1-1439	TGTGAACTACGTGACCGCGA	published interaction
ELAVL1-1440	TATCCGGTTTGACAAACGGT	published interaction
ELAVL1-1441	TACCTGTAGTCTGATCCACG	published interaction
ELAVL1-1442	GGGCCTCCGAACCGTCGCGC	published interaction
EP300-1463	GTGGCACGAAGATATTACTC	published interaction
EP300-1464	GGTACGACTAGGTACAGGCG	published interaction
EP300-1465	CTGTAATAAGTGGCATCACG	published interaction
EP300-1466	ATGGTGAACCATAAGGATTG	published interaction
ERBB4-1491	CTGGTGTGTCCAGATAGCTA	published interaction
ERBB4-1492	ATGTCCAGATGGCTTACAGG	published interaction
ERBB4-1493	ATAGAGTACTCTTCCACCAA	published interaction
ERBB4-1494	AGCGGCGACACGACAGACAT	published interaction
ERP44-1499	TCAGCGATCAGTGAAAGCAT	published interaction
ERP44-1500	GTGCTGATCACAATCAACTC	published interaction
ERP44-1501	GCTCCGGATATGGTGTACTT	published interaction
ERP44-1502	AATGTTATTTCTCGGACAAG	published interaction
FASN-1583	TTCCATCCTACGCTCCGATG	published interaction
FASN-1584	GATGTATTCAAATGACTCAG	published interaction
FASN-1585	CGAGACCCCGAGACACTCGT	published interaction
FASN-1586	CATCTCCCCACTCATCAAGT	published interaction
FBXW11-1595	GACACGGCGTAAAGTGATGT	published interaction
FBXW11-1596	CCTTAATAGAATTATCTCGT	published interaction
FBXW11-1597	AGTGCAATACAGCCTCATTG	published interaction
FBXW11-1598	AGACTATAGAATCTAACTGG	published interaction
GDF1-1723	GACAGTCGTCTTCGACCTGT	published interaction
GDF1-1724	CGGTTGCAGGGTGACCCCTG	published interaction
GDF1-1725	CCTGGAGCTGCGTTTCGCGG	published interaction
GDF1-1726	AAACAGGCGCCACATGACCG	published interaction
HNRNPU-1875	GGCTGGTCACTAACTACAAG	published interaction
HNRNPU-1876	CATCTGGTCGCCGTCCAGAG	published interaction
HNRNPU-1877	CACCGTCACCGCGAACAGCG	published interaction
HNRNPU-1878	ATCGAGTTAGAGGACCAAAG	published interaction
HSPA4-1891	TGTTCCAAAACACTACGAAG	published interaction
HSPA4-1892	TCTGCATCAGTATAGAAACA	published interaction
HSPA4-1893	GGAAACAGATCAGAATGCAA	published interaction
HSPA4-1894	GCTGATGAAGCTGTCACTCG	published interaction
HSPA4L-1895	TGCCGAGAGAAGATCTGTGA	published interaction
HSPA4L-1896	GGGTGGCAGGAACTTTGATG	published interaction
HSPA4L-1897	ATGTGATTGAATAGGGAACA	published interaction
HSPA4L-1898	AGTAGTATAGAAATTGTAGG	published interaction
HSPH1-1911	TCAATATAGGTAATGTACAT	published interaction
HSPH1-1912	TCAACAAAAACCACTATCCG	published interaction
HSPH1-1913	CACATTCCTGATACAGACGT	published interaction
HSPH1-1914	AAAGTGCGAGTCAACACCCA	published interaction
HYOU1-1915	TATCCTGACTACGAGTCCAA	published interaction
HYOU1-1916	AGCTGACTTTCGACCCACAG	published interaction
HYOU1-1917	AGATTTGACCGTACCCTGGG	published interaction
HYOU1-1918	AAGGTGATGACTTTGCGTTG	published interaction
Inadl-1991	TATGTATACTCACAGAACCA	published interaction
Inadl-1992	GAGGACTGTCTATTCCCAGG	published interaction
Inadl-1993	CTTGAACCACCTTCAGACAG	published interaction
Inadl-1994	AGCGACACGAGTTATTTCCA	published interaction
IQGAP1-2003	TGCAGCAACAGAATAGCGAC	published interaction
IQGAP1-2004	GAATGATATCCAAGCTTGCG	published interaction
IQGAP1-2005	CTACGCGTCCAACCAGCGAG	published interaction
IQGAP1-2006	CCTGTCGAACTAAGTATCCA	published interaction
ITCH-2011	TCCCGAACATAGGCTATCTG	published interaction
ITCH-2012	GAACGGCGGGTTGACAACAT	published interaction
ITCH-2013	ATTGTGTAATTCGTGTGTTG	published interaction
ITCH-2014	AATACAAACCTGGTCTACGT	published interaction
JUP-2047	CTGCATGGTACGCACGACAG	published interaction
JUP-2048	AGTTACGCATGATCTGCACG	published interaction
JUP-2049	ACGCTGGTGACACAGAACAG	published interaction
JUP-2050	AAAACCACCACTTACACCCA	published interaction
KIAA1462-2099	GGCGGAGGCACGTACACTGG	published interaction
KIAA1462-2100	GCTTGGTCGTTACCAGTCGG	published interaction
KIAA1462-2101	AGTTTAAAATGTCGTAACCG	published interaction
KIAA1462-2102	ACTGTCCCCTTGCCACACAG	published interaction
KIF5A-2111	GGAGATCAGTGGGGCCATCG	published interaction
KIF5A-2112	GCATGTATTCCGTAAGCGAG	published interaction
KIF5A-2113	AGTCAACTCCAAATTTACTG	published interaction
KIF5A-2114	AGGGAAATCAAATCGTCATG	published interaction
KLF5-2119	GTCTTGATGTGTGTTACGCA	published interaction
KLF5-2120	GCTGTCTGATTTGTAGAACT	published interaction
KLF5-2121	GAAGAACTGGTCTACGACTG	published interaction
KLF5-2122	ACTGCAGTGAAACAATTCCA	published interaction
LATS1-2179	GTAACACTCCTTACTTGAGG	published interaction
LATS1-2180	GCAGCCATCTGCTCTCGTCG	published interaction
LATS1-2181	CTTGATTAGGAGGATTCATG	published interaction
LATS1-2182	CCTTCTGCTTTACAAACAGG	published interaction
LATS2-2183	GTAGGACGCAAACGAATCGC	published interaction
LATS2-2184	AGAGCCGCAAAAGCGCCAAG	published interaction
LATS2-2185	ACCAGCAGAAGGTTAACCGG	published interaction
LATS2-2186	AAGACGCCGCCGGAGACCGG	published interaction
LIN7C-2219	TTTGGTAGCTCAACAACTCG	published interaction
LIN7C-2220	TGAACATGTCTATGAGACTG	published interaction
LIN7C-2221	GAGAGCGAACGCTACTGCAA	published interaction
LIN7C-2222	ATATCCCGAATAATTCCAGG	published interaction
MCMBP-2319	TCTGTGAAGGTACTATTCCG	published interaction
MCMBP-2320	GTATACTGAATAATGATGAA	published interaction
MCMBP-2321	GGTGCCTGGGGAATCTACGT	published interaction
MCMBP-2322	AGGGGAACTTCGTTCAGTGA	published interaction
MPDZ-2355	TCTACAAATCAACGCCGACA	published interaction
MPDZ-2356	TCAGCATTGTTGGTGGACGA	published interaction
MPDZ-2357	CCCATACTTATGTCCACCGA	published interaction
MPDZ-2358	ATGGAGAACGGGAAACTATG	published interaction
MPP5-2363	GCGTATTCGGCAACAACAGG	published interaction
MPP5-2364	CTGCTCAGCAACCTTATCGT	published interaction
MPP5-2365	CATCACAGTACACATGAACA	published interaction
MPP5-2366	AAAGGCTCGTGATATTCCGT	published interaction
MPP7-2367	TTTCACCAAACATATCCCAG	published interaction
MPP7-2368	GGTGTCACTTCTTCGTATGT	published interaction
MPP7-2369	CACACTTACATCATCGGCCA	published interaction
MPP7-2370	AGTCAACGGGATACCAGTGG	published interaction
NCK1-2460	GGAATTTCGAACTCGCCACC	published interaction
NCK1-2461	GCTACAATGGACAAGTTGGA	published interaction
NCK1-2462	AACCTGAAAATGACCCAGAG	published interaction
NCK2-2463	CTATGTACCGTCCAACTACG	published interaction
NCK2-2464	CACATAGGCGAACTTGACGA	published interaction
NCK2-2465	AGCCGGAGAACGACCCCGAG	published interaction
NCK2-2466	AAGAACCTGAAGGACACACT	published interaction
NF2-2503	GGAGGAGGCTGAACGCACGA	published interaction
NF2-2504	GCTTGGTACGCAGAGCACCG	published interaction
NF2-2505	GACCCCAGTGTTCACAAGCG	published interaction
NF2-2506	CGAGATGGAGTTCAATTGCG	published interaction
NFE2-2507	GTGAGTAGGGGTACTCCACT	published interaction
NFE2-2508	ATGTTGCCATAGGAGTATGG	published interaction
NFE2-2509	AGGGCTAAGGGGTCTTGGAG	published interaction
NFE2-2510	AAGTTGACAATCTTGTCCGT	published interaction
NUDT21-2596	CAGAGCTGTCCTTCTCGTAG	published interaction
NUDT21-2597	AGCCAGATTTCAGCGCATGA	published interaction
NUDT21-2598	ACTAAAACGCTTAATGACAG	published interaction
PARD3-2627	GAGCACTGAAAGGCACTACG	published interaction
PARD3-2628	GAAAAACATTCTCCCCCGGG	published interaction
PARD3-2629	CGAGACTAAACTCAATACAG	published interaction
PARD3-2630	AGTTACTAGTATCCCGCGGG	published interaction
PML-2739	CTCGAAAAAGACGTTATCCA	published interaction
PML-2740	AGTGCTTCGAGGCACACCAG	published interaction
PML-2741	AGACCTCACTTCCTATGACG	published interaction
PML-2742	AGAAGGCGTACACTGGCACG	published interaction
PPP1CA-2791	GACGCTACAACATCAAACTG	published interaction
PPP1CA-2792	CTGACAGAGAACGAGATCCG	published interaction
PPP1CA-2793	CATACTCAAATAGTCGCAGA	published interaction
PPP1CA-2794	AGCAGATTCGGCGGATCATG	published interaction
PPP1CC-2795	TTTACCGATAGCAGCCATCG	published interaction
PPP1CC-2796	GAAGCACCACTCAAAATATG	published interaction
PPP1CC-2797	AGCCTAAGACATCTTTATCG	published interaction
PPP1CC-2798	AAGCAACTACCTGTTTCTTG	published interaction
PPP1R13B-2799	GCCGGCTGGTAATTCTTAGG	published interaction
PPP1R13B-2800	GATTCGTAACCAACTTAACC	published interaction
PPP1R13B-2801	CAGGCCTGCCAAGTCGACAG	published interaction
PPP1R13B-2802	AGACTGGAAGGATCCGAGCG	published interaction
PPP2CA-2807	CTCGCCATCTATAGATACAC	published interaction
PPP2CA-2808	AATAAAAGTCATACCTCATG	published interaction
PPP2CA-2809	AACGCATCACCATTCTTCGA	published interaction
PPP2CA-2810	AAAAGAATCCAACGTGCAAG	published interaction
RAPGEF2-2915	TAGTGAATATTGATCCGGGG	published interaction
RAPGEF2-2916	GCTGGTGATATGGACCTGAG	published interaction
RAPGEF2-2917	CTCACCGAGTCCTGAACATG	published interaction
RAPGEF2-2918	ACTGAAGCAGGCTTGAAACG	published interaction
RAPGEF6-2923	GCTGATTCAGGACTGAAACG	published interaction
RAPGEF6-2924	CTAGAAATCGAGTCATAGCA	published interaction
RAPGEF6-2925	CATCGGGAACTAGACCGGAG	published interaction
RAPGEF6-2926	CAAATGTAAACGTACCTGCA	published interaction
RASSF7-2943	GCTGCCACAAGAGTGTCCAG	published interaction
RASSF7-2944	CGCTCAGTGGCAGATGCCAT	published interaction
RASSF7-2945	CAGCCCGTGGCTTTACAGGG	published interaction
RASSF7-2946	ACGCCTGCAGGCACTAAGTG	published interaction
RASSF8-2947	TGCCCCCCTTAGCTAAACTG	published interaction
RASSF8-2948	TCATATCCTTAAACAAATGG	published interaction
RASSF8-2949	CTAAGGCTATGACAACCTCC	published interaction
RASSF8-2950	CAGATCCGGACTATGGAAAG	published interaction
Rpa2-3015	TCTTAATTCAGCCCTCAGCA	published interaction
Rpa2-3016	GTGAAGCAGGGAACTTTGGT	published interaction
Rpa2-3017	GGAAGTGATCAATGCACACA	published interaction
Rpa2-3018	GCCAGCAAATGGCCTCACTG	published interaction
RUNX1-3031	TAGATGATCAGACCAAGCCC	published interaction
RUNX1-3032	GGCAGTGGAGTGGTTCAGGG	published interaction
RUNX1-3033	CTGATCGTAGGACCACGGTG	published interaction
RUNX1-3034	CACTTCGACCGACAAACCTG	published interaction
RUNX3-3039	TCGGTGGTAGGTCGCCACTT	published interaction
RUNX3-3040	CCGTGCCGTACCTTGGATTG	published interaction
RUNX3-3041	CCCCAGGATGCATTATCCCG	published interaction
RUNX3-3042	CACTGCGGCCCACGAAGCGA	published interaction
SAPCD2-3083	GTGCCTCCGACGTTCCCCTC	published interaction
SAPCD2-3084	GTCGTCCAGGATGTCGAACA	published interaction
SAPCD2-3085	GAGATCGAGTCCCGCTGGCA	published interaction
SAPCD2-3086	CCTCTCCATAACAGGTGCAG	published interaction
SCAMP3-3087	TTCTGTGTGGAAACCAACAA	published interaction
SCAMP3-3088	GGAAAGCCTTATACATGGGG	published interaction
SCAMP3-3089	CTTACTAGCTGTGCCCCCCA	published interaction
SCAMP3-3090	CTATGGCTCATACAGCACTC	published interaction
SCN9A-3099	TATGACCATGAATAACCCAC	published interaction
SCN9A-3100	GTGTCCGAAGGGATTTAATG	published interaction
SCN9A-3101	GGAACACCACCCAATGACTG	published interaction
SCN9A-3102	AGGTAACCTCACCTTAGTGT	published interaction
Sfn-3123	TATTGAGCAGAAAAGCAACG	published interaction
Sfn-3124	GTAGCCTATAAGAACGTGGT	published interaction
Sfn-3125	AGCCTTCATGAAAGGCGCCG	published interaction
Sfn-3126	AGCCCGGTCAGCCTACCAGG	published interaction
Skp1-3163	TGTTGTTGTAGGTCATTCAG	published interaction
Skp1-3164	GAATTCCTGAAAGTTGACCA	published interaction
Skp1-3165	CATCATCTTCAGGAGGAGGA	published interaction
Skp1-3166	ACTATTAAGACCATGTTGGA	published interaction
SLC9A3R1-3227	GGCCCAGGATCGCATTGTGG	published interaction
SLC9A3R1-3228	GGAGGTGAACGGCGAAAACG	published interaction
SLC9A3R1-3229	CAACGAAAATGAGCCTCGCG	published interaction
SLC9A3R1-3230	AGGTTGAAGCCATAGCCACT	published interaction
SLC9A3R2-3231	TGACGCCGTTGACCTCGACC	published interaction
SLC9A3R2-3232	GCCGGATGAACTGCCCGCGG	published interaction
SLC9A3R2-3233	CAGATGAGGAGCTCCGCCGG	published interaction
SLC9A3R2-3234	AGGTTGAACCCATAGCCCTG	published interaction
SMAD1-3239	TGGGAGAGTGAGGAAACGGG	published interaction
SMAD1-3240	CTGCCCTCAGAAATCAACAG	published interaction
SMAD1-3241	CTATGAGCTCAACAATCGTG	published interaction
SMAD1-3242	AGTTACGGAACTGAGCTAAG	published interaction
SMAD2-3243	TTGAATCAAAGTATGGACAC	published interaction
SMAD2-3244	GTTAGGATCTCGGTGTGTCG	published interaction
SMAD2-3245	CTAAATGTGTTACCATACCA	published interaction
SMAD2-3246	ACAGCTTCTCTGAACAAACC	published interaction
SMAD3-3247	TGGCGTGGCACCAACACAGG	published interaction
SMAD3-3248	TCCCCAGCACATAATAACTT	published interaction
SMAD3-3249	CTACCTGGAATATTGCTCTG	published interaction
SMAD3-3250	AGAAGCGCTCCGAATTGGAG	published interaction
SMAD5-3255	TCATCAGGTGGCATATAGGC	published interaction
SMAD5-3256	GTGGAAAGAATCTGGAAACG	published interaction
SMAD5-3257	GGATTGAATTCATTATGACG	published interaction
SMAD5-3258	GATATACTGGGCATAATCTG	published interaction
SMAD7-3259	TCTCACCTAGTTCGCAGAGT	published interaction
SMAD7-3260	GTGCGTGGTGGCATACTGGG	published interaction
SMAD7-3261	GGGAGCGAGTAGGACGAGGG	published interaction
SMAD7-3262	CGAATTATCTGGCCCCTGGG	published interaction
SRC-3311	TGTCCTTCAAGAAAGGCGAG	published interaction
SRC-3312	TCAATGCAGAGAACCCGAGA	published interaction
SRC-3313	GTCACGGAGTACATGAGCAA	published interaction
SRC-3314	GACCTGGAACGGTACCACCA	published interaction
STUB1-3351	TCGCGATTCGAAGAGCGCTG	published interaction
STUB1-3352	GTCCCACCTCTCACGCTCCG	published interaction
STUB1-3353	GGCCGTGTATTACACCAACC	published interaction
STUB1-3354	GGAGATGGAGAGCTATGATG	published interaction
TBX5-3391	TTTCAGTAAAGAATATCCCG	published interaction
TBX5-3392	GAAACCCGAGAGCGCGCTCG	published interaction
TBX5-3393	CCTTCATCTAGGTCTGTGAC	published interaction
TBX5-3394	CACGGAAATGATCATAACCA	published interaction
Tcf12-3395	GTGCTAGCGAACATACTGGT	published interaction
Tcf12-3396	CCAATGTCCAGCTTTCATCG	published interaction
Tcf12-3397	AGTCGATTAGGAGCCCATGA	published interaction
Tcf12-3398	AGAGGTGAAGGTGATCCAAC	published interaction
Tcf3-3403	GTTATTGCTTGAGTGATCCG	published interaction
Tcf3-3404	GCTGGGCGATAAGGCACCGG	published interaction
Tcf3-3406	CACCAGCACGAGCGTATGGT	published interaction
Tcf4-3408	GACTACAATAGGGACTCGCC	published interaction
Tcf4-3409	CTAGCAATAATCCCCGAAGG	published interaction
Tcf4-3410	CGATGGAAAGTGGACATCGG	published interaction
TEAD1-3415	GGCCGGGAATGATTCAAACA	published interaction
TEAD1-3416	AGATACATCAAACTCAGGAC	published interaction
TEAD1-3417	ACTGCCATTCATAACAAGCT	published interaction
TEAD1-3418	ACATGGTGGATAGATAGCCA	published interaction
TEAD2-3419	GCTACATCAAGCTGAGAACG	published interaction
TEAD2-3420	CCAACCCTCCTCAGTACCAG	published interaction
TEAD2-3421	CACGATCATATAGCTCTCGG	published interaction
TEAD2-3422	ATCCAGTCCAAGTTGAAGGT	published interaction
TEAD3-3423	TCCGAGCTAGAACCTGTATG	published interaction
TEAD3-3424	GGTGCAGCGAGACCCTGACA	published interaction
TEAD3-3425	GAAGATCATCCTGTCAGACG	published interaction
TEAD3-3426	CTGGGACCCATGTACCCGCG	published interaction
TEAD4-3427	TGCACAGATCATCTCCGCCA	published interaction
TEAD4-3428	GGAGAAAAAGGGTGGACTCA	published interaction
TEAD4-3429	GGACAGGGAAGACCCGCACC	published interaction
TEAD4-3430	CCCATCGACAATGACGCAGA	published interaction
TJP1-3471	GTCGCATGTAGATCCAACAA	published interaction
TJP1-3472	GGAGTGGTGTGGTTAACAGA	published interaction
TJP1-3473	CGTGTAATGGCAGACTCCGG	published interaction
TJP1-3474	CCGAAGAGTCCTCAGAACGA	published interaction
TJP2-3475	TTTCAGAGGATTAGTGCGGG	published interaction
TJP2-3476	AGGACGAAGAAAAGTTCTCG	published interaction
TJP2-3477	AATGCCCAGAGAGACAACGC	published interaction
TJP2-3478	AAAGATGGCAACCTTCACGA	published interaction
Tmpo-3531	TATGTCTTTATAGTAACCAG	published interaction
Tmpo-3532	TAGACTGAGTGAGAAGTCAG	published interaction
Tmpo-3533	CTGATTGCCTGGGCAAGTGG	published interaction
Tmpo-3534	AGTTCGGTACTGCCCAAAGG	published interaction
TP53BP2-3575	TCTGGCTTAATGTCTGAAGG	published interaction
TP53BP2-3576	ATGCCAAGCTACAACAACAG	published interaction
TP53BP2-3577	AGAAACTGTCTAACGCACCA	published interaction
TP53BP2-3578	ACTGCCCAACATGAGATCTG	published interaction
TP63-3579	TGTGTGTTCTGACGAAACGC	published interaction
TP63-3580	GCTGAGCCGTGAATTCAACG	published interaction
TP63-3581	GCAGTCGAGCACCGCCAAGT	published interaction
TP63-3582	CAATGATTAAAATTGGACGG	published interaction
TP73-3583	GGGCGGAACGGATTCCAGCA	published interaction
TP73-3584	GCTGGAAAGTGACCTCAAAG	published interaction
TP73-3585	CATGCCTGTTTACAAGAAAG	published interaction
TP73-3586	AGAGATTATTGCCTTCCACG	published interaction
TULP4-3655	GAAACTGGCCACGTGCGATG	published interaction
TULP4-3656	CCTGCGGAGGAACAACCGTG	published interaction
TULP4-3657	CAGGTCACGTCTAATATCTG	published interaction
TULP4-3658	AACATTGTAGAACTTGACCA	published interaction
WBP1-3743	TGAGAGTGGTCACTGCTGCG	published interaction
WBP1-3744	TATTGGGATACCTGCTGTTG	published interaction
WBP1-3745	CCACTTTGAAGGAACAAATG	published interaction
WBP1-3746	AGGCGCAACAGCAGCTAAAG	published interaction
WBP2-3747	GGCTACTCTTACATGCCCAG	published interaction
WBP2-3748	GCGCCATTGAGTTCGGACAG	published interaction
WBP2-3749	CCTAATGTCCTATGATCACG	published interaction
WBP2-3750	ATTTGGTGCAAACTACATCA	published interaction
YES1-3799	TCCAAAAGGCGTTACCCCTG	published interaction
YES1-3800	CTAGTCGCAAAGATTCTCGA	published interaction
YES1-3801	AGAGAGAGTGAAACAACTAA	published interaction
YES1-3802	AAATTGGTGAAACACTACAC	published interaction
YWHAB-3807	TGAAGGCAGTCACAGAACAG	published interaction
YWHAB-3808	CTGCTGGGAGTTCGACACAG	published interaction
YWHAB-3809	CTCTGTTGCCTACAAGAATG	published interaction
YWHAB-3810	AGAGTACCGTGAGAAGATAG	published interaction
YWHAE-3811	TCTTATATGCAACAGATAGG	published interaction
YWHAE-3812	GAGCAGGCTGAGCGATACGA	published interaction
YWHAE-3814	AAGCGAATAGGATGCGTTGG	published interaction
YWHAG-3815	TTTCGTTCCTCATTCGACAG	published interaction
YWHAG-3816	TGAGATGGTCCGTGCGTACC	published interaction
YWHAG-3817	GGCCTACAAGAACGTTGTGG	published interaction
YWHAG-3818	CGGAGAGAAAAGGGCGACGG	published interaction
YWHAH-3819	TTTCGATCTTCATTGGAGAG	published interaction
YWHAH-3820	TTACTACCGCTACTTAGCAG	published interaction
YWHAH-3821	GGAGAAAGTTAAAGCTTACC	published interaction
YWHAH-3822	GGAACTTGTCAAGCAGAGAC	published interaction
YWHAQ-3823	TTCCCAAGGAGCTTACCAAG	published interaction
YWHAQ-3824	TACCTTGCTGAAGTTGCGTG	published interaction
YWHAQ-3825	GCCTACAAGAACGTGGTCGG	published interaction
YWHAQ-3826	CCGAGGACTCACCAGCACCG	published interaction
YWHAZ-3828	GGCTGAGCGATATGATGACA	published interaction
YWHAZ-3829	GCCGCTGGTGATGACAAGAA	published interaction
YWHAZ-3830	AAAATGTTGTAGGAGCCCGT	published interaction
Zfhx3-3831	GAGCACGTTAGGCATTAAGG	published interaction
Zfhx3-3832	CGTCTGCAACAAGTTCACGA	published interaction
Zfhx3-3833	CCGTTCGTTTGTGACCCACG	published interaction
Zfhx3-3834	AGTAGTTACACACCTCGCAG	published interaction
ACAD10-639	TCCAACTTACTACATCAGGC	unchanged by YAP	PMID 34270926
ACAD10-640	CCAGCTCATACCTCAAGGGG	unchanged by YAP	PMID 34270926
ACAD10-641	ATCGCTTGTAGACTCCCTGT	unchanged by YAP	PMID 34270926
ACAD10-642	AGCTCGATACTGCTTAACCC	unchanged by YAP	PMID 34270926
ARF3-759	TGGAAGTAGTGTCTCCAGAG	unchanged by YAP	PMID 34270926
ARF3-760	GCTGTGCTCTTACCAATGGT	unchanged by YAP	PMID 34270926
ARF3-761	CCTATACAAGCTGAAACTCG	unchanged by YAP	PMID 34270926
ARF3-762	AGAACATCAGCTTTACAGTG	unchanged by YAP	PMID 34270926
ARL5A-775	TTGTTGGGCTGGATAATGCA	unchanged by YAP	PMID 34270926
ARL5A-776	TGGAGACTGTTCAATCACCA	unchanged by YAP	PMID 34270926
ARL5A-777	TAATACACGTTTCCTAATGT	unchanged by YAP	PMID 34270926
ARL5A-778	CACTTACTATACTAACACAG	unchanged by YAP	PMID 34270926
ATPAF1-811	TGAATTTCGGAAGCAGCCAG	unchanged by YAP	PMID 34270926
ATPAF1-812	GTAGCGGTCGTAGAAAGGGT	unchanged by YAP	PMID 34270926
ATPAF1-813	GGGAAACAGTCTGTGAACAG	unchanged by YAP	PMID 34270926
ATPAF1-814	CAGGTGGCCGGTCTCTACCG	unchanged by YAP	PMID 34270926
BLOC1S2-851	GAGCTTATAGTCTTCACTGG	unchanged by YAP	PMID 34270926
BLOC1S2-852	CGGAGTGATGAGCCCGCCCG	unchanged by YAP	PMID 34270926
BLOC1S2-853	CATTTCAAGATACTTCAAGC	unchanged by YAP	PMID 34270926
BLOC1S2-854	ATATTGCTATAAACATTAGT	unchanged by YAP	PMID 34270926
BSCL2-863	GGGCTGAGGTGGCTGACTGT	unchanged by YAP	PMID 34270926
BSCL2-864	GATCTCAATGATCGCTCCAG	unchanged by YAP	PMID 34270926
BSCL2-865	ATTTCCTGCTACACCAGAGG	unchanged by YAP	PMID 34270926
BSCL2-866	AATGTCTCGCTGACTAAGGG	unchanged by YAP	PMID 34270926
C11orf57-871	TTCTTCTGAGAACTCACTCG	unchanged by YAP	PMID 34270926
C11orf57-872	GATCAGCAAGATATTACCAA	unchanged by YAP	PMID 34270926
C11orf57-873	CAGATGGAAGATGCTTACCG	unchanged by YAP	PMID 34270926
C11orf57-874	CACAGATGCTCACAATAAGG	unchanged by YAP	PMID 34270926
CENPC-1043	GCGTCCATCTGATTGGTGGG	unchanged by YAP	PMID 34270926
CENPC-1044	ATCAACTTCGTATCATCGGG	unchanged by YAP	PMID 34270926
CENPC-1045	AAGCCACAAACAGATCAGGT	unchanged by YAP	PMID 34270926
CENPC-1046	AAAAAACAGATGCCACCTGT	unchanged by YAP	PMID 34270926
DEF8-1315	TGGTGCGACTCATCCACCTC	unchanged by YAP	PMID 34270926
DEF8-1316	TCTAAAACCTTACCACAGGG	unchanged by YAP	PMID 34270926
DEF8-1317	AGTTGTGTACAACGCGTGCA	unchanged by YAP	PMID 34270926
DEF8-1318	ACAGCGGTAATAACACCCTA	unchanged by YAP	PMID 34270926
DHRS12-1323	TCTGGACCTCCAAGTCATGA	unchanged by YAP	PMID 34270926
DHRS12-1324	GGTGTGTACATTCTCACGAC	unchanged by YAP	PMID 34270926
DHRS12-1325	GCCCTTGAAATCGCCAAGCG	unchanged by YAP	PMID 34270926
DHRS12-1326	CTGAACCAACATTCCTCCTG	unchanged by YAP	PMID 34270926
[truncated: 1,847 more rows]
